# Supplementary material for: Transcriptome analysis and transcription factors responsive to drought stress in Hibiscus cannabinus
Source: PeerJ. 2020 Feb 25;8:e8470. doi: 10.7717/peerj.8470 (PMC7047868; doi:10.7717/peerj.8470)
Supplement: Supplemental Information 3 [file peerj-08-8470-s003.zip]

Archive with 1 entries (1 files):
- Supplemental File 2.xls
