# Supplementary material for: Transcriptome analysis and transcription factors responsive to drought stress in Hibiscus cannabinus
Source: PeerJ. 2020 Feb 25;8:e8470. doi: 10.7717/peerj.8470 (PMC7047868; doi:10.7717/peerj.8470)
Supplement: Supplemental Information 3 [file peerj-08-8470-s003.zip › Supplemental File 2.xls]

Genes	Gene Length	NR GI	NR ID	NR Score	NR Evalue	NR Description	NT GI	NT ID	NT Score	NT Evalue	NT Description	KO ID	KO Name	KO Description	Http Link	Swissprot ID	Swissprot Score	Swissprot Evalue	Swissprot Description	PFAM ID	PFAM description	Gene Ontology Biological Pathway	BP Description	Gene Ontology Molecular Function	MF Description	Gene Ontology Cellular Component	CC Description	KOG ID	KOG Description
Cluster-5711.62500	1484	763803503	KJB70441.1	547	1.1e-53	hypothetical protein B456_011G073400 [Gossypium raimondii]	823248758	XM_012601580.1	255	1.17101e-128	PREDICTED: Gossypium raimondii transcription factor bHLH68-like (LOC105778029), mRNA	--	--	--	--	Q8S3D1	312	2.6e-27	Transcription factor bHLH68 OS=Arabidopsis thaliana GN=BHLH68 PE=2 SV=2	--	--	--	--	--	--	--	--	--	--
Cluster-5711.62501	404	--	--	--	--	--	--	--	--	--	--	--	--	--	--	--	--	--	--	--	--	--	--	--	--	--	--	--	--
Cluster-5711.62502	900	590704950	XP_007047300.1	315	5.1e-27	DNA polymerase isoform 3 [Theobroma cacao]>gi|508699561|gb|EOX91457.1| DNA polymerase isoform 3 [Theobroma cacao]	823192638	XM_012636371.1	205	4.36509e-101	PREDICTED: Gossypium raimondii DNA polymerase alpha catalytic subunit (LOC105803927), mRNA	K02320	POLA1	DNA polymerase alpha subunit A	http://www.genome.jp/dbget-bin/www_bget?ko:K02320	Q9FHA3	253	1.1e-20	DNA polymerase alpha catalytic subunit OS=Arabidopsis thaliana GN=POLA PE=3 SV=2	--	--	--	--	--	--	--	--	--	--
Cluster-5711.62503	702	--	--	--	--	--	--	--	--	--	--	--	--	--	--	--	--	--	--	--	--	--	--	--	--	--	--	--	--
Cluster-5711.62504	707	--	--	--	--	--	590694683	XM_007044613.1	60	1.3663e-20	Theobroma cacao ADP-ribosylation factor A1F (TCM_010392) mRNA, complete cds	--	--	--	--	--	--	--	--	PF03854	P-11 zinc finger	--	--	GO:0008270//GO:0003723	zinc ion binding//RNA binding	--	--	--	--
Cluster-5711.62505	802	823135242	XP_012467393.1	875	5.3e-92	PREDICTED: ADP-ribosylation factor 2-like [Gossypium raimondii]>gi|728820937|gb|KHG04030.1| ADP-ribosylation factor 2 [Gossypium arboreum]>gi|763748134|gb|KJB15573.1| hypothetical protein B456_002G185200 [Gossypium raimondii]>gi|763748135|gb|KJB15574.1| hypothetical protein B456_002G185200 [Gossypium raimondii]>gi|763748138|gb|KJB15577.1| hypothetical protein B456_002G185200 [Gossypium raimondii]	823135241	XM_012611939.1	483	0	PREDICTED: Gossypium raimondii ADP-ribosylation factor 2-like (LOC105785781), mRNA	K07937	ARF1	ADP-ribosylation factor 1	http://www.genome.jp/dbget-bin/www_bget?ko:K07937	P51823	866	8.2e-92	ADP-ribosylation factor 2 OS=Oryza sativa subsp. japonica GN=ARF PE=2 SV=2	PF08477//PF01926//PF04670//PF00025//PF00503//PF01591//PF00071	Ras of Complex, Roc, domain of DAPkinase//50S ribosome-binding GTPase//Gtr1/RagA G protein conserved region//ADP-ribosylation factor family//G-protein alpha subunit//6-phosphofructo-2-kinase//Ras family	GO:0006000//GO:0007165//GO:0006013//GO:0007186//GO:0007264	fructose metabolic process//signal transduction//mannose metabolic process//G-protein coupled receptor signaling pathway//small GTPase mediated signal transduction	GO:0019001//GO:0005524//GO:0031683//GO:0005525//GO:0004871//GO:0003924//GO:0003873	guanyl nucleotide binding//ATP binding//G-protein beta/gamma-subunit complex binding//GTP binding//signal transducer activity//GTPase activity//6-phosphofructo-2-kinase activity	--	--	KOG0070	GTP-binding ADP-ribosylation factor Arf1
Cluster-5711.62506	554	728837644	KHG17087.1	555	4.6e-55	ARF2-B: ADP-ribosylation factor 2-B [Gossypium arboreum]	823262695	XM_012608647.1	280	5.32364e-143	PREDICTED: Gossypium raimondii ADP-ribosylation factor 2-B (LOC105783283), transcript variant X1, mRNA	K07937	ARF1	ADP-ribosylation factor 1	http://www.genome.jp/dbget-bin/www_bget?ko:K07937	Q9LQC8	528	8.8e-53	ADP-ribosylation factor 2-A OS=Arabidopsis thaliana GN=ARF2-A PE=2 SV=2	PF00071//PF00025//PF00503//PF01591//PF04670//PF08477//PF01926	Ras family//ADP-ribosylation factor family//G-protein alpha subunit//6-phosphofructo-2-kinase//Gtr1/RagA G protein conserved region//Ras of Complex, Roc, domain of DAPkinase//50S ribosome-binding GTPase	GO:0007165//GO:0007186//GO:0006013//GO:0007264//GO:0006000	signal transduction//G-protein coupled receptor signaling pathway//mannose metabolic process//small GTPase mediated signal transduction//fructose metabolic process	GO:0003873//GO:0004871//GO:0003924//GO:0019001//GO:0031683//GO:0005525//GO:0005524	6-phosphofructo-2-kinase activity//signal transducer activity//GTPase activity//guanyl nucleotide binding//G-protein beta/gamma-subunit complex binding//GTP binding//ATP binding	--	--	KOG0070	GTP-binding ADP-ribosylation factor Arf1
Cluster-5711.62507	227	--	--	--	--	--	731419092	XM_010662601.1	47	6.67572e-14	PREDICTED: Vitis vinifera ADP-ribosylation factor-like (LOC100245580), transcript variant X4, mRNA	--	--	--	--	--	--	--	--	--	--	--	--	--	--	--	--	--	--
Cluster-5711.62508	239	--	--	--	--	--	823159093	XM_012623924.1	77	1.4835e-30	PREDICTED: Gossypium raimondii ADP-ribosylation factor 2-B (LOC105794648), mRNA	--	--	--	--	--	--	--	--	--	--	--	--	--	--	--	--	--	--
Cluster-5711.62509	305	--	--	--	--	--	566687528	KF313495.1	103	6.89712e-45	Firmiana danxiaensis microsatellite a1045_SSR38 sequence	--	--	--	--	--	--	--	--	--	--	--	--	--	--	--	--	--	--
Cluster-5711.83322	979	--	--	--	--	--	--	--	--	--	--	--	--	--	--	--	--	--	--	PF02537	CrcB-like protein, Camphor Resistance (CrcB)	--	--	--	--	GO:0016021	integral component of membrane	--	--
Cluster-5711.33086	1604	823179781	XP_012487607.1	642	1.1e-64	PREDICTED: protein Dr1 homolog [Gossypium raimondii]>gi|728850549|gb|KHG29992.1| Protein Dr1 -like protein [Gossypium arboreum]>gi|763771512|gb|KJB38727.1| hypothetical protein B456_006G269400 [Gossypium raimondii]	823179780	XM_012632153.1	480	0	PREDICTED: Gossypium raimondii protein Dr1 homolog (LOC105800810), mRNA	--	--	--	--	P49592	527	3.3e-52	Protein Dr1 homolog OS=Arabidopsis thaliana GN=DR1 PE=2 SV=1	--	--	--	--	--	--	--	--	KOG0871	Class 2 transcription repressor NC2, beta subunit (Dr1)
Cluster-5711.85918	1684	590571466	XP_007011603.1	1612	3.8e-177	Galactose oxidase/kelch repeat superfamily protein, putative [Theobroma cacao]>gi|508781966|gb|EOY29222.1| Galactose oxidase/kelch repeat superfamily protein, putative [Theobroma cacao]	590571465	XM_007011541.1	576	0	Theobroma cacao Galactose oxidase/kelch repeat superfamily protein, putative (TCM_036823) mRNA, complete cds	--	--	--	--	Q8LAW2	1075	1.0e-115	F-box protein AFR OS=Arabidopsis thaliana GN=AFR PE=1 SV=2	PF07646//PF00646//PF12937//PF01344	Kelch motif//F-box domain//F-box-like//Kelch motif	--	--	GO:0005515	protein binding	--	--	--	--
Cluster-5711.85919	2876	823245605	XP_012455469.1	3404	0.0e+00	PREDICTED: probable potassium transporter 13 [Gossypium raimondii]>gi|763803038|gb|KJB69976.1| hypothetical protein B456_011G051700 [Gossypium raimondii]	590621681	XM_007024778.1	1448	0	Theobroma cacao Potassium transporter 1 isoform 3 (TCM_029308) mRNA, complete cds	K03549	kup	KUP system potassium uptake protein	http://www.genome.jp/dbget-bin/www_bget?ko:K03549	Q652J4	2406	7.8e-270	Probable potassium transporter 13 OS=Oryza sativa subsp. japonica GN=HAK13 PE=2 SV=1	PF02705	K+ potassium transporter	GO:0006813//GO:0071805	potassium ion transport//potassium ion transmembrane transport	GO:0015079	potassium ion transmembrane transporter activity	GO:0016020	membrane	--	--
Cluster-5711.58468	862	734393099	KHN28015.1	174	1.1e-10	Dynein light chain LC6, flagellar outer arm [Glycine soja]	823244959	XM_012599703.1	129	7.39048e-59	PREDICTED: Gossypium raimondii protein TRANSPORT INHIBITOR RESPONSE 1-like (LOC105776790), transcript variant X2, mRNA	--	--	--	--	--	--	--	--	PF01221	Dynein light chain type 1	GO:0007017	microtubule-based process	--	--	GO:0005875	microtubule associated complex	--	--
Cluster-5711.58469	1814	590659195	XP_007035061.1	992	3.2e-105	2-oxoglutarate (2OG) and Fe(II)-dependent oxygenase superfamily protein [Theobroma cacao]>gi|508714090|gb|EOY05987.1| 2-oxoglutarate (2OG) and Fe(II)-dependent oxygenase superfamily protein [Theobroma cacao]	--	--	--	--	--	--	--	--	--	Q84MB3	848	2.3e-89	1-aminocyclopropane-1-carboxylate oxidase homolog 1 OS=Arabidopsis thaliana GN=At1g06620 PE=2 SV=1	PF03171	2OG-Fe(II) oxygenase superfamily	GO:0055114	oxidation-reduction process	GO:0016491	oxidoreductase activity	--	--	--	--
Cluster-17307.0	216	--	--	--	--	--	--	--	--	--	--	--	--	--	--	--	--	--	--	--	--	--	--	--	--	--	--	--	--
Cluster-13697.0	280	--	--	--	--	--	--	--	--	--	--	--	--	--	--	--	--	--	--	PF11857	Domain of unknown function (DUF3377)	--	--	GO:0004222	metalloendopeptidase activity	--	--	--	--
Cluster-5711.58462	549	--	--	--	--	--	--	--	--	--	--	--	--	--	--	--	--	--	--	--	--	--	--	--	--	--	--	--	--
Cluster-5711.58463	2271	823214919	XP_012440223.1	2241	6.0e-250	PREDICTED: protein HOTHEAD-like isoform X1 [Gossypium raimondii]	823214918	XM_012584769.1	844	0	PREDICTED: Gossypium raimondii protein HOTHEAD-like (LOC105765582), transcript variant X1, mRNA	K00108	betA, CHDH	choline dehydrogenase	http://www.genome.jp/dbget-bin/www_bget?ko:K00108	Q9S746	1212	1.8e-131	Protein HOTHEAD OS=Arabidopsis thaliana GN=HTH PE=1 SV=1	PF05199//PF01266//PF07992//PF00732//PF00070//PF05834	GMC oxidoreductase//FAD dependent oxidoreductase//Pyridine nucleotide-disulphide oxidoreductase//GMC oxidoreductase//Pyridine nucleotide-disulphide oxidoreductase//Lycopene cyclase protein	GO:0016117//GO:0055114	carotenoid biosynthetic process//oxidation-reduction process	GO:0016491//GO:0016614//GO:0050660//GO:0016705	oxidoreductase activity//oxidoreductase activity, acting on CH-OH group of donors//flavin adenine dinucleotide binding//oxidoreductase activity, acting on paired donors, with incorporation or reduction of molecular oxygen	--	--	--	--
Cluster-5711.58460	2193	255550956	XP_002516526.1	2465	6.1e-276	malic enzyme, putative [Ricinus communis]>gi|223544346|gb|EEF45867.1| malic enzyme, putative [Ricinus communis]	823237832	XM_012596110.1	1292	0	PREDICTED: Gossypium raimondii NADP-dependent malic enzyme (LOC105773911), mRNA	K00029	E1.1.1.40, maeB	malate dehydrogenase (oxaloacetate-decarboxylating)(NADP+)	http://www.genome.jp/dbget-bin/www_bget?ko:K00029	P12628	2396	8.6e-269	NADP-dependent malic enzyme OS=Phaseolus vulgaris GN=ME1 PE=2 SV=1	PF00390//PF07728//PF03949	Malic enzyme, N-terminal domain//AAA domain (dynein-related subfamily)//Malic enzyme, NAD binding domain	GO:0015976//GO:0006099//GO:0055114//GO:0006090//GO:0006108	carbon utilization//tricarboxylic acid cycle//oxidation-reduction process//pyruvate metabolic process//malate metabolic process	GO:0051287//GO:0005524//GO:0016887//GO:0004471//GO:0046872	NAD binding//ATP binding//ATPase activity//malate dehydrogenase (decarboxylating) (NAD+) activity//metal ion binding	--	--	KOG1257	NADP+-dependent malic enzyme
Cluster-5711.58461	936	--	--	--	--	--	--	--	--	--	--	--	--	--	--	--	--	--	--	PF05297//PF04805	Herpesvirus latent membrane protein 1 (LMP1)//E10-like protein conserved region	GO:0019087//GO:0055114	transformation of host cell by virus//oxidation-reduction process	GO:0016972	thiol oxidase activity	GO:0016021	integral component of membrane	--	--
Cluster-5711.58466	2296	823189813	XP_012490954.1	2170	1.0e-241	PREDICTED: uncharacterized protein LOC105803364 [Gossypium raimondii]>gi|823189816|ref|XP_012490955.1| PREDICTED: uncharacterized protein LOC105803364 [Gossypium raimondii]>gi|763775530|gb|KJB42653.1| hypothetical protein B456_007G161800 [Gossypium raimondii]>gi|763775532|gb|KJB42655.1| hypothetical protein B456_007G161800 [Gossypium raimondii]	823189812	XM_012635500.1	1067	0	PREDICTED: Gossypium raimondii uncharacterized LOC105803364 (LOC105803364), transcript variant X1, mRNA	--	--	--	--	--	--	--	--	PF11616	WD repeat binding protein EZH2	GO:0006554//GO:0006479	lysine catabolic process//protein methylation	GO:0018024	histone-lysine N-methyltransferase activity	--	--	--	--
Cluster-5711.58467	3595	728823615	KHG05381.1	3200	0.0e+00	Ethylene receptor 2 -like protein [Gossypium arboreum]	823164011	XM_012626498.1	1448	0	PREDICTED: Gossypium raimondii ethylene receptor 2 (LOC105796708), mRNA	K14509	ETR, ERS	ethylene receptor	http://www.genome.jp/dbget-bin/www_bget?ko:K14509	Q9ZTP3	2052	1.1e-228	Protein EIN4 OS=Arabidopsis thaliana GN=EIN4 PE=1 SV=1	PF01590//PF00072//PF00512	GAF domain//Response regulator receiver domain//His Kinase A (phospho-acceptor) domain	GO:0007165//GO:0000160//GO:0016310	signal transduction//phosphorelay signal transduction system//phosphorylation	GO:0005515//GO:0000155	protein binding//phosphorelay sensor kinase activity	GO:0009365	protein histidine kinase complex	--	--
Cluster-5711.58464	370	--	--	--	--	--	823233980	XM_012594169.1	94	8.606e-40	PREDICTED: Gossypium raimondii LIM domain-containing protein WLIM2b-like (LOC105772745), mRNA	--	--	--	--	--	--	--	--	--	--	--	--	--	--	--	--	--	--
Cluster-5711.58465	714	728823615	KHG05381.1	453	4.0e-43	Ethylene receptor 2 -like protein [Gossypium arboreum]	590659111	XM_007034976.1	180	2.7065e-87	Theobroma cacao Signal transduction histidine kinase (TCM_020821) mRNA, complete cds	K14509	ETR, ERS	ethylene receptor	http://www.genome.jp/dbget-bin/www_bget?ko:K14509	Q0WPQ2	338	1.2e-30	Ethylene receptor 2 OS=Arabidopsis thaliana GN=ETR2 PE=1 SV=2	--	--	--	--	--	--	--	--	--	--
Cluster-1212.0	397	--	--	--	--	--	--	--	--	--	--	--	--	--	--	--	--	--	--	--	--	--	--	--	--	--	--	--	--
Cluster-5711.108817	649	763803010	KJB69948.1	845	1.3e-88	hypothetical protein B456_011G051000, partial [Gossypium raimondii]	823249578	XM_012601964.1	422	0	PREDICTED: Gossypium raimondii putative phospholipid-transporting ATPase 5 (LOC105778281), mRNA	K01530	E3.6.3.1	phospholipid-translocating ATPase	http://www.genome.jp/dbget-bin/www_bget?ko:K01530	Q9LVK9	593	3.0e-60	Probable phospholipid-transporting ATPase 7 OS=Arabidopsis thaliana GN=ALA7 PE=3 SV=3	PF00122	E1-E2 ATPase	--	--	GO:0046872//GO:0000166	metal ion binding//nucleotide binding	--	--	--	--
Cluster-5711.99817	884	--	--	--	--	--	--	--	--	--	--	--	--	--	--	--	--	--	--	--	--	--	--	--	--	--	--	--	--
Cluster-5711.31568	229	590673933	XP_007039025.1	406	3.6e-38	SET domain protein 16 isoform 1 [Theobroma cacao]>gi|508776270|gb|EOY23526.1| SET domain protein 16 isoform 1 [Theobroma cacao]	823214510	XM_012584554.1	166	4.75548e-80	PREDICTED: Gossypium raimondii histone-lysine N-methyltransferase ATX4-like (LOC105765455), transcript variant X2, mRNA	--	--	--	--	Q8GZ42	372	4.5e-35	Histone-lysine N-methyltransferase ATX5 OS=Arabidopsis thaliana GN=ATX5 PE=2 SV=1	--	--	--	--	--	--	--	--	--	--
Cluster-5711.31569	674	763749308	KJB16747.1	718	7.1e-74	hypothetical protein B456_002G245500 [Gossypium raimondii]	823136950	XM_012612795.1	368	0	PREDICTED: Gossypium raimondii uncharacterized LOC105786394 (LOC105786394), transcript variant X2, mRNA	--	--	--	--	--	--	--	--	--	--	--	--	--	--	--	--	--	--
Cluster-5711.31566	1036	--	--	--	--	--	--	--	--	--	--	--	--	--	--	--	--	--	--	PF06367	Diaphanous FH3 Domain	GO:0016043	cellular component organization	GO:0003779	actin binding	--	--	--	--
Cluster-5711.31567	509	--	--	--	--	--	--	--	--	--	--	--	--	--	--	--	--	--	--	PF08184	Cuticle protein 7 isoform family	--	--	GO:0042302	structural constituent of cuticle	--	--	--	--
Cluster-5711.31564	857	823137096	XP_012468330.1	508	2.0e-49	PREDICTED: uncharacterized protein LOC105786438 isoform X3 [Gossypium raimondii]	823137097	XM_012612877.1	170	1.1865e-81	PREDICTED: Gossypium raimondii uncharacterized LOC105786438 (LOC105786438), transcript variant X6, mRNA	--	--	--	--	--	--	--	--	--	--	--	--	--	--	--	--	--	--
Cluster-5711.31565	385	--	--	--	--	--	--	--	--	--	--	--	--	--	--	--	--	--	--	--	--	--	--	--	--	--	--	--	--
Cluster-5711.31562	1718	823137094	XP_012468329.1	1467	2.6e-160	PREDICTED: uncharacterized protein LOC105786438 isoform X2 [Gossypium raimondii]>gi|763749403|gb|KJB16842.1| hypothetical protein B456_002G250300 [Gossypium raimondii]	823137091	XM_012612874.1	642	0	PREDICTED: Gossypium raimondii uncharacterized LOC105786438 (LOC105786438), transcript variant X3, mRNA	--	--	--	--	--	--	--	--	--	--	--	--	--	--	--	--	--	--
Cluster-5711.31563	1133	823137098	XP_012468331.1	658	1.1e-66	PREDICTED: uncharacterized protein LOC105786438 isoform X4 [Gossypium raimondii]	823137097	XM_012612877.1	199	1.1991e-97	PREDICTED: Gossypium raimondii uncharacterized LOC105786438 (LOC105786438), transcript variant X6, mRNA	--	--	--	--	--	--	--	--	--	--	--	--	--	--	--	--	--	--
Cluster-5711.31560	1709	763780342	KJB47413.1	1337	3.0e-145	hypothetical protein B456_008G025300 [Gossypium raimondii]	823264822	XM_012609699.1	649	0	PREDICTED: Gossypium raimondii uncharacterized LOC105783971 (LOC105783971), mRNA	--	--	--	--	--	--	--	--	PF05367//PF00685	Phage endonuclease I//Sulfotransferase domain	GO:0016032//GO:0006308//GO:0015074	viral process//DNA catabolic process//DNA integration	GO:0008833//GO:0008146	deoxyribonuclease IV (phage-T4-induced) activity//sulfotransferase activity	--	--	--	--
Cluster-5711.31561	506	823264823	XP_012465153.1	201	4.7e-14	PREDICTED: uncharacterized protein LOC105783971 [Gossypium raimondii]>gi|763812405|gb|KJB79257.1| hypothetical protein B456_013G042400 [Gossypium raimondii]	--	--	--	--	--	--	--	--	--	--	--	--	--	PF00935	Ribosomal protein L44	GO:0006412//GO:0042254	translation//ribosome biogenesis	GO:0003735	structural constituent of ribosome	GO:0005622//GO:0005840	intracellular//ribosome	--	--
Cluster-1899.0	322	--	--	--	--	--	--	--	--	--	--	--	--	--	--	--	--	--	--	--	--	--	--	--	--	--	--	--	--
Cluster-5711.108815	2694	242093834	XP_002437407.1	1698	6.6e-187	hypothetical protein SORBIDRAFT_10g026363 [Sorghum bicolor]>gi|241915630|gb|EER88774.1| hypothetical protein SORBIDRAFT_10g026363, partial [Sorghum bicolor]	312032517	AC243084.1	788	0	Gossypioides kirkii clone GKH008L01-jmt, complete sequence	--	--	--	--	P0CT36	600	1.9e-60	Transposon Tf2-3 polyprotein OS=Schizosaccharomyces pombe (strain 972 / ATCC 24843) GN=Tf2-3 PE=1 SV=1	PF00665	Integrase core domain	GO:0015074	DNA integration	--	--	--	--	--	--
Cluster-17657.1	372	147804664	CAN66637.1	188	1.1e-12	hypothetical protein VITISV_011340 [Vitis vinifera]	--	--	--	--	--	--	--	--	--	--	--	--	--	--	--	--	--	--	--	--	--	--	--
Cluster-8942.0	435	--	--	--	--	--	--	--	--	--	--	--	--	--	--	--	--	--	--	--	--	--	--	--	--	--	--	--	--
Cluster-8610.0	1235	--	--	--	--	--	--	--	--	--	--	--	--	--	--	--	--	--	--	--	--	--	--	--	--	--	--	--	--
Cluster-8215.0	850	823150208	XP_012474931.1	692	9.3e-71	PREDICTED: E3 ubiquitin-protein ligase RHA1B-like [Gossypium raimondii]>gi|763756996|gb|KJB24327.1| hypothetical protein B456_004G139600 [Gossypium raimondii]	823150207	XM_012619477.1	282	6.45805e-144	PREDICTED: Gossypium raimondii E3 ubiquitin-protein ligase RHA1B-like (LOC105791412), mRNA	K16281	RHA1	RING-H2 zinc finger protein RHA1	http://www.genome.jp/dbget-bin/www_bget?ko:K16281	Q9SUS5	259	2.1e-21	E3 ubiquitin-protein ligase RHA1B OS=Arabidopsis thaliana GN=RHA1B PE=2 SV=1	PF17123//PF12906//PF14634//PF17122//PF12678//PF11789//PF00097//PF13639//PF12861	RING-like zinc finger//RING-variant domain//zinc-RING finger domain//Zinc-finger//RING-H2 zinc finger//Zinc-finger of the MIZ type in Nse subunit//Zinc finger, C3HC4 type (RING finger)//Ring finger domain//Anaphase-promoting complex subunit 11 RING-H2 finger	GO:0016567	protein ubiquitination	GO:0005515//GO:0004842//GO:0046872//GO:0008270	protein binding//ubiquitin-protein transferase activity//metal ion binding//zinc ion binding	GO:0005680	anaphase-promoting complex	--	--
Cluster-19843.0	658	147862911	CAN81099.1	428	2.9e-40	hypothetical protein VITISV_017741 [Vitis vinifera]	--	--	--	--	--	--	--	--	--	P10978	134	5.1e-07	Retrovirus-related Pol polyprotein from transposon TNT 1-94 OS=Nicotiana tabacum PE=2 SV=1	PF00665	Integrase core domain	GO:0015074	DNA integration	--	--	--	--	--	--
Cluster-14435.1	790	823154213	XP_012476972.1	187	3.1e-12	PREDICTED: RING-H2 zinc finger protein RHA4a isoform X2 [Gossypium raimondii]>gi|763759563|gb|KJB26894.1| hypothetical protein B456_004G266400 [Gossypium raimondii]	--	--	--	--	--	K19039	ATL7_58_59	E3 ubiquitin-protein ligase ATL7/58/59	http://www.genome.jp/dbget-bin/www_bget?ko:K19039	Q84TF5	134	6.1e-07	RING-H2 zinc finger protein RHA4a OS=Arabidopsis thaliana GN=RHA4A PE=2 SV=1	PF13639//PF12678	Ring finger domain//RING-H2 zinc finger	--	--	GO:0005515//GO:0008270	protein binding//zinc ion binding	--	--	--	--
Cluster-5711.108814	1563	147820612	CAN72103.1	214	4.6e-15	hypothetical protein VITISV_010290 [Vitis vinifera]	--	--	--	--	--	--	--	--	--	--	--	--	--	--	--	--	--	--	--	--	--	--	--
Cluster-5711.75489	1897	823228557	XP_012447027.1	2004	1.5e-222	PREDICTED: auxilin-related protein 2 isoform X2 [Gossypium raimondii]>gi|763790206|gb|KJB57202.1| hypothetical protein B456_009G152900 [Gossypium raimondii]	823228556	XM_012591573.1	1078	0	PREDICTED: Gossypium raimondii auxilin-related protein 2 (LOC105770393), transcript variant X2, mRNA	--	--	--	--	Q9FWS1	298	1.4e-25	Auxilin-like protein 1 OS=Arabidopsis thaliana GN=AUL1 PE=2 SV=2	--	--	--	--	--	--	--	--	KOG0431	Auxilin-like protein and related proteins containing DnaJ domain
Cluster-5711.75488	1889	823213919	XP_012439704.1	1386	6.9e-151	PREDICTED: homeobox protein BEL1 homolog [Gossypium raimondii]>gi|823213921|ref|XP_012439705.1| PREDICTED: homeobox protein BEL1 homolog [Gossypium raimondii]>gi|763785105|gb|KJB52176.1| hypothetical protein B456_008G248900 [Gossypium raimondii]>gi|763785106|gb|KJB52177.1| hypothetical protein B456_008G248900 [Gossypium raimondii]>gi|763785108|gb|KJB52179.1| hypothetical protein B456_008G248900 […	590678520	XM_007040264.1	356	0	Theobroma cacao POX family protein isoform 1 (TCM_016315) mRNA, complete cds	--	--	--	--	Q38897	538	2.1e-53	Homeobox protein BEL1 homolog OS=Arabidopsis thaliana GN=BEL1 PE=1 SV=2	--	--	--	--	--	--	--	--	--	--
Cluster-5711.75485	2263	--	--	--	--	--	823184265	XM_012633687.1	52	1.26615e-15	PREDICTED: Gossypium raimondii random slug protein 5-like (LOC105802193), transcript variant X5, mRNA	--	--	--	--	--	--	--	--	--	--	--	--	--	--	--	--	--	--
Cluster-5711.75484	288	823267470	XP_012466418.1	254	1.9e-20	PREDICTED: transcription factor TCP15-like [Gossypium raimondii]>gi|763817604|gb|KJB84400.1| hypothetical protein B456_N023400 [Gossypium raimondii]	--	--	--	--	--	--	--	--	--	--	--	--	--	--	--	--	--	--	--	--	--	--	--
Cluster-5711.75487	1292	823213919	XP_012439704.1	647	2.3e-65	PREDICTED: homeobox protein BEL1 homolog [Gossypium raimondii]>gi|823213921|ref|XP_012439705.1| PREDICTED: homeobox protein BEL1 homolog [Gossypium raimondii]>gi|763785105|gb|KJB52176.1| hypothetical protein B456_008G248900 [Gossypium raimondii]>gi|763785106|gb|KJB52177.1| hypothetical protein B456_008G248900 [Gossypium raimondii]>gi|763785108|gb|KJB52179.1| hypothetical protein B456_008G248900 […	823213920	XM_012584251.1	355	0	PREDICTED: Gossypium raimondii homeobox protein BEL1 homolog (LOC105765248), transcript variant X2, mRNA	--	--	--	--	Q38897	277	2.6e-23	Homeobox protein BEL1 homolog OS=Arabidopsis thaliana GN=BEL1 PE=1 SV=2	PF09334	tRNA synthetases class I (M)	GO:0006418	tRNA aminoacylation for protein translation	GO:0004812//GO:0000166//GO:0005524	aminoacyl-tRNA ligase activity//nucleotide binding//ATP binding	--	--	--	--
Cluster-5711.75486	1352	823229167	XP_012447325.1	1030	9.5e-110	PREDICTED: uncharacterized protein At5g39865-like [Gossypium raimondii]>gi|823229169|ref|XP_012447327.1| PREDICTED: uncharacterized protein At5g39865-like [Gossypium raimondii]>gi|763793274|gb|KJB60270.1| hypothetical protein B456_009G297000 [Gossypium raimondii]	823229168	XM_012591873.1	583	0	PREDICTED: Gossypium raimondii uncharacterized protein At5g39865-like (LOC105770598), transcript variant X2, mRNA	K17479	GRXCR1	glutaredoxin domain-containing cysteine-rich protein 1	http://www.genome.jp/dbget-bin/www_bget?ko:K17479	Q9FLE8	376	9.1e-35	Uncharacterized protein At5g39865 OS=Arabidopsis thaliana GN=At5g39865 PE=2 SV=1	PF00462	Glutaredoxin	GO:0045454//GO:0006118	cell redox homeostasis//obsolete electron transport	GO:0009055//GO:0015035	electron carrier activity//protein disulfide oxidoreductase activity	--	--	--	--
Cluster-5711.75481	723	--	--	--	--	--	--	--	--	--	--	--	--	--	--	--	--	--	--	--	--	--	--	--	--	--	--	--	--
Cluster-5711.75480	369	--	--	--	--	--	--	--	--	--	--	--	--	--	--	--	--	--	--	--	--	--	--	--	--	--	--	--	--
Cluster-5711.75483	1355	823262484	XP_012463994.1	1675	1.5e-184	PREDICTED: ethanolamine-phosphate cytidylyltransferase-like isoform X2 [Gossypium raimondii]	823262483	XM_012608540.1	789	0	PREDICTED: Gossypium raimondii ethanolamine-phosphate cytidylyltransferase-like (LOC105783216), transcript variant X4, mRNA	K00967	PCYT2	ethanolamine-phosphate cytidylyltransferase	http://www.genome.jp/dbget-bin/www_bget?ko:K00967	Q9ZVI9	1100	1.0e-118	Ethanolamine-phosphate cytidylyltransferase OS=Arabidopsis thaliana GN=PECT1 PE=1 SV=1	PF01467//PF06574//PF02569	Cytidylyltransferase-like//FAD synthetase//Pantoate-beta-alanine ligase	GO:0019482//GO:0015940//GO:0009058//GO:0006771//GO:0009231	beta-alanine metabolic process//pantothenate biosynthetic process//biosynthetic process//riboflavin metabolic process//riboflavin biosynthetic process	GO:0003824//GO:0003919//GO:0004592	catalytic activity//FMN adenylyltransferase activity//pantoate-beta-alanine ligase activity	--	--	KOG2803	Choline phosphate cytidylyltransferase/Predicted CDP-ethanolamine synthase
Cluster-5711.75482	219	823177366	XP_012486765.1	130	3.5e-06	PREDICTED: ethylene-responsive transcription factor 2-like [Gossypium raimondii]>gi|763770430|gb|KJB37645.1| hypothetical protein B456_006G214100 [Gossypium raimondii]	--	--	--	--	--	--	--	--	--	--	--	--	--	--	--	--	--	--	--	--	--	--	--
Cluster-865.0	413	570321867	ETO69815.1	446	1.5e-42	hypothetical protein F444_13658, partial [Phytophthora parasitica P1976]	306977923	GQ856517.1	160	1.98499e-76	Phytophthora capsici pectate lyase (pel21) gene, complete cds	--	--	--	--	A1DBJ7	292	1.5e-25	Probable pectate lyase E OS=Neosartorya fischeri (strain ATCC 1020 / DSM 3700 / FGSC A1164 / NRRL 181) GN=plyE PE=3 SV=1	PF01721//PF03211	Class II bacteriocin//Pectate lyase	GO:0042742	defense response to bacterium	GO:0030570	pectate lyase activity	GO:0005576	extracellular region	--	--
Cluster-5711.64908	1436	823238420	XP_012451861.1	702	1.1e-71	PREDICTED: uncharacterized protein LOC105774073 isoform X2 [Gossypium raimondii]>gi|763798337|gb|KJB65292.1| hypothetical protein B456_010G088100 [Gossypium raimondii]	823238421	XM_012596409.1	305	1.81586e-156	PREDICTED: Gossypium raimondii uncharacterized LOC105774073 (LOC105774073), transcript variant X3, mRNA	--	--	--	--	--	--	--	--	PF08445//PF13508//PF13673//PF00583//PF13302	FR47-like protein//Acetyltransferase (GNAT) domain//Acetyltransferase (GNAT) domain//Acetyltransferase (GNAT) family//Acetyltransferase (GNAT) domain	GO:0042967	acyl-carrier-protein biosynthetic process	GO:0016747//GO:0008080	transferase activity, transferring acyl groups other than amino-acyl groups//N-acetyltransferase activity	--	--	--	--
Cluster-5711.64909	1876	823194423	XP_012492334.1	2711	1.6e-304	PREDICTED: dual specificity protein kinase YAK1 isoform X1 [Gossypium raimondii]>gi|763777234|gb|KJB44357.1| hypothetical protein B456_007G247600 [Gossypium raimondii]	823194425	XM_012636881.1	1417	0	PREDICTED: Gossypium raimondii serine/threonine-protein kinase ppk15 (LOC105804317), transcript variant X2, mRNA	K18670	YAK1	dual specificity protein kinase YAK1	http://www.genome.jp/dbget-bin/www_bget?ko:K18670	Q54QV3	1113	4.4e-120	Probable serine/threonine-protein kinase yakA OS=Dictyostelium discoideum GN=yakA PE=1 SV=1	PF07714//PF06293//PF00069	Protein tyrosine kinase//Lipopolysaccharide kinase (Kdo/WaaP) family//Protein kinase domain	GO:0006468	protein phosphorylation	GO:0016773//GO:0005524//GO:0004672	phosphotransferase activity, alcohol group as acceptor//ATP binding//protein kinase activity	GO:0016020	membrane	KOG0667	Dual-specificity tyrosine-phosphorylation regulated kinase
Cluster-5711.64902	3421	823254038	XP_012459659.1	1994	4.0e-221	PREDICTED: probable mitochondrial saccharopine dehydrogenase-like oxidoreductase At5g39410 [Gossypium raimondii]>gi|763808765|gb|KJB75667.1| hypothetical protein B456_012G051000 [Gossypium raimondii]	823254037	XM_012604205.1	937	0	PREDICTED: Gossypium raimondii probable mitochondrial saccharopine dehydrogenase-like oxidoreductase At5g39410 (LOC105780089), mRNA	--	--	--	--	Q8LGI2	1590	3.9e-175	Probable mitochondrial saccharopine dehydrogenase-like oxidoreductase At5g39410 OS=Arabidopsis thaliana GN=At5g39410 PE=1 SV=2	PF02186//PF03435	TFIIE beta subunit core domain//Saccharopine dehydrogenase NADP binding domain	GO:0006367//GO:0055114	transcription initiation from RNA polymerase II promoter//oxidation-reduction process	GO:0016491	oxidoreductase activity	--	--	KOG2733	Uncharacterized membrane protein
Cluster-4723.0	513	--	--	--	--	--	--	--	--	--	--	--	--	--	--	--	--	--	--	--	--	--	--	--	--	--	--	--	--
Cluster-5711.64900	1657	823224098	XP_012444811.1	1311	3.0e-142	PREDICTED: probable protein phosphatase 2C 26 isoform X2 [Gossypium raimondii]>gi|763786319|gb|KJB53315.1| hypothetical protein B456_009G113300 [Gossypium raimondii]	823224097	XM_012589357.1	693	0	PREDICTED: Gossypium raimondii probable protein phosphatase 2C 26 (LOC105769014), transcript variant X2, mRNA	--	--	--	--	O64730	929	8.4e-99	Probable protein phosphatase 2C 26 OS=Arabidopsis thaliana GN=At2g30170 PE=2 SV=2	PF00481//PF07228	Protein phosphatase 2C//Stage II sporulation protein E (SpoIIE)	--	--	GO:0003824	catalytic activity	--	--	KOG1379	Serine/threonine protein phosphatase
Cluster-5711.64901	748	440494829	AGC08429.1	281	3.7e-23	lipid transfer protein [Gossypium hirsutum]	--	--	--	--	--	--	--	--	--	Q43681	246	6.0e-20	Probable non-specific lipid-transfer protein AKCS9 OS=Vigna unguiculata PE=2 SV=1	PF01526	Tn3 transposase DDE domain	GO:0006313	transposition, DNA-mediated	GO:0004803	transposase activity	--	--	--	--
Cluster-5711.64906	250	--	--	--	--	--	--	--	--	--	--	--	--	--	--	--	--	--	--	--	--	--	--	--	--	--	--	--	--
Cluster-5711.64907	2773	763797728	KJB64683.1	1937	1.3e-214	hypothetical protein B456_010G060400 [Gossypium raimondii]	823233986	XM_012594174.1	1108	0	PREDICTED: Gossypium raimondii calmodulin-binding receptor-like cytoplasmic kinase 3 (LOC105772748), transcript variant X1, mRNA	--	--	--	--	Q9ASQ5	1217	5.6e-132	Calmodulin-binding receptor-like cytoplasmic kinase 3 OS=Arabidopsis thaliana GN=CRCK3 PE=2 SV=1	PF00069//PF05445//PF15313//PF07714	Protein kinase domain//Poxvirus serine/threonine protein kinase//Hexamethylene bis-acetamide-inducible protein//Protein tyrosine kinase	GO:0007050//GO:0000122//GO:0006468//GO:0045859	cell cycle arrest//negative regulation of transcription from RNA polymerase II promoter//protein phosphorylation//regulation of protein kinase activity	GO:0004861//GO:0005524//GO:0017069//GO:0004672	cyclin-dependent protein serine/threonine kinase inhibitor activity//ATP binding//snRNA binding//protein kinase activity	GO:0005634//GO:0005737	nucleus//cytoplasm	--	--
Cluster-5711.64904	1084	823134491	XP_012467049.1	656	1.8e-66	PREDICTED: ras-related protein RABC2a-like isoform X1 [Gossypium raimondii]>gi|763747670|gb|KJB15109.1| hypothetical protein B456_002G160900 [Gossypium raimondii]	823134490	XM_012611595.1	325	1.03761e-167	PREDICTED: Gossypium raimondii ras-related protein RABC2a-like (LOC105785495), transcript variant X1, mRNA	K07910	RAB18	Ras-related protein Rab-18	http://www.genome.jp/dbget-bin/www_bget?ko:K07910	O49841	609	7.0e-62	Ras-related protein RABC2a OS=Arabidopsis thaliana GN=RABC2A PE=1 SV=1	PF08477//PF00071//PF00025	Ras of Complex, Roc, domain of DAPkinase//Ras family//ADP-ribosylation factor family	GO:0007264	small GTPase mediated signal transduction	GO:0005525	GTP binding	--	--	KOG0098	GTPase Rab2, small G protein superfamily
Cluster-5711.64905	2153	763801433	KJB68388.1	528	2.4e-51	hypothetical protein B456_010G242500 [Gossypium raimondii]	--	--	--	--	--	--	--	--	--	Q8GYB1	367	1.6e-33	Nudix hydrolase 15, mitochondrial OS=Arabidopsis thaliana GN=NUDT15 PE=1 SV=2	PF00243//PF00293	Nerve growth factor family//NUDIX domain	GO:0007165	signal transduction	GO:0016787//GO:0005102	hydrolase activity//receptor binding	--	--	KOG3069	Peroxisomal NUDIX hydrolase
Cluster-5711.73670	1723	590650118	XP_007032570.1	1598	1.7e-175	Polypyrimidine tract-binding protein 1 isoform 1 [Theobroma cacao]>gi|508711599|gb|EOY03496.1| Polypyrimidine tract-binding protein 1 isoform 1 [Theobroma cacao]	823167264	XM_012628126.1	813	0	PREDICTED: Gossypium raimondii polypyrimidine tract-binding protein homolog 1-like (LOC105798164), transcript variant X3, mRNA	K14948	PTBP2, NPTB	polypyrimidine tract-binding protein 2	http://www.genome.jp/dbget-bin/www_bget?ko:K14948	Q9MAC5	1399	2.8e-153	Polypyrimidine tract-binding protein homolog 1 OS=Arabidopsis thaliana GN=PTB PE=1 SV=1	PF00076//PF08777	RNA recognition motif. (a.k.a. RRM, RBD, or RNP domain)//RNA binding motif	--	--	GO:0003723//GO:0003676	RNA binding//nucleic acid binding	--	--	KOG1190	Polypyrimidine tract-binding protein
Cluster-924.0	572	--	--	--	--	--	--	--	--	--	--	--	--	--	--	--	--	--	--	--	--	--	--	--	--	--	--	--	--
Cluster-5711.73672	1624	823257916	XP_012461651.1	336	3.4e-29	PREDICTED: uncharacterized protein LOC105781681 [Gossypium raimondii]	823166888	XR_001134900.1	64	1.92722e-22	PREDICTED: Gossypium raimondii uncharacterized LOC105798054 (LOC105798054), transcript variant X3, ncRNA	--	--	--	--	P10978	170	8.4e-11	Retrovirus-related Pol polyprotein from transposon TNT 1-94 OS=Nicotiana tabacum PE=2 SV=1	--	--	--	--	--	--	--	--	--	--
Cluster-5711.73673	1993	147854093	CAN83392.1	711	1.4e-72	hypothetical protein VITISV_041406 [Vitis vinifera]	823166888	XR_001134900.1	64	2.37476e-22	PREDICTED: Gossypium raimondii uncharacterized LOC105798054 (LOC105798054), transcript variant X3, ncRNA	--	--	--	--	P92519	397	4.9e-37	Uncharacterized mitochondrial protein AtMg00810 OS=Arabidopsis thaliana GN=AtMg00810 PE=4 SV=1	--	--	--	--	--	--	--	--	--	--
Cluster-5711.73674	427	823260467	XP_012462955.1	717	5.9e-74	PREDICTED: phytochrome A-like [Gossypium raimondii]>gi|823260469|ref|XP_012462956.1| PREDICTED: phytochrome A-like [Gossypium raimondii]>gi|763815748|gb|KJB82600.1| hypothetical protein B456_013G203900 [Gossypium raimondii]	823260468	XM_012607502.1	346	8.25353e-180	PREDICTED: Gossypium raimondii phytochrome A-like (LOC105782636), transcript variant X2, mRNA	K12120	PHYA	phytochrome A	http://www.genome.jp/dbget-bin/www_bget?ko:K12120	P93673	683	7.2e-71	Phytochrome type A OS=Lathyrus sativus GN=PHYA PE=3 SV=1	PF08446//PF01590	PAS fold//GAF domain	GO:0006355	regulation of transcription, DNA-templated	GO:0005515	protein binding	--	--	--	--
Cluster-5711.73675	1679	590630576	XP_007027314.1	604	2.9e-60	LRR receptor-like serine/threonine-protein kinase isoform 2 [Theobroma cacao]>gi|590630579|ref|XP_007027315.1| LRR receptor-like serine/threonine-protein kinase isoform 2 [Theobroma cacao]>gi|508715919|gb|EOY07816.1| LRR receptor-like serine/threonine-protein kinase isoform 2 [Theobroma cacao]>gi|508715920|gb|EOY07817.1| LRR receptor-like serine/threonine-protein kinase isoform 2 [Theobroma cacao]	823175022	XM_012630518.1	325	1.62408e-167	PREDICTED: Gossypium raimondii putative serine/threonine-protein kinase (LOC105799789), transcript variant X2, mRNA	--	--	--	--	P85193	367	1.2e-33	Putative serine/threonine-protein kinase (Fragment) OS=Helianthus annuus PE=1 SV=1	PF07714//PF00069	Protein tyrosine kinase//Protein kinase domain	GO:0006468	protein phosphorylation	GO:0004672//GO:0005524	protein kinase activity//ATP binding	--	--	--	--
Cluster-5711.73676	277	--	--	--	--	--	--	--	--	--	--	--	--	--	--	--	--	--	--	--	--	--	--	--	--	--	--	--	--
Cluster-5711.73677	1471	728849556	KHG28999.1	184	1.3e-11	Formate--tetrahydrofolate ligase [Gossypium arboreum]	--	--	--	--	--	--	--	--	--	--	--	--	--	--	--	--	--	--	--	--	--	--	--
Cluster-5711.73678	935	--	--	--	--	--	--	--	--	--	--	--	--	--	--	--	--	--	--	--	--	--	--	--	--	--	--	--	--
Cluster-5711.73679	614	--	--	--	--	--	--	--	--	--	--	--	--	--	--	--	--	--	--	--	--	--	--	--	--	--	--	--	--
Cluster-6497.0	479	743807889	XP_010928209.1	354	8.1e-32	PREDICTED: heat shock protein 90-2-like, partial [Elaeis guineensis]	743807689	XM_010929856.1	455	0	PREDICTED: Elaeis guineensis heat shock protein 81-1-like (LOC105050014), mRNA	K04079	htpG, HSP90A	molecular chaperone HtpG	http://www.genome.jp/dbget-bin/www_bget?ko:K04079	O03986	312	8.5e-28	Heat shock protein 90-4 OS=Arabidopsis thaliana GN=HSP90-4 PE=2 SV=1	PF00183	Hsp90 protein	GO:0006950//GO:0006457	response to stress//protein folding	GO:0051082//GO:0005524	unfolded protein binding//ATP binding	--	--	KOG0019	Molecular chaperone (HSP90 family)
Cluster-5711.25552	975	763766171	KJB33386.1	162	3.0e-09	hypothetical protein B456_006G008900 [Gossypium raimondii]	--	--	--	--	--	--	--	--	--	--	--	--	--	--	--	--	--	--	--	--	--	--	--
Cluster-5711.25553	242	--	--	--	--	--	--	--	--	--	--	--	--	--	--	--	--	--	--	--	--	--	--	--	--	--	--	--	--
Cluster-5711.25550	811	728838596	KHG18039.1	808	3.1e-84	Acetolactate synthase small subunit [Gossypium arboreum]	590633497	XM_007028064.1	411	0	Theobroma cacao ACT domain-containing small subunit of acetolactate synthase protein isoform 1 (TCM_023447) mRNA, complete cds	K01653	E2.2.1.6S, ilvH, ilvN	acetolactate synthase I/III small subunit	http://www.genome.jp/dbget-bin/www_bget?ko:K01653	Q93YZ7	746	6.8e-78	Acetolactate synthase small subunit 2, chloroplastic OS=Arabidopsis thaliana GN=At2g31810 PE=1 SV=1	PF13291//PF01842	ACT domain//ACT domain	GO:0008152	metabolic process	GO:0016597	amino acid binding	--	--	KOG2663	Acetolactate synthase, small subunit
Cluster-5711.25551	270	--	--	--	--	--	--	--	--	--	--	--	--	--	--	--	--	--	--	--	--	--	--	--	--	--	--	--	--
Cluster-5711.25556	498	--	--	--	--	--	--	--	--	--	--	--	--	--	--	--	--	--	--	--	--	--	--	--	--	--	--	--	--
Cluster-5711.25557	215	--	--	--	--	--	--	--	--	--	--	--	--	--	--	--	--	--	--	--	--	--	--	--	--	--	--	--	--
Cluster-5711.25554	1300	823120015	XP_012448373.1	1131	1.8e-121	PREDICTED: probable inactive receptor kinase At2g26730 [Gossypium raimondii]>gi|763739669|gb|KJB07168.1| hypothetical protein B456_001G003200 [Gossypium raimondii]	590577684	XM_007013240.1	164	3.94643e-78	Theobroma cacao Leucine-rich repeat protein kinase family protein (TCM_037961) mRNA, complete cds	--	--	--	--	O48788	657	2.3e-67	Probable inactive receptor kinase At2g26730 OS=Arabidopsis thaliana GN=At2g26730 PE=1 SV=1	PF00560//PF13855//PF04689//PF05510	Leucine Rich Repeat//Leucine rich repeat//DNA binding protein S1FA//Sarcoglycan alpha/epsilon	GO:0006355	regulation of transcription, DNA-templated	GO:0005515//GO:0003677	protein binding//DNA binding	GO:0016012//GO:0005634	sarcoglycan complex//nucleus	--	--
Cluster-5711.25555	960	662036206	AIE43834.1	549	4.0e-54	WRKY transcription factor 101 [Gossypium hirsutum]	823251676	XM_012603022.1	56	3.14579e-18	PREDICTED: Gossypium raimondii WRKY transcription factor 55 (LOC105779256), transcript variant X2, mRNA	--	--	--	--	Q9SHB5	276	2.5e-23	WRKY transcription factor 55 OS=Arabidopsis thaliana GN=WRKY55 PE=2 SV=1	PF03106	WRKY DNA -binding domain	GO:0006355	regulation of transcription, DNA-templated	GO:0043565//GO:0003700	sequence-specific DNA binding//transcription factor activity, sequence-specific DNA binding	GO:0005667	transcription factor complex	--	--
Cluster-20514.0	676	--	--	--	--	--	590630097	XM_007027113.1	205	3.23601e-101	Theobroma cacao Phosphatase 2C family protein (TCM_022056) mRNA, complete cds	--	--	--	--	--	--	--	--	--	--	--	--	--	--	--	--	--	--
Cluster-5711.25558	485	--	--	--	--	--	--	--	--	--	--	--	--	--	--	--	--	--	--	--	--	--	--	--	--	--	--	--	--
Cluster-5711.25559	241	--	--	--	--	--	590565926	XM_007010024.1	38	7.16908e-09	Theobroma cacao DNA binding, putative isoform 2 (TCM_043403) mRNA, complete cds	--	--	--	--	--	--	--	--	--	--	--	--	--	--	--	--	--	--
Cluster-5711.86665	507	823233838	XP_012449557.1	301	1.2e-25	PREDICTED: dynein light chain LC6, flagellar outer arm-like [Gossypium raimondii]>gi|728844726|gb|KHG24169.1| Dynein light chain LC6, flagellar outer arm [Gossypium arboreum]>gi|763797952|gb|KJB64907.1| hypothetical protein B456_010G072600 [Gossypium raimondii]	823233837	XM_012594103.1	142	2.51129e-66	PREDICTED: Gossypium raimondii dynein light chain LC6, flagellar outer arm-like (LOC105772691), mRNA	K10418	DYNLL	dynein light chain LC8-type	http://www.genome.jp/dbget-bin/www_bget?ko:K10418	O02414	154	1.9e-09	Dynein light chain LC6, flagellar outer arm OS=Heliocidaris crassispina PE=3 SV=1	PF01221//PF09269	Dynein light chain type 1//Domain of unknown function (DUF1967)	GO:0007017	microtubule-based process	GO:0000166	nucleotide binding	GO:0005875	microtubule associated complex	KOG3430	Dynein light chain type 1
Cluster-5711.86664	202	--	--	--	--	--	--	--	--	--	--	--	--	--	--	--	--	--	--	--	--	--	--	--	--	--	--	--	--
Cluster-5711.81877	1147	823196018	XP_012492792.1	427	6.7e-40	PREDICTED: transcription factor UNE12-like [Gossypium raimondii]>gi|763777753|gb|KJB44876.1| hypothetical protein B456_007G277200 [Gossypium raimondii]	823196017	XM_012637338.1	282	8.80859e-144	PREDICTED: Gossypium raimondii transcription factor UNE12-like (LOC105804644), mRNA	--	--	--	--	O22768	301	3.8e-26	Transcription factor UNE12 OS=Arabidopsis thaliana GN=UNE12 PE=2 SV=2	--	--	--	--	--	--	--	--	--	--
Cluster-19936.1	476	590644944	XP_007031220.1	233	8.7e-18	Uncharacterized protein TCM_026807 [Theobroma cacao]>gi|508719825|gb|EOY11722.1| Uncharacterized protein TCM_026807 [Theobroma cacao]	--	--	--	--	--	--	--	--	--	--	--	--	--	PF15699	NPR1 interacting	GO:0010112	regulation of systemic acquired resistance	--	--	--	--	--	--
Cluster-5711.86663	684	--	--	--	--	--	--	--	--	--	--	--	--	--	--	--	--	--	--	--	--	--	--	--	--	--	--	--	--
Cluster-4618.0	545	--	--	--	--	--	--	--	--	--	--	--	--	--	--	--	--	--	--	--	--	--	--	--	--	--	--	--	--
Cluster-5711.86662	1871	728845334	KHG24777.1	1419	1.0e-154	hypothetical protein F383_09868 [Gossypium arboreum]	823131456	XM_012602636.1	743	0	PREDICTED: Gossypium raimondii uncharacterized LOC105778881 (LOC105778881), mRNA	--	--	--	--	--	--	--	--	--	--	--	--	--	--	--	--	--	--
Cluster-5711.72101	2080	823172626	XP_012485184.1	1489	8.7e-163	PREDICTED: protein IQ-DOMAIN 1-like [Gossypium raimondii]>gi|823172629|ref|XP_012485185.1| PREDICTED: protein IQ-DOMAIN 1-like [Gossypium raimondii]>gi|823172632|ref|XP_012485186.1| PREDICTED: protein IQ-DOMAIN 1-like [Gossypium raimondii]>gi|823172636|ref|XP_012485187.1| PREDICTED: protein IQ-DOMAIN 1-like [Gossypium raimondii]>gi|823172639|ref|XP_012485188.1| PREDICTED: protein IQ-DOMAIN 1-like…	823172638	XM_012629734.1	952	0	PREDICTED: Gossypium raimondii protein IQ-DOMAIN 1-like (LOC105799273), transcript variant X5, mRNA	--	--	--	--	Q9SF32	197	8.0e-14	Protein IQ-DOMAIN 1 OS=Arabidopsis thaliana GN=IQD1 PE=1 SV=1	PF00612	IQ calmodulin-binding motif	--	--	GO:0005515	protein binding	--	--	--	--
Cluster-5711.72100	775	--	--	--	--	--	--	--	--	--	--	--	--	--	--	--	--	--	--	--	--	--	--	--	--	--	--	--	--
Cluster-5711.72103	1680	--	--	--	--	--	--	--	--	--	--	--	--	--	--	--	--	--	--	--	--	--	--	--	--	--	--	--	--
Cluster-5711.72102	649	--	--	--	--	--	--	--	--	--	--	--	--	--	--	--	--	--	--	--	--	--	--	--	--	--	--	--	--
Cluster-5711.72105	1897	590664309	XP_007036465.1	1806	1.4e-199	Eukaryotic aspartyl protease family protein [Theobroma cacao]>gi|508773710|gb|EOY20966.1| Eukaryotic aspartyl protease family protein [Theobroma cacao]	823215037	XM_012584828.1	699	0	PREDICTED: Gossypium raimondii protein ASPARTIC PROTEASE IN GUARD CELL 1 (LOC105765630), mRNA	--	--	--	--	Q9LS40	1443	2.4e-158	Protein ASPARTIC PROTEASE IN GUARD CELL 1 OS=Arabidopsis thaliana GN=ASPG1 PE=1 SV=1	PF00026	Eukaryotic aspartyl protease	GO:0006508	proteolysis	GO:0004190	aspartic-type endopeptidase activity	--	--	--	--
Cluster-5711.72104	974	763786437	KJB53433.1	184	8.6e-12	hypothetical protein B456_009G210200 [Gossypium raimondii]	--	--	--	--	--	--	--	--	--	Q09511	128	3.7e-06	Probable splicing factor, arginine/serine-rich 4 OS=Caenorhabditis elegans GN=rsp-4 PE=3 SV=1	PF00076	RNA recognition motif. (a.k.a. RRM, RBD, or RNP domain)	--	--	GO:0003676	nucleic acid binding	--	--	KOG4207	Predicted splicing factor, SR protein superfamily
Cluster-5711.72107	424	--	--	--	--	--	--	--	--	--	--	--	--	--	--	--	--	--	--	PF07544//PF07851//PF11744//PF04111//PF08702//PF05837//PF06156//PF01858//PF04513//PF16716//PF00619//PF02186	RNA polymerase II transcription mediator complex subunit 9//TMPIT-like protein//Aluminium activated malate transporter//Autophagy protein Apg6//Fibrinogen alpha/beta chain family//Centromere protein H (CENP-H)//Protein of unknown function (DUF972)//Retinoblastoma-associated protein A domain//Baculovirus polyhedron envelope protein, PEP, C terminus//Bone marrow stromal antigen 2//Caspase recruitme…	GO:0006357//GO:0006367//GO:0051258//GO:0051726//GO:0006260//GO:0051607//GO:0007165//GO:0030168//GO:0015743//GO:0006914//GO:0042981//GO:0051382	regulation of transcription from RNA polymerase II promoter//transcription initiation from RNA polymerase II promoter//protein polymerization//regulation of cell cycle//DNA replication//defense response to virus//signal transduction//platelet activation//malate transport//autophagy//regulation of apoptotic process//kinetochore assembly	GO:0001104//GO:0030674//GO:0005198//GO:0005102	RNA polymerase II transcription cofactor activity//protein binding, bridging//structural molecule activity//receptor binding	GO:0000776//GO:0016592//GO:0019028//GO:0019031//GO:0016021//GO:0005577//GO:0005634	kinetochore//mediator complex//viral capsid//viral envelope//integral component of membrane//fibrinogen complex//nucleus	--	--
Cluster-5711.72106	1830	255552303	XP_002517196.1	2311	3.7e-258	glucose-1-phosphate adenylyltransferase, putative [Ricinus communis]>gi|223543831|gb|EEF45359.1| glucose-1-phosphate adenylyltransferase, putative [Ricinus communis]	823178409	XM_012631676.1	1124	0	PREDICTED: Gossypium raimondii glucose-1-phosphate adenylyltransferase large subunit 1, chloroplastic (LOC105800497), transcript variant X2, mRNA	K00975	glgC	glucose-1-phosphate adenylyltransferase	http://www.genome.jp/dbget-bin/www_bget?ko:K00975	P55229	2172	6.8e-243	Glucose-1-phosphate adenylyltransferase large subunit 1, chloroplastic OS=Arabidopsis thaliana GN=ADG2 PE=1 SV=3	PF07959//PF00483	L-fucokinase//Nucleotidyl transferase	GO:0005982//GO:0019252//GO:0005978//GO:0009058//GO:0005985	starch metabolic process//starch biosynthetic process//glycogen biosynthetic process//biosynthetic process//sucrose metabolic process	GO:0008878//GO:0016772//GO:0016779	glucose-1-phosphate adenylyltransferase activity//transferase activity, transferring phosphorus-containing groups//nucleotidyltransferase activity	GO:0009507	chloroplast	KOG1322	GDP-mannose pyrophosphorylase/mannose-1-phosphate guanylyltransferase
Cluster-5711.72109	307	--	--	--	--	--	--	--	--	--	--	--	--	--	--	--	--	--	--	--	--	--	--	--	--	--	--	--	--
Cluster-5711.72108	2517	590671335	XP_007038303.1	1478	2.0e-161	Diacylglycerol kinase family protein isoform 1 [Theobroma cacao]>gi|508775548|gb|EOY22804.1| Diacylglycerol kinase family protein isoform 1 [Theobroma cacao]	823212723	XM_012583657.1	743	0	PREDICTED: Gossypium raimondii ceramide kinase (LOC105764875), mRNA	K04715	E2.7.1.138, CERK	ceramide kinase	http://www.genome.jp/dbget-bin/www_bget?ko:K04715	Q6USK2	1115	3.4e-120	Ceramide kinase OS=Arabidopsis thaliana GN=CERK PE=1 SV=1	PF00781	Diacylglycerol kinase catalytic domain	--	--	GO:0016301	kinase activity	--	--	KOG1115	Ceramide kinase
Cluster-5711.86660	780	--	--	--	--	--	--	--	--	--	--	--	--	--	--	--	--	--	--	--	--	--	--	--	--	--	--	--	--
Cluster-5711.85912	2131	--	--	--	--	--	--	--	--	--	--	--	--	--	--	--	--	--	--	--	--	--	--	--	--	--	--	--	--
Cluster-5711.106469	433	--	--	--	--	--	--	--	--	--	--	--	--	--	--	--	--	--	--	--	--	--	--	--	--	--	--	--	--
Cluster-5711.75294	3108	590695770	XP_007044983.1	912	1.0e-95	Homeodomain-like superfamily protein [Theobroma cacao]>gi|508708918|gb|EOY00815.1| Homeodomain-like superfamily protein [Theobroma cacao]	823135452	XM_012612034.1	511	0	PREDICTED: Gossypium raimondii trihelix transcription factor GT-1-like (LOC105785849), transcript variant X2, mRNA	--	--	--	--	Q9FX53	744	4.4e-77	Trihelix transcription factor GT-1 OS=Arabidopsis thaliana GN=GT-1 PE=1 SV=1	--	--	--	--	--	--	--	--	--	--
Cluster-5711.85913	202	--	--	--	--	--	--	--	--	--	--	--	--	--	--	--	--	--	--	--	--	--	--	--	--	--	--	--	--
Cluster-11366.0	646	--	--	--	--	--	--	--	--	--	--	--	--	--	--	--	--	--	--	--	--	--	--	--	--	--	--	--	--
Cluster-5711.21544	637	--	--	--	--	--	--	--	--	--	--	--	--	--	--	--	--	--	--	--	--	--	--	--	--	--	--	--	--
Cluster-5711.106461	612	--	--	--	--	--	--	--	--	--	--	--	--	--	--	--	--	--	--	--	--	--	--	--	--	--	--	--	--
Cluster-5711.85914	2053	728846723	KHG26166.1	2186	1.3e-243	hypothetical protein F383_32087 [Gossypium arboreum]	823154427	XM_012621634.1	1272	0	PREDICTED: Gossypium raimondii QWRF motif-containing protein 8 (LOC105792832), transcript variant X2, mRNA	--	--	--	--	Q9SUH5	1225	4.9e-133	QWRF motif-containing protein 8 OS=Arabidopsis thaliana GN=QWRF8 PE=2 SV=1	--	--	--	--	--	--	--	--	--	--
Cluster-5711.106463	477	--	--	--	--	--	--	--	--	--	--	--	--	--	--	--	--	--	--	--	--	--	--	--	--	--	--	--	--
Cluster-5711.106462	727	823258368	XP_012461890.1	202	5.2e-14	PREDICTED: RING-H2 zinc finger protein RHA1a-like [Gossypium raimondii]>gi|763816262|gb|KJB83114.1| hypothetical protein B456_013G230100 [Gossypium raimondii]	--	--	--	--	--	--	--	--	--	--	--	--	--	PF12678//PF12861//PF13639//PF00097//PF01507//PF11789//PF04258	RING-H2 zinc finger//Anaphase-promoting complex subunit 11 RING-H2 finger//Ring finger domain//Zinc finger, C3HC4 type (RING finger)//Phosphoadenosine phosphosulfate reductase family//Zinc-finger of the MIZ type in Nse subunit//Signal peptide peptidase	GO:0008152//GO:0016567	metabolic process//protein ubiquitination	GO:0008270//GO:0003824//GO:0046872//GO:0004842//GO:0005515//GO:0004190	zinc ion binding//catalytic activity//metal ion binding//ubiquitin-protein transferase activity//protein binding//aspartic-type endopeptidase activity	GO:0005680//GO:0016021	anaphase-promoting complex//integral component of membrane	--	--
Cluster-5711.106465	236	--	--	--	--	--	590686058	XM_007042207.1	47	6.98383e-14	Theobroma cacao Transmembrane nine 1 (TCM_006937) mRNA, complete cds	--	--	--	--	--	--	--	--	--	--	--	--	--	--	--	--	--	--
Cluster-5711.4482	851	823152862	XP_012476266.1	1108	5.4e-119	PREDICTED: hyoscyamine 6-dioxygenase-like [Gossypium raimondii]	823152861	XM_012620812.1	494	0	PREDICTED: Gossypium raimondii hyoscyamine 6-dioxygenase-like (LOC105792303), mRNA	--	--	--	--	P24397	479	6.5e-47	Hyoscyamine 6-dioxygenase OS=Hyoscyamus niger GN=H6H PE=1 SV=1	PF03171	2OG-Fe(II) oxygenase superfamily	GO:0055114	oxidation-reduction process	GO:0016491	oxidoreductase activity	--	--	--	--
Cluster-5711.106467	1604	823250688	XP_012457925.1	1052	3.2e-112	PREDICTED: phospho-N-acetylmuramoyl-pentapeptide-transferase homolog isoform X2 [Gossypium raimondii]	823250685	XM_012602470.1	831	0	PREDICTED: Gossypium raimondii phospho-N-acetylmuramoyl-pentapeptide-transferase homolog (LOC105778716), transcript variant X1, mRNA	K01000	mraY	phospho-N-acetylmuramoyl-pentapeptide-transferase	http://www.genome.jp/dbget-bin/www_bget?ko:K01000	O49730	454	9.7e-44	Phospho-N-acetylmuramoyl-pentapeptide-transferase homolog OS=Arabidopsis thaliana GN=ATTRANS 11 PE=2 SV=3	PF00953	Glycosyl transferase family 4	GO:0006629//GO:0009252	lipid metabolic process//peptidoglycan biosynthetic process	GO:0008963	phospho-N-acetylmuramoyl-pentapeptide-transferase activity	GO:0016021	integral component of membrane	--	--
Cluster-5711.85915	435	--	--	--	--	--	--	--	--	--	--	--	--	--	--	--	--	--	--	--	--	--	--	--	--	--	--	--	--
Cluster-5711.5894	407	--	--	--	--	--	--	--	--	--	--	--	--	--	--	--	--	--	--	PF00020	TNFR/NGFR cysteine-rich region	--	--	GO:0005515	protein binding	--	--	--	--
Cluster-5711.5895	237	--	--	--	--	--	590644730	XM_007031100.1	102	1.86048e-44	Theobroma cacao Tetratricopeptide repeat (TPR)-like superfamily protein, putative isoform 5 (TCM_026769) mRNA, complete cds	--	--	--	--	--	--	--	--	--	--	--	--	--	--	--	--	--	--
Cluster-5711.5896	2045	823197448	XP_012434281.1	1049	9.0e-112	PREDICTED: RNA polymerase II-associated protein 3 isoform X1 [Gossypium raimondii]>gi|763778334|gb|KJB45457.1| hypothetical protein B456_007G306700 [Gossypium raimondii]	823197447	XM_012578827.1	901	0	PREDICTED: Gossypium raimondii RNA polymerase II-associated protein 3 (LOC105761122), transcript variant X1, mRNA	--	--	--	--	Q5ZKQ3	224	5.8e-17	RNA polymerase II-associated protein 3 OS=Gallus gallus GN=RPAP3 PE=2 SV=1	PF13414//PF13176//PF13181//PF05739//PF13374//PF00515//PF13371	TPR repeat//Tetratricopeptide repeat//Tetratricopeptide repeat//SNARE domain//Tetratricopeptide repeat//Tetratricopeptide repeat//Tetratricopeptide repeat	--	--	GO:0005515	protein binding	--	--	--	--
Cluster-5711.5897	2160	823197448	XP_012434281.1	1049	9.5e-112	PREDICTED: RNA polymerase II-associated protein 3 isoform X1 [Gossypium raimondii]>gi|763778334|gb|KJB45457.1| hypothetical protein B456_007G306700 [Gossypium raimondii]	823197450	XM_012578828.1	824	0	PREDICTED: Gossypium raimondii RNA polymerase II-associated protein 3 (LOC105761122), transcript variant X2, mRNA	--	--	--	--	Q5ZKQ3	224	6.1e-17	RNA polymerase II-associated protein 3 OS=Gallus gallus GN=RPAP3 PE=2 SV=1	PF13181//PF13176//PF13414//PF05739//PF13374//PF13371//PF00515	Tetratricopeptide repeat//Tetratricopeptide repeat//TPR repeat//SNARE domain//Tetratricopeptide repeat//Tetratricopeptide repeat//Tetratricopeptide repeat	--	--	GO:0005515	protein binding	--	--	--	--
Cluster-5711.5890	795	--	--	--	--	--	--	--	--	--	--	--	--	--	--	--	--	--	--	--	--	--	--	--	--	--	--	--	--
Cluster-5711.5891	612	--	--	--	--	--	--	--	--	--	--	--	--	--	--	--	--	--	--	--	--	--	--	--	--	--	--	--	--
Cluster-5711.5892	1018	--	--	--	--	--	--	--	--	--	--	--	--	--	--	--	--	--	--	--	--	--	--	--	--	--	--	--	--
Cluster-5711.5893	850	--	--	--	--	--	--	--	--	--	--	--	--	--	--	--	--	--	--	--	--	--	--	--	--	--	--	--	--
Cluster-5711.63679	3302	590696233	XP_007045109.1	2640	4.7e-296	Forms aploid and binucleate cells 1c, putative isoform 4 [Theobroma cacao]>gi|508709044|gb|EOY00941.1| Forms aploid and binucleate cells 1c, putative isoform 4 [Theobroma cacao]	823135055	XM_012611849.1	1245	0	PREDICTED: Gossypium raimondii putative 1-phosphatidylinositol-3-phosphate 5-kinase FAB1C (LOC105785721), transcript variant X1, mRNA	K00921	PIKFYVE, FAB1	1-phosphatidylinositol-3-phosphate 5-kinase	http://www.genome.jp/dbget-bin/www_bget?ko:K00921	Q9SSJ8	1561	8.7e-172	Putative 1-phosphatidylinositol-3-phosphate 5-kinase FAB1C OS=Arabidopsis thaliana GN=FAB1C PE=2 SV=1	PF00118	TCP-1/cpn60 chaperonin family	--	--	GO:0005524	ATP binding	--	--	KOG0230	Phosphatidylinositol-4-phosphate 5-kinase and related FYVE finger-containing proteins
Cluster-5711.63678	493	763746838	KJB14277.1	436	2.6e-41	hypothetical protein B456_002G132500, partial [Gossypium raimondii]	823224768	XM_012589709.1	83	1.53037e-33	PREDICTED: Gossypium raimondii uncharacterized LOC105769221 (LOC105769221), transcript variant X8, mRNA	--	--	--	--	--	--	--	--	--	--	--	--	--	--	--	--	--	--
Cluster-5711.85917	348	--	--	--	--	--	--	--	--	--	--	--	--	--	--	--	--	--	--	--	--	--	--	--	--	--	--	--	--
Cluster-5711.5898	2059	823197451	XP_012434282.1	1049	9.0e-112	PREDICTED: RNA polymerase II-associated protein 3 isoform X2 [Gossypium raimondii]>gi|763778333|gb|KJB45456.1| hypothetical protein B456_007G306700 [Gossypium raimondii]	823197447	XM_012578827.1	944	0	PREDICTED: Gossypium raimondii RNA polymerase II-associated protein 3 (LOC105761122), transcript variant X1, mRNA	--	--	--	--	Q5ZKQ3	224	5.8e-17	RNA polymerase II-associated protein 3 OS=Gallus gallus GN=RPAP3 PE=2 SV=1	PF05739//PF13414//PF13176//PF13181//PF00515//PF13371//PF13374	SNARE domain//TPR repeat//Tetratricopeptide repeat//Tetratricopeptide repeat//Tetratricopeptide repeat//Tetratricopeptide repeat//Tetratricopeptide repeat	--	--	GO:0005515	protein binding	--	--	--	--
Cluster-5711.5899	202	--	--	--	--	--	--	--	--	--	--	--	--	--	--	--	--	--	--	--	--	--	--	--	--	--	--	--	--
Cluster-7444.0	465	--	--	--	--	--	425869667	KC177300.1	464	0	Ceratitis capitata 18S ribosomal RNA gene, partial sequence	--	--	--	--	--	--	--	--	--	--	--	--	--	--	--	--	--	--
Cluster-5711.21540	1410	--	--	--	--	--	--	--	--	--	--	--	--	--	--	--	--	--	--	--	--	--	--	--	--	--	--	--	--
Cluster-5711.85904	493	590573462	XP_007012128.1	340	3.5e-30	Translation initiation factor IF-2 [Theobroma cacao]>gi|508782491|gb|EOY29747.1| Translation initiation factor IF-2 [Theobroma cacao]	590573461	XM_007012066.1	253	4.8119e-128	Theobroma cacao Translation initiation factor IF-2 (TCM_047092) mRNA, complete cds	--	--	--	--	--	--	--	--	PF02273	Acyl transferase	GO:0006631	fatty acid metabolic process	GO:0016746	transferase activity, transferring acyl groups	--	--	--	--
Cluster-5711.29329	669	590628702	XP_007026790.1	738	3.4e-76	Uncharacterized protein TCM_021761 [Theobroma cacao]>gi|508715395|gb|EOY07292.1| Uncharacterized protein TCM_021761 [Theobroma cacao]	590628701	XM_007026728.1	195	1.15936e-95	Theobroma cacao Uncharacterized protein (TCM_021761) mRNA, complete cds	--	--	--	--	Q9SS80	431	1.9e-41	UPF0503 protein At3g09070, chloroplastic OS=Arabidopsis thaliana GN=At3g09070 PE=1 SV=1	--	--	--	--	--	--	--	--	--	--
Cluster-5711.29328	240	--	--	--	--	--	--	--	--	--	--	--	--	--	--	--	--	--	--	--	--	--	--	--	--	--	--	--	--
Cluster-5711.29325	284	--	--	--	--	--	--	--	--	--	--	--	--	--	--	--	--	--	--	--	--	--	--	--	--	--	--	--	--
Cluster-5711.29324	1249	728835263	KHG14706.1	938	4.1e-99	uncharacterized protein F383_17215 [Gossypium arboreum]	590575887	XM_007012751.1	258	2.10873e-130	Theobroma cacao CRS1 / YhbY domain-containing protein, putative isoform 1 (TCM_037647) mRNA, complete cds	K06889	K06889	uncharacterized protein	http://www.genome.jp/dbget-bin/www_bget?ko:K06889	--	--	--	--	PF01738//PF00326	Dienelactone hydrolase family//Prolyl oligopeptidase family	GO:0006508	proteolysis	GO:0008236//GO:0016787	serine-type peptidase activity//hydrolase activity	--	--	--	--
Cluster-5711.29327	573	728835263	KHG14706.1	524	1.9e-51	uncharacterized protein F383_17215 [Gossypium arboreum]	--	--	--	--	--	K06889	K06889	uncharacterized protein	http://www.genome.jp/dbget-bin/www_bget?ko:K06889	--	--	--	--	PF02230//PF03583//PF00326	Phospholipase/Carboxylesterase//Secretory lipase//Prolyl oligopeptidase family	GO:0046486//GO:0016042//GO:0006508	glycerolipid metabolic process//lipid catabolic process//proteolysis	GO:0004806//GO:0008236//GO:0016787	triglyceride lipase activity//serine-type peptidase activity//hydrolase activity	--	--	--	--
Cluster-5711.29326	295	763798230	KJB65185.1	256	1.2e-20	hypothetical protein B456_010G083800 [Gossypium raimondii]	--	--	--	--	--	K06889	K06889	uncharacterized protein	http://www.genome.jp/dbget-bin/www_bget?ko:K06889	--	--	--	--	--	--	--	--	--	--	--	--	--	--
Cluster-5711.29321	1249	728835263	KHG14706.1	748	4.4e-77	uncharacterized protein F383_17215 [Gossypium arboreum]	590575887	XM_007012751.1	258	2.10873e-130	Theobroma cacao CRS1 / YhbY domain-containing protein, putative isoform 1 (TCM_037647) mRNA, complete cds	K06889	K06889	uncharacterized protein	http://www.genome.jp/dbget-bin/www_bget?ko:K06889	--	--	--	--	PF01738//PF00326	Dienelactone hydrolase family//Prolyl oligopeptidase family	GO:0006508	proteolysis	GO:0016787//GO:0008236	hydrolase activity//serine-type peptidase activity	--	--	--	--
Cluster-5711.29320	1309	728835263	KHG14706.1	1151	8.5e-124	uncharacterized protein F383_17215 [Gossypium arboreum]	823233582	XM_012593974.1	496	0	PREDICTED: Gossypium raimondii uncharacterized LOC105772600 (LOC105772600), transcript variant X1, mRNA	K06889	K06889	uncharacterized protein	http://www.genome.jp/dbget-bin/www_bget?ko:K06889	--	--	--	--	PF00326//PF03583//PF02129//PF02230//PF01738	Prolyl oligopeptidase family//Secretory lipase//X-Pro dipeptidyl-peptidase (S15 family)//Phospholipase/Carboxylesterase//Dienelactone hydrolase family	GO:0046486//GO:0016042//GO:0006508	glycerolipid metabolic process//lipid catabolic process//proteolysis	GO:0004806//GO:0016787//GO:0008236	triglyceride lipase activity//hydrolase activity//serine-type peptidase activity	--	--	--	--
Cluster-5711.29323	1150	728835263	KHG14706.1	982	3.0e-104	uncharacterized protein F383_17215 [Gossypium arboreum]	590575887	XM_007012751.1	258	1.93911e-130	Theobroma cacao CRS1 / YhbY domain-containing protein, putative isoform 1 (TCM_037647) mRNA, complete cds	K06889	K06889	uncharacterized protein	http://www.genome.jp/dbget-bin/www_bget?ko:K06889	--	--	--	--	PF00326//PF01738	Prolyl oligopeptidase family//Dienelactone hydrolase family	GO:0006508	proteolysis	GO:0016787//GO:0008236	hydrolase activity//serine-type peptidase activity	--	--	--	--
Cluster-5711.29322	1018	595805934	XP_007202368.1	682	1.6e-69	hypothetical protein PRUPE_ppa009258mg [Prunus persica]>gi|462397899|gb|EMJ03567.1| hypothetical protein PRUPE_ppa009258mg [Prunus persica]	590575887	XM_007012751.1	258	1.70975e-130	Theobroma cacao CRS1 / YhbY domain-containing protein, putative isoform 1 (TCM_037647) mRNA, complete cds	K06889	K06889	uncharacterized protein	http://www.genome.jp/dbget-bin/www_bget?ko:K06889	--	--	--	--	PF00326//PF01738	Prolyl oligopeptidase family//Dienelactone hydrolase family	GO:0006508	proteolysis	GO:0008236//GO:0016787	serine-type peptidase activity//hydrolase activity	--	--	--	--
Cluster-5711.56433	448	--	--	--	--	--	823164087	XM_012626539.1	75	3.866e-29	PREDICTED: Gossypium raimondii 60S ribosomal protein L14-1-like (LOC105796740), mRNA	--	--	--	--	--	--	--	--	--	--	--	--	--	--	--	--	--	--
Cluster-5711.4488	3967	--	--	--	--	--	823160477	XR_001134208.1	55	4.80005e-17	PREDICTED: Gossypium raimondii uncharacterized LOC105795134 (LOC105795134), ncRNA	--	--	--	--	--	--	--	--	PF01486	K-box region	GO:0006355	regulation of transcription, DNA-templated	GO:0003700	transcription factor activity, sequence-specific DNA binding	GO:0005634//GO:0005667	nucleus//transcription factor complex	--	--
Cluster-5711.56431	369	823158426	XP_012479069.1	411	1.5e-38	PREDICTED: putative 1-phosphatidylinositol-3-phosphate 5-kinase FAB1C isoform X3 [Gossypium raimondii]	590696232	XM_007045047.1	112	8.45991e-50	Theobroma cacao Forms aploid and binucleate cells 1c, putative isoform 4 (TCM_010843) mRNA, complete cds	K00921	PIKFYVE, FAB1	1-phosphatidylinositol-3-phosphate 5-kinase	http://www.genome.jp/dbget-bin/www_bget?ko:K00921	Q9SSJ8	208	7.4e-16	Putative 1-phosphatidylinositol-3-phosphate 5-kinase FAB1C OS=Arabidopsis thaliana GN=FAB1C PE=2 SV=1	--	--	--	--	--	--	--	--	--	--
Cluster-5711.56430	1441	728825579	KHG06313.1	1210	1.4e-130	hypothetical protein F383_07210 [Gossypium arboreum]	823128053	XM_012586017.1	561	0	PREDICTED: Gossypium raimondii uncharacterized LOC105766526 (LOC105766526), mRNA	--	--	--	--	--	--	--	--	--	--	--	--	--	--	--	--	--	--
Cluster-5711.56437	2314	823148156	XP_012473987.1	2783	0.0e+00	PREDICTED: protein TRANSPORT INHIBITOR RESPONSE 1-like [Gossypium raimondii]>gi|763755852|gb|KJB23183.1| hypothetical protein B456_004G085900 [Gossypium raimondii]	823148155	XM_012618533.1	1196	0	PREDICTED: Gossypium raimondii protein TRANSPORT INHIBITOR RESPONSE 1-like (LOC105790782), mRNA	K14485	TIR1	transport inhibitor response 1	http://www.genome.jp/dbget-bin/www_bget?ko:K14485	Q570C0	2421	1.1e-271	Protein TRANSPORT INHIBITOR RESPONSE 1 OS=Arabidopsis thaliana GN=TIR1 PE=1 SV=2	PF00646//PF09029//PF00560//PF13516//PF12937//PF13855	F-box domain//5-aminolevulinate synthase presequence//Leucine Rich Repeat//Leucine Rich repeat//F-box-like//Leucine rich repeat	GO:0006566//GO:0042967//GO:0006544//GO:0006563//GO:0006783//GO:0006778	threonine metabolic process//acyl-carrier-protein biosynthetic process//glycine metabolic process//L-serine metabolic process//heme biosynthetic process//porphyrin-containing compound metabolic process	GO:0030170//GO:0003870//GO:0005515	pyridoxal phosphate binding//5-aminolevulinate synthase activity//protein binding	GO:0005759	mitochondrial matrix	--	--
Cluster-5711.56436	930	590721553	XP_007051646.1	664	1.8e-67	Uncharacterized protein TCM_005215 [Theobroma cacao]>gi|508703907|gb|EOX95803.1| Uncharacterized protein TCM_005215 [Theobroma cacao]	823187009	XM_012634592.1	404	0	PREDICTED: Gossypium raimondii protein CURVATURE THYLAKOID 1A, chloroplastic-like (LOC105802761), mRNA	--	--	--	--	O04616	502	1.5e-49	Protein CURVATURE THYLAKOID 1A, chloroplastic OS=Arabidopsis thaliana GN=CURT1A PE=1 SV=1	--	--	--	--	--	--	--	--	--	--
Cluster-5711.56435	2414	823140475	XP_012470085.1	1989	1.1e-220	PREDICTED: GPCR-type G protein 1 [Gossypium raimondii]>gi|823140477|ref|XP_012470086.1| PREDICTED: GPCR-type G protein 1 [Gossypium raimondii]>gi|823140479|ref|XP_012470087.1| PREDICTED: GPCR-type G protein 1 [Gossypium raimondii]>gi|763751129|gb|KJB18517.1| hypothetical protein B456_003G057600 [Gossypium raimondii]>gi|763751130|gb|KJB18518.1| hypothetical protein B456_003G057600 [Gossypium raimo…	823140473	XR_001131774.1	1232	0	PREDICTED: Gossypium raimondii GPCR-type G protein 1 (LOC105787982), transcript variant X1, misc_RNA	--	--	--	--	Q9XIP7	1794	6.1e-199	GPCR-type G protein 1 OS=Arabidopsis thaliana GN=GTG1 PE=1 SV=1	PF01486//PF12537	K-box region//The Golgi pH Regulator (GPHR) Family N-terminal	GO:0006355	regulation of transcription, DNA-templated	GO:0003700	transcription factor activity, sequence-specific DNA binding	GO:0005634//GO:0016020//GO:0005667	nucleus//membrane//transcription factor complex	KOG2417	Predicted G-protein coupled receptor
Cluster-5711.4489	307	--	--	--	--	--	--	--	--	--	--	--	--	--	--	--	--	--	--	--	--	--	--	--	--	--	--	--	--
Cluster-5711.101110	615	--	--	--	--	--	--	--	--	--	--	--	--	--	--	--	--	--	--	--	--	--	--	--	--	--	--	--	--
Cluster-5711.101111	1349	823237075	XP_012451195.1	1581	1.2e-173	PREDICTED: uncharacterized protein LOC105773666 [Gossypium raimondii]>gi|763797575|gb|KJB64530.1| hypothetical protein B456_010G053100 [Gossypium raimondii]>gi|763797578|gb|KJB64533.1| hypothetical protein B456_010G053100 [Gossypium raimondii]>gi|763797580|gb|KJB64535.1| hypothetical protein B456_010G053100 [Gossypium raimondii]>gi|763797581|gb|KJB64536.1| hypothetical protein B456_010G053100 [Go…	823237074	XM_012595741.1	697	0	PREDICTED: Gossypium raimondii uncharacterized LOC105773666 (LOC105773666), mRNA	--	--	--	--	--	--	--	--	PF03404	Mo-co oxidoreductase dimerisation domain	GO:0055114	oxidation-reduction process	GO:0030151//GO:0016491	molybdenum ion binding//oxidoreductase activity	--	--	--	--
Cluster-5711.56439	449	--	--	--	--	--	--	--	--	--	--	--	--	--	--	--	--	--	--	--	--	--	--	--	--	--	--	--	--
Cluster-5711.56438	2770	728816058	KHG02050.1	2838	0.0e+00	transport inhibitor response 1 -like protein [Gossypium arboreum]	823148155	XM_012618533.1	1354	0	PREDICTED: Gossypium raimondii protein TRANSPORT INHIBITOR RESPONSE 1-like (LOC105790782), mRNA	K14485	TIR1	transport inhibitor response 1	http://www.genome.jp/dbget-bin/www_bget?ko:K14485	Q570C0	2473	1.3e-277	Protein TRANSPORT INHIBITOR RESPONSE 1 OS=Arabidopsis thaliana GN=TIR1 PE=1 SV=2	PF12937//PF13855//PF13516//PF00560//PF09029//PF00646	F-box-like//Leucine rich repeat//Leucine Rich repeat//Leucine Rich Repeat//5-aminolevulinate synthase presequence//F-box domain	GO:0006544//GO:0042967//GO:0006566//GO:0006563//GO:0006778//GO:0006783	glycine metabolic process//acyl-carrier-protein biosynthetic process//threonine metabolic process//L-serine metabolic process//porphyrin-containing compound metabolic process//heme biosynthetic process	GO:0030170//GO:0003870//GO:0005515	pyridoxal phosphate binding//5-aminolevulinate synthase activity//protein binding	GO:0005759	mitochondrial matrix	--	--
Cluster-5711.101114	1772	590591071	XP_007016912.1	1533	5.9e-168	F10K1.18 protein, putative isoform 1 [Theobroma cacao]>gi|508787275|gb|EOY34531.1| F10K1.18 protein, putative isoform 1 [Theobroma cacao]	590591085	XM_007016854.1	425	0	Theobroma cacao F10K1.18 protein, putative isoform 4 (TCM_042174) mRNA, complete cds	--	--	--	--	Q9LI74	567	8.5e-57	Protein CHUP1, chloroplastic OS=Arabidopsis thaliana GN=CHUP1 PE=1 SV=1	PF02183//PF06156//PF08702//PF07989//PF07851//PF06005//PF05000//PF04977//PF00170	Homeobox associated leucine zipper//Protein of unknown function (DUF972)//Fibrinogen alpha/beta chain family//Centrosomin N-terminal motif 1//TMPIT-like protein//Protein of unknown function (DUF904)//RNA polymerase Rpb1, domain 4//Septum formation initiator//bZIP transcription factor	GO:0006351//GO:0000917//GO:0030168//GO:0006144//GO:0043093//GO:0007165//GO:0007049//GO:0006260//GO:0051258//GO:0006206//GO:0006355	transcription, DNA-templated//barrier septum assembly//platelet activation//purine nucleobase metabolic process//FtsZ-dependent cytokinesis//signal transduction//cell cycle//DNA replication//protein polymerization//pyrimidine nucleobase metabolic process//regulation of transcription, DNA-templated	GO:0005102//GO:0003700//GO:0043565//GO:0030674//GO:0003899//GO:0003677	receptor binding//transcription factor activity, sequence-specific DNA binding//sequence-specific DNA binding//protein binding, bridging//DNA-directed RNA polymerase activity//DNA binding	GO:0005815//GO:0005577//GO:0005737//GO:0016021//GO:0005730//GO:0005667	microtubule organizing center//fibrinogen complex//cytoplasm//integral component of membrane//nucleolus//transcription factor complex	--	--
Cluster-5711.26	423	--	--	--	--	--	--	--	--	--	--	--	--	--	--	--	--	--	--	--	--	--	--	--	--	--	--	--	--
Cluster-5711.101116	3209	590576105	XP_007012871.1	1287	3.6e-139	K+ efflux antiporter 4 isoform 3 [Theobroma cacao]>gi|508783234|gb|EOY30490.1| K+ efflux antiporter 4 isoform 3 [Theobroma cacao]	823259168	XM_012606834.1	694	0	PREDICTED: Gossypium raimondii K(+) efflux antiporter 4-like (LOC105782233), mRNA	--	--	--	--	B5X0N6	1118	2.0e-120	K(+) efflux antiporter 6 OS=Arabidopsis thaliana GN=KEA6 PE=2 SV=1	PF00999	Sodium/hydrogen exchanger family	GO:0055085//GO:0006812//GO:0006885	transmembrane transport//cation transport//regulation of pH	GO:0015299	solute:proton antiporter activity	GO:0016021	integral component of membrane	--	--
Cluster-5711.101117	952	590576101	XP_007012870.1	273	4.0e-22	K+ efflux antiporter 4 isoform 2 [Theobroma cacao]>gi|508783233|gb|EOY30489.1| K+ efflux antiporter 4 isoform 2 [Theobroma cacao]	823259168	XM_012606834.1	204	1.66424e-100	PREDICTED: Gossypium raimondii K(+) efflux antiporter 4-like (LOC105782233), mRNA	--	--	--	--	Q9ZUN3	189	3.1e-13	K(+) efflux antiporter 4 OS=Arabidopsis thaliana GN=KEA4 PE=2 SV=2	--	--	--	--	--	--	--	--	--	--
Cluster-5711.85903	651	--	--	--	--	--	--	--	--	--	--	--	--	--	--	--	--	--	--	--	--	--	--	--	--	--	--	--	--
Cluster-5711.81288	322	--	--	--	--	--	--	--	--	--	--	--	--	--	--	--	--	--	--	--	--	--	--	--	--	--	--	--	--
Cluster-5711.27	1110	823140895	XP_012470272.1	187	4.4e-12	PREDICTED: ultraviolet-B receptor UVR8 isoform X1 [Gossypium raimondii]>gi|763751373|gb|KJB18761.1| hypothetical protein B456_003G068400 [Gossypium raimondii]	--	--	--	--	--	--	--	--	--	--	--	--	--	--	--	--	--	--	--	--	--	--	--
Cluster-5711.83117	858	823154061	XP_012476889.1	769	1.1e-79	PREDICTED: histidine--tRNA ligase [Gossypium raimondii]>gi|763759515|gb|KJB26846.1| hypothetical protein B456_004G262600 [Gossypium raimondii]	823154060	XM_012621435.1	508	0	PREDICTED: Gossypium raimondii histidine--tRNA ligase (LOC105792709), mRNA	K01892	HARS, hisS	histidyl-tRNA synthetase	http://www.genome.jp/dbget-bin/www_bget?ko:K01892	F4IYF8	275	3.0e-23	Histidine--tRNA ligase, cytoplasmic OS=Arabidopsis thaliana GN=At3g02760 PE=2 SV=1	--	--	--	--	--	--	--	--	--	--
Cluster-5711.81289	491	802787460	XP_012091930.1	139	7.1e-07	PREDICTED: ubiquitin-conjugating enzyme E2 2 isoform X1 [Jatropha curcas]>gi|643704156|gb|KDP21220.1| hypothetical protein JCGZ_21691 [Jatropha curcas]	823211538	XM_012583130.1	174	3.94714e-84	PREDICTED: Gossypium raimondii ubiquitin-conjugating enzyme E2 2 (LOC105764527), mRNA	--	--	--	--	P35130	138	1.3e-07	Ubiquitin-conjugating enzyme E2 2 OS=Medicago sativa GN=UBC2 PE=2 SV=1	--	--	--	--	--	--	--	--	--	--
Cluster-5711.75298	2893	823127001	XP_012492117.1	3392	0.0e+00	PREDICTED: linoleate 9S-lipoxygenase-like [Gossypium raimondii]>gi|763743347|gb|KJB10846.1| hypothetical protein B456_001G228100 [Gossypium raimondii]	823127000	XM_012636663.1	952	0	PREDICTED: Gossypium raimondii linoleate 9S-lipoxygenase-like (LOC105804169), mRNA	K00454	LOX2S	lipoxygenase	http://www.genome.jp/dbget-bin/www_bget?ko:K00454	Q41238	1718	4.7e-190	Linoleate 9S-lipoxygenase 6 (Fragment) OS=Solanum tuberosum GN=LOX1.6 PE=1 SV=1	PF00305//PF01477	Lipoxygenase//PLAT/LH2 domain	GO:0055114	oxidation-reduction process	GO:0005515//GO:0016702//GO:0046872	protein binding//oxidoreductase activity, acting on single donors with incorporation of molecular oxygen, incorporation of two atoms of oxygen//metal ion binding	--	--	--	--
Cluster-5711.93952	1211	823183962	XP_012489037.1	714	3.7e-73	PREDICTED: NAC transcription factor 25-like [Gossypium raimondii]>gi|763772920|gb|KJB40043.1| hypothetical protein B456_007G043900 [Gossypium raimondii]	823183961	XM_012633583.1	274	2.6053e-139	PREDICTED: Gossypium raimondii NAC transcription factor 25-like (LOC105802121), mRNA	--	--	--	--	Q9FY93	535	3.0e-53	NAC domain-containing protein 83 OS=Arabidopsis thaliana GN=NAC083 PE=1 SV=1	PF02365	No apical meristem (NAM) protein	GO:0006355	regulation of transcription, DNA-templated	GO:0003677	DNA binding	--	--	--	--
Cluster-5711.104274	387	--	--	--	--	--	--	--	--	--	--	--	--	--	--	--	--	--	--	--	--	--	--	--	--	--	--	--	--
Cluster-5711.75299	230	--	--	--	--	--	--	--	--	--	--	--	--	--	--	--	--	--	--	--	--	--	--	--	--	--	--	--	--
Cluster-5711.106147	1204	728823463	KHG05313.1	142	7.9e-07	hypothetical protein F383_30608 [Gossypium arboreum]	--	--	--	--	--	--	--	--	--	--	--	--	--	--	--	--	--	--	--	--	--	--	--
Cluster-5711.104275	784	823247217	XP_012456281.1	282	3.0e-23	PREDICTED: uncharacterized protein LOC105777513 [Gossypium raimondii]>gi|763803635|gb|KJB70573.1| hypothetical protein B456_011G080400 [Gossypium raimondii]	823247218	XR_001128316.1	139	1.84814e-64	PREDICTED: Gossypium raimondii uncharacterized LOC105777513 (LOC105777513), transcript variant X2, misc_RNA	--	--	--	--	--	--	--	--	--	--	--	--	--	--	--	--	--	--
Cluster-5711.33225	890	--	--	--	--	--	--	--	--	--	--	--	--	--	--	--	--	--	--	--	--	--	--	--	--	--	--	--	--
Cluster-5711.104272	1454	728851314	KHG30757.1	1811	2.8e-200	Xylosyltransferase 2 [Gossypium arboreum]	823200448	XM_012579763.1	709	0	PREDICTED: Gossypium raimondii xylosyltransferase 2 (LOC105761824), mRNA	--	--	--	--	Q5QQ50	243	2.6e-19	Xylosyltransferase 2 OS=Canis familiaris GN=XYLT2 PE=2 SV=1	PF02485	Core-2/I-Branching enzyme	--	--	GO:0008375	acetylglucosaminyltransferase activity	GO:0016020	membrane	--	--
Cluster-2308.0	1045	544388717	AGW23344.1	916	1.2e-96	MADS box protein MADS42 [Gossypium hirsutum]	544388716	KC155637.1	394	0	Gossypium hirsutum MADS box protein MADS42 mRNA, complete cds	K09264	K09264	MADS-box transcription factor, plant	http://www.genome.jp/dbget-bin/www_bget?ko:K09264	D7KWY6	807	7.4e-85	Floral homeotic protein APETALA 1 OS=Arabidopsis lyrata subsp. lyrata GN=AP1 PE=3 SV=1	PF00319//PF11802//PF00918//PF01486//PF00170	SRF-type transcription factor (DNA-binding and dimerisation domain)//Centromere-associated protein K//Gastrin/cholecystokinin family//K-box region//bZIP transcription factor	GO:0006355//GO:0007165	regulation of transcription, DNA-templated//signal transduction	GO:0003700//GO:0003677//GO:0046983//GO:0043565//GO:0005179	transcription factor activity, sequence-specific DNA binding//DNA binding//protein dimerization activity//sequence-specific DNA binding//hormone activity	GO:0005667//GO:0005634//GO:0005576	transcription factor complex//nucleus//extracellular region	--	--
Cluster-5711.33224	1613	823246617	XP_012455983.1	166	1.7e-09	PREDICTED: uncharacterized protein LOC105777320 [Gossypium raimondii]>gi|763804787|gb|KJB71725.1| hypothetical protein B456_011G138900 [Gossypium raimondii]	--	--	--	--	--	--	--	--	--	--	--	--	--	--	--	--	--	--	--	--	--	--	--
Cluster-13544.0	263	449458542	XP_004147006.1	161	1.1e-09	PREDICTED: auxin-induced protein 15A-like [Cucumis sativus]>gi|700206747|gb|KGN61866.1| hypothetical protein Csa_2G258620 [Cucumis sativus]	823161136	XM_012624980.1	44	3.66223e-12	PREDICTED: Gossypium raimondii auxin-induced protein X15-like (LOC105795372), mRNA	K14488	SAUR	SAUR family protein	http://www.genome.jp/dbget-bin/www_bget?ko:K14488	Q9FJF6	125	2.2e-06	Auxin-responsive protein SAUR23 OS=Arabidopsis thaliana GN=SAUR23 PE=2 SV=1	--	--	--	--	--	--	--	--	--	--
Cluster-5711.85902	2678	590590072	XP_007016630.1	1652	1.4e-181	Pseudo-response regulator 7, putative isoform 4 [Theobroma cacao]>gi|508786993|gb|EOY34249.1| Pseudo-response regulator 7, putative isoform 4 [Theobroma cacao]	823226826	XM_012590790.1	579	0	PREDICTED: Gossypium raimondii two-component response regulator-like APRR3 (LOC105769855), transcript variant X4, mRNA	K12129	PRR7	pseudo-response regulator 7	http://www.genome.jp/dbget-bin/www_bget?ko:K12129	A2YQ93	784	8.8e-82	Two-component response regulator-like PRR37 OS=Oryza sativa subsp. indica GN=PRR37 PE=2 SV=2	PF00072//PF06203	Response regulator receiver domain//CCT motif	GO:0000160	phosphorelay signal transduction system	GO:0005515	protein binding	--	--	--	--
Cluster-5711.104273	2881	823259970	XP_012462700.1	1233	5.8e-133	PREDICTED: tobamovirus multiplication protein 1-like isoform X2 [Gossypium raimondii]>gi|763812801|gb|KJB79653.1| hypothetical protein B456_013G061000 [Gossypium raimondii]	823259969	XM_012607246.1	468	0	PREDICTED: Gossypium raimondii tobamovirus multiplication protein 1-like (LOC105782486), transcript variant X2, mRNA	--	--	--	--	Q402F4	917	3.6e-97	Tobamovirus multiplication protein 1 OS=Nicotiana tabacum GN=TOM1 PE=1 SV=1	PF00656	Caspase domain	GO:0006508	proteolysis	GO:0004197	cysteine-type endopeptidase activity	--	--	KOG1546	Metacaspase involved in regulation of apoptosis
Cluster-5711.10897	1013	590579314	XP_007013752.1	789	6.2e-82	2Fe-2S ferredoxin-like superfamily protein [Theobroma cacao]>gi|508784115|gb|EOY31371.1| 2Fe-2S ferredoxin-like superfamily protein [Theobroma cacao]	590579313	XM_007013690.1	369	0	Theobroma cacao 2Fe-2S ferredoxin-like superfamily protein (TCM_038311) mRNA, complete cds	--	--	--	--	Q9LU21	311	2.3e-27	Photosynthetic NDH subunit of subcomplex B 3, chloroplastic OS=Arabidopsis thaliana GN=PNSB3 PE=2 SV=1	PF00111	2Fe-2S iron-sulfur cluster binding domain	GO:0006118	obsolete electron transport	GO:0009055//GO:0051536	electron carrier activity//iron-sulfur cluster binding	--	--	--	--
Cluster-5711.10896	609	728837105	KHG16548.1	667	5.3e-68	hypothetical protein F383_20832 [Gossypium arboreum]	--	--	--	--	--	--	--	--	--	P10967	396	2.0e-37	1-aminocyclopropane-1-carboxylate oxidase homolog OS=Solanum lycopersicum GN=ACO3 PE=2 SV=1	--	--	--	--	--	--	--	--	--	--
Cluster-5711.10895	1579	823151105	XP_012475383.1	1388	3.4e-151	PREDICTED: metacaspase-1 [Gossypium raimondii]>gi|763757580|gb|KJB24911.1| hypothetical protein B456_004G167600 [Gossypium raimondii]	823151104	XM_012619929.1	784	0	PREDICTED: Gossypium raimondii metacaspase-1 (LOC105791718), mRNA	--	--	--	--	Q7XJE6	1277	3.5e-139	Metacaspase-1 OS=Arabidopsis thaliana GN=AMC1 PE=1 SV=1	PF00656	Caspase domain	GO:0006508	proteolysis	GO:0004197	cysteine-type endopeptidase activity	--	--	KOG1546	Metacaspase involved in regulation of apoptosis
Cluster-5711.10894	523	--	--	--	--	--	--	--	--	--	--	--	--	--	--	--	--	--	--	--	--	--	--	--	--	--	--	--	--
Cluster-5711.10893	515	590716427	XP_007050411.1	337	8.2e-30	Magnesium transporter MRS2-2 isoform 2 [Theobroma cacao]>gi|508702672|gb|EOX94568.1| Magnesium transporter MRS2-2 isoform 2 [Theobroma cacao]	--	--	--	--	--	K16075	MRS2, MFM1	magnesium transporter	http://www.genome.jp/dbget-bin/www_bget?ko:K16075	Q304A0	248	2.4e-20	Magnesium transporter MRS2-7 OS=Arabidopsis thaliana GN=MRS2-7 PE=2 SV=1	--	--	--	--	--	--	--	--	--	--
Cluster-5711.10892	1949	823208549	XP_012437677.1	1506	8.7e-165	PREDICTED: tRNA-specific adenosine deaminase 1 isoform X4 [Gossypium raimondii]	590722282	XM_007051790.1	623	0	Theobroma cacao Adenosine deaminases,RNA binding,RNA binding,adenosine deaminases, putative isoform 2 (TCM_005369) mRNA, complete cds	K15440	TAD1, ADAT1	tRNA-specific adenosine deaminase 1	http://www.genome.jp/dbget-bin/www_bget?ko:K15440	Q9V3R6	331	2.2e-29	tRNA-specific adenosine deaminase 1 OS=Drosophila melanogaster GN=adat PE=1 SV=1	PF02137	Adenosine-deaminase (editase) domain	GO:0006396//GO:0006144//GO:0006807	RNA processing//purine nucleobase metabolic process//nitrogen compound metabolic process	GO:0003723//GO:0004000	RNA binding//adenosine deaminase activity	--	--	KOG2777	tRNA-specific adenosine deaminase 1
Cluster-5711.10891	1863	823208549	XP_012437677.1	661	8.0e-67	PREDICTED: tRNA-specific adenosine deaminase 1 isoform X4 [Gossypium raimondii]	823208548	XM_012582223.1	229	4.19555e-114	PREDICTED: Gossypium raimondii tRNA-specific adenosine deaminase 1 (LOC105763844), transcript variant X5, mRNA	K15440	TAD1, ADAT1	tRNA-specific adenosine deaminase 1	http://www.genome.jp/dbget-bin/www_bget?ko:K15440	Q54XP3	203	1.4e-14	tRNA-specific adenosine deaminase 1 OS=Dictyostelium discoideum GN=adat1 PE=3 SV=1	PF02137	Adenosine-deaminase (editase) domain	GO:0006396//GO:0006144//GO:0006807	RNA processing//purine nucleobase metabolic process//nitrogen compound metabolic process	GO:0003723//GO:0004000	RNA binding//adenosine deaminase activity	--	--	KOG2777	tRNA-specific adenosine deaminase 1
Cluster-5711.10890	1586	728812647	KHG00941.1	928	7.5e-98	tRNA-specific adenosine deaminase 1 [Gossypium arboreum]	590722279	XM_007051789.1	662	0	Theobroma cacao Adenosine deaminases,RNA binding,RNA binding,adenosine deaminases, putative isoform 1 (TCM_005369) mRNA, complete cds	K15440	TAD1, ADAT1	tRNA-specific adenosine deaminase 1	http://www.genome.jp/dbget-bin/www_bget?ko:K15440	Q9V3R6	298	1.2e-25	tRNA-specific adenosine deaminase 1 OS=Drosophila melanogaster GN=adat PE=1 SV=1	PF02137	Adenosine-deaminase (editase) domain	GO:0006396//GO:0006144//GO:0006807	RNA processing//purine nucleobase metabolic process//nitrogen compound metabolic process	GO:0004000//GO:0003723	adenosine deaminase activity//RNA binding	--	--	KOG2777	tRNA-specific adenosine deaminase 1
Cluster-5711.104271	655	--	--	--	--	--	--	--	--	--	--	--	--	--	--	--	--	--	--	--	--	--	--	--	--	--	--	--	--
Cluster-5711.10899	490	--	--	--	--	--	--	--	--	--	--	--	--	--	--	--	--	--	--	--	--	--	--	--	--	--	--	--	--
Cluster-5711.10898	285	--	--	--	--	--	--	--	--	--	--	--	--	--	--	--	--	--	--	--	--	--	--	--	--	--	--	--	--
Cluster-5711.81280	565	763742638	KJB10137.1	425	5.6e-40	hypothetical protein B456_001G185700 [Gossypium raimondii]	823125547	XM_012629332.1	159	9.97307e-76	PREDICTED: Gossypium raimondii protein SULFUR DEFICIENCY-INDUCED 1-like (LOC105799016), mRNA	--	--	--	--	Q8GXU5	262	6.3e-22	Protein SULFUR DEFICIENCY-INDUCED 1 OS=Arabidopsis thaliana GN=SDI1 PE=2 SV=1	PF13374//PF07721//PF00515//PF13181//PF13414//PF13176//PF13174	Tetratricopeptide repeat//Tetratricopeptide repeat//Tetratricopeptide repeat//Tetratricopeptide repeat//TPR repeat//Tetratricopeptide repeat//Tetratricopeptide repeat	--	--	GO:0005515//GO:0042802	protein binding//identical protein binding	--	--	--	--
Cluster-18360.0	521	--	--	--	--	--	--	--	--	--	--	--	--	--	--	--	--	--	--	--	--	--	--	--	--	--	--	--	--
Cluster-5711.81281	948	823125548	XP_012484786.1	407	1.2e-37	PREDICTED: protein SULFUR DEFICIENCY-INDUCED 1-like [Gossypium raimondii]>gi|763742637|gb|KJB10136.1| hypothetical protein B456_001G185700 [Gossypium raimondii]	823125547	XM_012629332.1	151	4.8068e-71	PREDICTED: Gossypium raimondii protein SULFUR DEFICIENCY-INDUCED 1-like (LOC105799016), mRNA	--	--	--	--	Q8GXU5	227	1.2e-17	Protein SULFUR DEFICIENCY-INDUCED 1 OS=Arabidopsis thaliana GN=SDI1 PE=2 SV=1	PF13414//PF13181//PF13174//PF07721//PF13374//PF10255//PF00515	TPR repeat//Tetratricopeptide repeat//Tetratricopeptide repeat//Tetratricopeptide repeat//Tetratricopeptide repeat//RNA polymerase I-associated factor PAF67//Tetratricopeptide repeat	GO:0006446	regulation of translational initiation	GO:0042802//GO:0003743//GO:0005515	identical protein binding//translation initiation factor activity//protein binding	GO:0005840//GO:0005852//GO:0005737	ribosome//eukaryotic translation initiation factor 3 complex//cytoplasm	--	--
Cluster-11518.0	1271	--	--	--	--	--	--	--	--	--	--	--	--	--	--	--	--	--	--	--	--	--	--	--	--	--	--	--	--
Cluster-5711.81282	463	--	--	--	--	--	--	--	--	--	--	--	--	--	--	--	--	--	--	--	--	--	--	--	--	--	--	--	--
Cluster-9180.0	1197	763764774	KJB32028.1	1267	2.8e-137	hypothetical protein B456_005G219600 [Gossypium raimondii]	823160273	XM_012624526.1	563	0	PREDICTED: Gossypium raimondii annexin D2-like (LOC105795067), mRNA	K17099	ANXA13	annexin A13	http://www.genome.jp/dbget-bin/www_bget?ko:K17099	Q9SYT0	345	3.2e-31	Annexin D1 OS=Arabidopsis thaliana GN=ANN1 PE=1 SV=1	PF00191	Annexin	--	--	GO:0005509//GO:0005544	calcium ion binding//calcium-dependent phospholipid binding	--	--	--	--
Cluster-5711.81283	1719	763789914	KJB56910.1	1568	5.0e-172	hypothetical protein B456_009G141200 [Gossypium raimondii]	823220060	XM_012587291.1	722	0	PREDICTED: Gossypium raimondii protein indeterminate-domain 7 (LOC105767723), transcript variant X1, mRNA	K12309	GLB1, ELNR1	beta-galactosidase	http://www.genome.jp/dbget-bin/www_bget?ko:K12309	Q9LRW7	734	3.5e-76	Protein indeterminate-domain 11 OS=Arabidopsis thaliana GN=IDD11 PE=2 SV=1	PF13912//PF04810//PF13465//PF00096	C2H2-type zinc finger//Sec23/Sec24 zinc finger//Zinc-finger double domain//Zinc finger, C2H2 type	GO:0006886//GO:0006888	intracellular protein transport//ER to Golgi vesicle-mediated transport	GO:0008270//GO:0046872	zinc ion binding//metal ion binding	GO:0030127	COPII vesicle coat	--	--
Cluster-5711.81284	242	728827115	KHG07044.1	437	9.7e-42	sensitive to proton rhizotoxicity 1 -like protein [Gossypium arboreum]	590604531	XM_007020216.1	211	4.86829e-105	Theobroma cacao C2H2 and C2HC zinc fingers superfamily protein (TCM_036719) mRNA, complete cds	--	--	--	--	Q9C8N5	405	7.0e-39	Protein SENSITIVE TO PROTON RHIZOTOXICITY 1 OS=Arabidopsis thaliana GN=STOP1 PE=2 SV=1	PF00096	Zinc finger, C2H2 type	--	--	GO:0046872	metal ion binding	--	--	--	--
Cluster-1752.0	229	--	--	--	--	--	--	--	--	--	--	--	--	--	--	--	--	--	--	--	--	--	--	--	--	--	--	--	--
Cluster-5711.81285	1302	590604532	XP_007020278.1	816	6.0e-85	C2H2 and C2HC zinc fingers superfamily protein [Theobroma cacao]>gi|508725606|gb|EOY17503.1| C2H2 and C2HC zinc fingers superfamily protein [Theobroma cacao]	590604531	XM_007020216.1	357	0	Theobroma cacao C2H2 and C2HC zinc fingers superfamily protein (TCM_036719) mRNA, complete cds	--	--	--	--	Q9C8N5	431	3.7e-41	Protein SENSITIVE TO PROTON RHIZOTOXICITY 1 OS=Arabidopsis thaliana GN=STOP1 PE=2 SV=1	--	--	--	--	--	--	--	--	--	--
Cluster-5711.60375	235	823245563	XP_012455447.1	356	2.3e-32	PREDICTED: beta-galactosidase 1-like [Gossypium raimondii]>gi|763803313|gb|KJB70251.1| hypothetical protein B456_011G065300 [Gossypium raimondii]	823245562	XM_012599993.1	181	2.24787e-88	PREDICTED: Gossypium raimondii beta-galactosidase 1-like (LOC105776986), mRNA	--	--	--	--	Q9SCW1	320	4.9e-29	Beta-galactosidase 1 OS=Arabidopsis thaliana GN=BGAL1 PE=1 SV=1	--	--	--	--	--	--	--	--	--	--
Cluster-5711.60374	1288	823228790	XP_012447140.1	1325	5.6e-144	PREDICTED: protein EXORDIUM-like 2 [Gossypium raimondii]>gi|763792011|gb|KJB59007.1| hypothetical protein B456_009G235300 [Gossypium raimondii]	823228789	XM_012591686.1	529	0	PREDICTED: Gossypium raimondii protein EXORDIUM-like 2 (LOC105770473), mRNA	--	--	--	--	Q9FE06	1029	1.6e-110	Protein EXORDIUM-like 2 OS=Arabidopsis thaliana GN=EXL2 PE=2 SV=1	--	--	--	--	--	--	--	--	--	--
Cluster-5711.60377	2809	590599743	XP_007019267.1	2820	0.0e+00	S-adenosyl-L-methionine-dependent methyltransferases superfamily protein [Theobroma cacao]>gi|508724595|gb|EOY16492.1| S-adenosyl-L-methionine-dependent methyltransferases superfamily protein [Theobroma cacao]	823165149	XM_012627061.1	1360	0	PREDICTED: Gossypium raimondii probable methyltransferase PMT24 (LOC105797126), mRNA	--	--	--	--	Q6NPR7	2605	6.4e-293	Probable methyltransferase PMT24 OS=Arabidopsis thaliana GN=At1g29470 PE=2 SV=1	PF13965//PF03141//PF08241	dsRNA-gated channel SID-1//Putative S-adenosyl-L-methionine-dependent methyltransferase//Methyltransferase domain	GO:0015931//GO:0033227//GO:0008152	nucleobase-containing compound transport//dsRNA transport//metabolic process	GO:0051033//GO:0008168	RNA transmembrane transporter activity//methyltransferase activity	GO:0016021	integral component of membrane	--	--
Cluster-5711.60376	1029	728844972	KHG24415.1	435	7.1e-41	Glycine-rich RNA-binding GRP1A [Gossypium arboreum]	823203749	XM_012580798.1	223	4.94485e-111	PREDICTED: Gossypium raimondii glycine-rich RNA-binding protein GRP1A (LOC105762859), mRNA	--	--	--	--	P49310	402	6.7e-38	Glycine-rich RNA-binding protein GRP1A OS=Sinapis alba PE=2 SV=1	PF16367//PF02110//PF00076	RNA recognition motif//Hydroxyethylthiazole kinase family//RNA recognition motif. (a.k.a. RRM, RBD, or RNP domain)	GO:0006772//GO:0009228	thiamine metabolic process//thiamine biosynthetic process	GO:0004417//GO:0003676	hydroxyethylthiazole kinase activity//nucleic acid binding	--	--	--	--
Cluster-5711.60371	206	--	--	--	--	--	--	--	--	--	--	--	--	--	--	--	--	--	--	--	--	--	--	--	--	--	--	--	--
Cluster-5711.60370	3456	590620218	XP_007024475.1	4299	0.0e+00	Beta galactosidase 1 [Theobroma cacao]>gi|508779841|gb|EOY27097.1| Beta galactosidase 1 [Theobroma cacao]	823225519	XM_012590108.1	1930	0	PREDICTED: Gossypium raimondii beta-galactosidase 1-like (LOC105769459), mRNA	--	--	--	--	Q9SCW1	3882	0.0e+00	Beta-galactosidase 1 OS=Arabidopsis thaliana GN=BGAL1 PE=1 SV=1	PF02837//PF02140//PF05849//PF02449	Glycosyl hydrolases family 2, sugar binding domain//Galactose binding lectin domain//Fibroin light chain (L-fibroin)//Beta-galactosidase	GO:0005975//GO:0006027//GO:0006012//GO:0046486//GO:0006687	carbohydrate metabolic process//glycosaminoglycan catabolic process//galactose metabolic process//glycerolipid metabolic process//glycosphingolipid metabolic process	GO:0004565//GO:0030246//GO:0004553	beta-galactosidase activity//carbohydrate binding//hydrolase activity, hydrolyzing O-glycosyl compounds	GO:0005576//GO:0009341	extracellular region//beta-galactosidase complex	--	--
Cluster-5711.60373	2996	823152719	XP_012476188.1	3725	0.0e+00	PREDICTED: piezo-type mechanosensitive ion channel homolog isoform X2 [Gossypium raimondii]>gi|763758572|gb|KJB25903.1| hypothetical protein B456_004G215100 [Gossypium raimondii]	823152718	XM_012620734.1	1909	0	PREDICTED: Gossypium raimondii piezo-type mechanosensitive ion channel homolog (LOC105792250), transcript variant X2, mRNA	--	--	--	--	F4IN58	3026	0.0e+00	Piezo-type mechanosensitive ion channel homolog OS=Arabidopsis thaliana GN=At2g48040/At2g48050/At2g48060 PE=2 SV=1	--	--	--	--	--	--	--	--	KOG1893	Uncharacterized conserved protein
Cluster-5711.60372	3162	823203735	XP_012436244.1	3969	0.0e+00	PREDICTED: coatomer subunit gamma-like [Gossypium raimondii]>gi|763780414|gb|KJB47485.1| hypothetical protein B456_008G028500 [Gossypium raimondii]>gi|763780415|gb|KJB47486.1| hypothetical protein B456_008G028500 [Gossypium raimondii]	823258194	XM_012606346.1	2290	0	PREDICTED: Gossypium raimondii coatomer subunit gamma (LOC105781828), mRNA	K17267	COPG	coatomer protein complex, subunit gamma	http://www.genome.jp/dbget-bin/www_bget?ko:K17267	Q6Z382	3633	0.0e+00	Coatomer subunit gamma-2 OS=Oryza sativa subsp. japonica GN=Os07g0201100 PE=2 SV=1	PF08752//PF02985//PF01602	Coatomer gamma subunit appendage platform subdomain//HEAT repeat//Adaptin N terminal region	GO:0006886//GO:0016192	intracellular protein transport//vesicle-mediated transport	GO:0005515//GO:0005198	protein binding//structural molecule activity	GO:0030117//GO:0030126	membrane coat//COPI vesicle coat	KOG1078	Vesicle coat complex COPI, gamma subunit
Cluster-5711.81287	901	743914637	XP_011001250.1	472	3.2e-45	PREDICTED: transcription repressor MYB6-like [Populus euphratica]>gi|743942995|ref|XP_011015999.1| PREDICTED: transcription repressor MYB6-like [Populus euphratica]	747098199	XM_011098796.1	98	1.32272e-41	PREDICTED: Sesamum indicum myb-related protein 308-like (LOC105176094), mRNA	K09422	MYBP	myb proto-oncogene protein, plant	http://www.genome.jp/dbget-bin/www_bget?ko:K09422	P81395	373	1.3e-34	Myb-related protein 330 OS=Antirrhinum majus GN=MYB330 PE=2 SV=1	--	--	--	--	--	--	--	--	--	--
Cluster-5711.60379	2021	823135480	XP_012467502.1	1698	4.9e-187	PREDICTED: F-box/kelch-repeat protein At1g67480 [Gossypium raimondii]>gi|763748261|gb|KJB15700.1| hypothetical protein B456_002G191700 [Gossypium raimondii]>gi|763748262|gb|KJB15701.1| hypothetical protein B456_002G191700 [Gossypium raimondii]	823135479	XM_012612048.1	904	0	PREDICTED: Gossypium raimondii F-box/kelch-repeat protein At1g67480 (LOC105785860), mRNA	--	--	--	--	Q9CAG8	1123	3.3e-121	F-box/kelch-repeat protein At1g67480 OS=Arabidopsis thaliana GN=At1g67480 PE=2 SV=1	PF12937//PF01344//PF07646//PF00646	F-box-like//Kelch motif//Kelch motif//F-box domain	--	--	GO:0005515	protein binding	--	--	--	--
Cluster-5711.60378	5524	763753518	KJB20906.1	3524	0.0e+00	hypothetical protein B456_003G171700 [Gossypium raimondii]	823144364	XM_012616556.1	1627	0	PREDICTED: Gossypium raimondii protein transport protein SEC16B homolog (LOC105789250), transcript variant X2, mRNA	--	--	--	--	Q9FGK9	1853	2.0e-205	Protein transport protein SEC16A homolog OS=Arabidopsis thaliana GN=MAG5 PE=1 SV=1	PF02552	CO dehydrogenase beta subunit/acetyl-CoA synthase epsilon subunit	GO:0019385	methanogenesis, from acetate	--	--	--	--	--	--
Cluster-5711.2158	1374	823228048	XP_012446796.1	1638	3.0e-180	PREDICTED: nuclear pore complex protein NUP43 [Gossypium raimondii]>gi|763786868|gb|KJB53864.1| hypothetical protein B456_009G008900 [Gossypium raimondii]>gi|763786870|gb|KJB53866.1| hypothetical protein B456_009G008900 [Gossypium raimondii]	823228047	XM_012591342.1	774	0	PREDICTED: Gossypium raimondii nuclear pore complex protein NUP43 (LOC105770237), mRNA	K14305	NUP43	nuclear pore complex protein Nup43	http://www.genome.jp/dbget-bin/www_bget?ko:K14305	Q24JJ9	1114	2.4e-120	Nuclear pore complex protein NUP43 OS=Arabidopsis thaliana GN=NUP43 PE=1 SV=1	--	--	--	--	--	--	--	--	--	--
Cluster-5711.2159	2536	823228048	XP_012446796.1	1638	5.6e-180	PREDICTED: nuclear pore complex protein NUP43 [Gossypium raimondii]>gi|763786868|gb|KJB53864.1| hypothetical protein B456_009G008900 [Gossypium raimondii]>gi|763786870|gb|KJB53866.1| hypothetical protein B456_009G008900 [Gossypium raimondii]	823228047	XM_012591342.1	796	0	PREDICTED: Gossypium raimondii nuclear pore complex protein NUP43 (LOC105770237), mRNA	K14305	NUP43	nuclear pore complex protein Nup43	http://www.genome.jp/dbget-bin/www_bget?ko:K14305	Q24JJ9	1114	4.5e-120	Nuclear pore complex protein NUP43 OS=Arabidopsis thaliana GN=NUP43 PE=1 SV=1	--	--	--	--	--	--	--	--	--	--
Cluster-5711.87183	2006	--	--	--	--	--	--	--	--	--	--	--	--	--	--	--	--	--	--	PF15490	Telomere-capping, CST complex subunit	--	--	GO:0003697	single-stranded DNA binding	GO:0070188	obsolete Stn1-Ten1 complex	--	--
Cluster-5711.87182	771	823197263	XP_012434217.1	546	7.1e-54	PREDICTED: uncharacterized protein LOC105761086 [Gossypium raimondii]>gi|823197266|ref|XP_012434218.1| PREDICTED: uncharacterized protein LOC105761086 [Gossypium raimondii]>gi|823197269|ref|XP_012434219.1| PREDICTED: uncharacterized protein LOC105761086 [Gossypium raimondii]>gi|823197272|ref|XP_012434220.1| PREDICTED: uncharacterized protein LOC105761086 [Gossypium raimondii]>gi|823197275|ref|XP_…	823197268	XM_012578765.1	348	1.19311e-180	PREDICTED: Gossypium raimondii uncharacterized LOC105761086 (LOC105761086), transcript variant X3, mRNA	--	--	--	--	--	--	--	--	PF08661//PF01336//PF15490	Replication factor A protein 3//OB-fold nucleic acid binding domain//Telomere-capping, CST complex subunit	GO:0006260//GO:0006310//GO:0006281	DNA replication//DNA recombination//DNA repair	GO:0003677//GO:0003676//GO:0003697	DNA binding//nucleic acid binding//single-stranded DNA binding	GO:0005634//GO:0070188	nucleus//obsolete Stn1-Ten1 complex	--	--
Cluster-5711.87185	243	--	--	--	--	--	--	--	--	--	--	--	--	--	--	--	--	--	--	--	--	--	--	--	--	--	--	--	--
Cluster-5711.87184	856	763794067	KJB61063.1	193	6.8e-13	hypothetical protein B456_009G338400 [Gossypium raimondii]	--	--	--	--	--	--	--	--	--	--	--	--	--	--	--	--	--	--	--	--	--	--	--
Cluster-5711.87187	242	--	--	--	--	--	--	--	--	--	--	--	--	--	--	--	--	--	--	--	--	--	--	--	--	--	--	--	--
Cluster-5711.87186	442	--	--	--	--	--	--	--	--	--	--	--	--	--	--	--	--	--	--	PF01506	Hepatitis C virus non-structural 5a protein membrane anchor	GO:0006144//GO:0006508	purine nucleobase metabolic process//proteolysis	GO:0017111//GO:0004197//GO:0003968//GO:0004252	nucleoside-triphosphatase activity//cysteine-type endopeptidase activity//RNA-directed RNA polymerase activity//serine-type endopeptidase activity	GO:0031379	RNA-directed RNA polymerase complex	--	--
Cluster-5711.2150	381	--	--	--	--	--	--	--	--	--	--	--	--	--	--	--	--	--	--	--	--	--	--	--	--	--	--	--	--
Cluster-5711.2151	215	734418664	KHN39728.1	344	5.2e-31	Dual specificity protein kinase splA [Glycine soja]	823125523	XM_012629198.1	147	1.61147e-69	PREDICTED: Gossypium raimondii dual specificity protein kinase splB (LOC105798916), transcript variant X6, mRNA	--	--	--	--	Q8SSS9	132	2.8e-07	Probable serine/threonine-protein kinase qkgA OS=Dictyostelium discoideum GN=qkgA-1 PE=3 SV=2	PF07714//PF00069	Protein tyrosine kinase//Protein kinase domain	GO:0006468	protein phosphorylation	GO:0004672//GO:0005524	protein kinase activity//ATP binding	--	--	--	--
Cluster-5711.2152	481	823125524	XP_012484652.1	409	3.4e-38	PREDICTED: dual specificity protein kinase splB isoform X4 [Gossypium raimondii]	823125523	XM_012629198.1	204	8.12431e-101	PREDICTED: Gossypium raimondii dual specificity protein kinase splB (LOC105798916), transcript variant X6, mRNA	--	--	--	--	Q3U1V8	202	4.8e-15	Mitogen-activated protein kinase kinase kinase 9 OS=Mus musculus GN=Map3k9 PE=2 SV=2	PF07714//PF00069//PF08300	Protein tyrosine kinase//Protein kinase domain//Hepatitis C virus non-structural 5a zinc finger domain	GO:0006468	protein phosphorylation	GO:0004672//GO:0008270//GO:0005524	protein kinase activity//zinc ion binding//ATP binding	--	--	--	--
Cluster-5711.2153	344	--	--	--	--	--	--	--	--	--	--	--	--	--	--	--	--	--	--	--	--	--	--	--	--	--	--	--	--
Cluster-5711.2154	863	823230043	XP_012447759.1	723	2.4e-74	PREDICTED: coiled-coil domain-containing protein 12 [Gossypium raimondii]>gi|763793519|gb|KJB60515.1| hypothetical protein B456_009G312100 [Gossypium raimondii]	823230042	XM_012592305.1	371	0	PREDICTED: Gossypium raimondii coiled-coil domain-containing protein 12 (LOC105770932), mRNA	K12871	CCDC12	coiled-coil domain-containing protein 12	http://www.genome.jp/dbget-bin/www_bget?ko:K12871	Q8R344	224	2.4e-17	Coiled-coil domain-containing protein 12 OS=Mus musculus GN=Ccdc12 PE=1 SV=2	PF09036	Bcr-Abl oncoprotein oligomerisation domain	GO:0007165//GO:0016310//GO:0006468//GO:0009069	signal transduction//phosphorylation//protein phosphorylation//serine family amino acid metabolic process	GO:0004674//GO:0005096	protein serine/threonine kinase activity//GTPase activator activity	--	--	KOG3407	Uncharacterized conserved protein
Cluster-5711.2155	942	--	--	--	--	--	--	--	--	--	--	--	--	--	--	--	--	--	--	--	--	--	--	--	--	--	--	--	--
Cluster-5711.2156	320	--	--	--	--	--	--	--	--	--	--	--	--	--	--	--	--	--	--	--	--	--	--	--	--	--	--	--	--
Cluster-5711.2157	303	--	--	--	--	--	--	--	--	--	--	--	--	--	--	--	--	--	--	--	--	--	--	--	--	--	--	--	--
Cluster-1700.0	515	--	--	--	--	--	--	--	--	--	--	--	--	--	--	--	--	--	--	--	--	--	--	--	--	--	--	--	--
Cluster-5711.83113	2728	823121863	XP_012468716.1	1444	1.9e-157	PREDICTED: probable serine/threonine-protein kinase WNK3 isoform X1 [Gossypium raimondii]>gi|763740595|gb|KJB08094.1| hypothetical protein B456_001G064400 [Gossypium raimondii]	823121862	XM_012613262.1	719	0	PREDICTED: Gossypium raimondii probable serine/threonine-protein kinase WNK3 (LOC105786779), transcript variant X1, mRNA	K08867	WNK, PRKWNK	WNK lysine deficient protein kinase	http://www.genome.jp/dbget-bin/www_bget?ko:K08867	Q65X23	1226	5.0e-133	Probable serine/threonine-protein kinase WNK2 OS=Oryza sativa subsp. japonica GN=WNK2 PE=2 SV=1	PF07714//PF05091//PF00069	Protein tyrosine kinase//Eukaryotic translation initiation factor 3 subunit 7 (eIF-3)//Protein kinase domain	GO:0006446//GO:0006468	regulation of translational initiation//protein phosphorylation	GO:0003743//GO:0004672//GO:0005524	translation initiation factor activity//protein kinase activity//ATP binding	GO:0005852//GO:0005737//GO:0005840	eukaryotic translation initiation factor 3 complex//cytoplasm//ribosome	--	--
Cluster-5711.50875	225	--	--	--	--	--	--	--	--	--	--	--	--	--	--	--	--	--	--	--	--	--	--	--	--	--	--	--	--
Cluster-5711.50874	1887	823223003	XP_012444231.1	845	3.7e-88	PREDICTED: mediator of RNA polymerase II transcription subunit 15a-like isoform X2 [Gossypium raimondii]	823223000	XM_012588776.1	1116	0	PREDICTED: Gossypium raimondii mediator of RNA polymerase II transcription subunit 15a-like (LOC105768689), transcript variant X1, mRNA	K14972	PAXIP1, PTIP	PAX-interacting protein 1	http://www.genome.jp/dbget-bin/www_bget?ko:K14972	F4I171	497	1.2e-48	Mediator of RNA polymerase II transcription subunit 15a OS=Arabidopsis thaliana GN=MED15A PE=1 SV=1	PF02172//PF16987	KIX domain//KIX domain	GO:0006355	regulation of transcription, DNA-templated	GO:0003712	transcription cofactor activity	GO:0005667	transcription factor complex	--	--
Cluster-5711.50877	771	--	--	--	--	--	--	--	--	--	--	--	--	--	--	--	--	--	--	--	--	--	--	--	--	--	--	--	--
Cluster-5711.50876	521	728811907	KHG00530.1	475	8.3e-46	Beta-1,3-N-acetylglucosaminyltransferase lunatic fringe [Gossypium arboreum]	--	--	--	--	--	--	--	--	--	--	--	--	--	--	--	--	--	--	--	--	--	--	--
Cluster-5711.50871	1565	823131415	XP_012457947.1	1489	6.5e-163	PREDICTED: uncharacterized exonuclease domain-containing protein At3g15140 isoform X1 [Gossypium raimondii]>gi|823131417|ref|XP_012457951.1| PREDICTED: uncharacterized exonuclease domain-containing protein At3g15140 isoform X1 [Gossypium raimondii]>gi|763745858|gb|KJB13297.1| hypothetical protein B456_002G066900 [Gossypium raimondii]	823131414	XM_012602493.1	707	0	PREDICTED: Gossypium raimondii uncharacterized exonuclease domain-containing protein At3g15140 (LOC105778733), transcript variant X1, mRNA	K18416	THEX1, ERI1	3'-5' exoribonuclease 1	http://www.genome.jp/dbget-bin/www_bget?ko:K18416	Q8W566	1026	4.5e-110	Uncharacterized exonuclease domain-containing protein At3g15140 OS=Arabidopsis thaliana GN=At3g15140 PE=2 SV=1	PF08039	Mitochondrial proteolipid	--	--	--	--	GO:0005739	mitochondrion	KOG0542	Predicted exonuclease
Cluster-5711.50870	5550	823252622	XP_012458921.1	4129	0.0e+00	PREDICTED: uncharacterized protein LOC105779629 isoform X2 [Gossypium raimondii]	590564277	XM_007009554.1	1419	0	Theobroma cacao Uncharacterized protein (TCM_043021) mRNA, complete cds	--	--	--	--	--	--	--	--	--	--	--	--	--	--	--	--	--	--
Cluster-5711.3829	2193	823163654	XP_012481770.1	2611	7.2e-293	PREDICTED: serine/threonine-protein kinase STE20 isoform X2 [Gossypium raimondii]	823163655	XM_012626317.1	1171	0	PREDICTED: Gossypium raimondii serine/threonine-protein kinase STE20 (LOC105796576), transcript variant X3, mRNA	--	--	--	--	--	--	--	--	PF00564	PB1 domain	--	--	GO:0005515	protein binding	--	--	--	--
Cluster-5711.3828	452	--	--	--	--	--	--	--	--	--	--	--	--	--	--	--	--	--	--	--	--	--	--	--	--	--	--	--	--
Cluster-5711.3827	951	823145952	XP_012472857.1	771	7.2e-80	PREDICTED: uncharacterized protein LOC105790021 [Gossypium raimondii]>gi|763754391|gb|KJB21722.1| hypothetical protein B456_004G010300 [Gossypium raimondii]	590586733	XM_007015724.1	278	1.21442e-141	Theobroma cacao Late embryogenesis abundant (LEA) hydroxyproline-rich glycoprotein family (TCM_041382) mRNA, complete cds	--	--	--	--	--	--	--	--	PF00963//PF03104	Cohesin domain//DNA polymerase family B, exonuclease domain	GO:0000272	polysaccharide catabolic process	GO:0008408//GO:0030246	3'-5' exonuclease activity//carbohydrate binding	--	--	--	--
Cluster-5711.3826	833	823145952	XP_012472857.1	771	6.3e-80	PREDICTED: uncharacterized protein LOC105790021 [Gossypium raimondii]>gi|763754391|gb|KJB21722.1| hypothetical protein B456_004G010300 [Gossypium raimondii]	590586733	XM_007015724.1	278	1.05815e-141	Theobroma cacao Late embryogenesis abundant (LEA) hydroxyproline-rich glycoprotein family (TCM_041382) mRNA, complete cds	--	--	--	--	--	--	--	--	PF00963	Cohesin domain	GO:0000272	polysaccharide catabolic process	GO:0030246	carbohydrate binding	--	--	--	--
Cluster-5711.3825	1023	590596743	XP_007018420.1	778	1.2e-80	Gb:AAF48080.1 [Theobroma cacao]>gi|508723748|gb|EOY15645.1| Gb:AAF48080.1 [Theobroma cacao]	823165565	XM_012627236.1	519	0	PREDICTED: Gossypium raimondii uncharacterized LOC105797280 (LOC105797280), transcript variant X1, mRNA	--	--	--	--	--	--	--	--	PF00633//PF02371	Helix-hairpin-helix motif//Transposase IS116/IS110/IS902 family	GO:0006313	transposition, DNA-mediated	GO:0004803//GO:0003677	transposase activity//DNA binding	--	--	--	--
Cluster-4354.0	931	--	--	--	--	--	--	--	--	--	--	--	--	--	--	--	--	--	--	--	--	--	--	--	--	--	--	--	--
Cluster-5711.3823	207	728842781	KHG22224.1	158	1.9e-09	Myosin-1 [Gossypium arboreum]	--	--	--	--	--	--	--	--	--	--	--	--	--	--	--	--	--	--	--	--	--	--	--
Cluster-5711.3822	434	--	--	--	--	--	--	--	--	--	--	--	--	--	--	--	--	--	--	--	--	--	--	--	--	--	--	--	--
Cluster-5711.3821	935	590721365	XP_007051592.1	453	5.3e-43	Histone superfamily protein, putative isoform 1 [Theobroma cacao]>gi|590721368|ref|XP_007051593.1| Histone superfamily protein, putative isoform 1 [Theobroma cacao]>gi|508703853|gb|EOX95749.1| Histone superfamily protein, putative isoform 1 [Theobroma cacao]>gi|508703854|gb|EOX95750.1| Histone superfamily protein, putative isoform 1 [Theobroma cacao]	823124698	XM_012625698.1	236	2.65702e-118	PREDICTED: Gossypium raimondii histone H3-like centromeric protein HTR12 (LOC105796043), transcript variant X4, mRNA	K11253	H3	histone H3	http://www.genome.jp/dbget-bin/www_bget?ko:K11253	Q8RVQ9	320	2.0e-28	Histone H3-like centromeric protein HTR12 OS=Arabidopsis thaliana GN=HTR12 PE=1 SV=3	PF00125	Core histone H2A/H2B/H3/H4	--	--	GO:0003677	DNA binding	--	--	KOG1745	Histones H3 and H4
Cluster-5711.3820	1454	590574072	XP_007012299.1	1789	9.9e-198	Glycosyl hydrolases family 32 protein [Theobroma cacao]>gi|508782662|gb|EOY29918.1| Glycosyl hydrolases family 32 protein [Theobroma cacao]	823259851	XM_012607185.1	717	0	PREDICTED: Gossypium raimondii beta-fructofuranosidase, insoluble isoenzyme CWINV6-like (LOC105782445), mRNA	K01193	E3.2.1.26, sacA	beta-fructofuranosidase	http://www.genome.jp/dbget-bin/www_bget?ko:K01193	Q8W4S6	1190	4.0e-129	Beta-fructofuranosidase, insoluble isoenzyme CWINV6 OS=Arabidopsis thaliana GN=CWINV6 PE=2 SV=1	--	--	--	--	--	--	--	--	--	--
Cluster-5711.61260	8752	728831017	KHG10460.1	4127	0.0e+00	Glutamate receptor 3.6 -like protein [Gossypium arboreum]	823138718	XM_012613744.1	1994	0	PREDICTED: Gossypium raimondii glutamate receptor 3.6 (LOC105787382), transcript variant X2, mRNA	K05387	GRIP	glutamate receptor, ionotropic, plant	http://www.genome.jp/dbget-bin/www_bget?ko:K05387	Q84W41	2897	0.0e+00	Glutamate receptor 3.6 OS=Arabidopsis thaliana GN=GLR3.6 PE=2 SV=1	PF07714//PF13008//PF06479//PF03547//PF00060//PF00822//PF00069//PF10613	Protein tyrosine kinase//Zinc-binding domain of Paramyxoviridae V protein//Ribonuclease 2-5A//Membrane transport protein//Ligand-gated ion channel//PMP-22/EMP/MP20/Claudin family//Protein kinase domain//Ligated ion channel L-glutamate- and glycine-binding site	GO:0006811//GO:0051252//GO:0055085//GO:0007165//GO:0006397//GO:0006468//GO:0007268	ion transport//regulation of RNA metabolic process//transmembrane transport//signal transduction//mRNA processing//protein phosphorylation//synaptic transmission	GO:0004970//GO:0005234//GO:0004540//GO:0005524//GO:0046872//GO:0004672	ionotropic glutamate receptor activity//extracellular-glutamate-gated ion channel activity//ribonuclease activity//ATP binding//metal ion binding//protein kinase activity	GO:0016020//GO:0016021	membrane//integral component of membrane	--	--
Cluster-17198.0	244	--	--	--	--	--	--	--	--	--	--	--	--	--	--	--	--	--	--	--	--	--	--	--	--	--	--	--	--
Cluster-8938.0	1098	--	--	--	--	--	--	--	--	--	--	--	--	--	--	--	--	--	--	--	--	--	--	--	--	--	--	--	--
Cluster-18591.0	393	823263498	XP_012464512.1	289	2.3e-24	PREDICTED: probable L-type lectin-domain containing receptor kinase S.7 [Gossypium raimondii]>gi|763814763|gb|KJB81615.1| hypothetical protein B456_013G152300 [Gossypium raimondii]	823263497	XM_012609058.1	76	9.32436e-30	PREDICTED: Gossypium raimondii probable L-type lectin-domain containing receptor kinase S.7 (LOC105783537), mRNA	--	--	--	--	Q9FHG4	230	2.2e-18	Probable L-type lectin-domain containing receptor kinase S.7 OS=Arabidopsis thaliana GN=LECRKS7 PE=2 SV=1	--	--	--	--	--	--	--	--	--	--
Cluster-5711.61261	8661	728831017	KHG10460.1	4127	0.0e+00	Glutamate receptor 3.6 -like protein [Gossypium arboreum]	823138718	XM_012613744.1	1994	0	PREDICTED: Gossypium raimondii glutamate receptor 3.6 (LOC105787382), transcript variant X2, mRNA	K05387	GRIP	glutamate receptor, ionotropic, plant	http://www.genome.jp/dbget-bin/www_bget?ko:K05387	Q84W41	2897	0.0e+00	Glutamate receptor 3.6 OS=Arabidopsis thaliana GN=GLR3.6 PE=2 SV=1	PF03547//PF06479//PF07714//PF13008//PF00822//PF00069//PF10613//PF00060	Membrane transport protein//Ribonuclease 2-5A//Protein tyrosine kinase//Zinc-binding domain of Paramyxoviridae V protein//PMP-22/EMP/MP20/Claudin family//Protein kinase domain//Ligated ion channel L-glutamate- and glycine-binding site//Ligand-gated ion channel	GO:0055085//GO:0051252//GO:0006811//GO:0007268//GO:0006468//GO:0007165//GO:0006397	transmembrane transport//regulation of RNA metabolic process//ion transport//synaptic transmission//protein phosphorylation//signal transduction//mRNA processing	GO:0004540//GO:0005524//GO:0005234//GO:0004970//GO:0004672//GO:0046872	ribonuclease activity//ATP binding//extracellular-glutamate-gated ion channel activity//ionotropic glutamate receptor activity//protein kinase activity//metal ion binding	GO:0016020//GO:0016021	membrane//integral component of membrane	--	--
Cluster-5711.61262	1592	763802996	KJB69934.1	1962	9.4e-218	hypothetical protein B456_011G050600 [Gossypium raimondii]	823244303	XM_012599356.1	1010	0	PREDICTED: Gossypium raimondii protein ROOT HAIR DEFECTIVE 3 homolog 2-like (LOC105776601), mRNA	--	--	--	--	Q9FKE9	1560	5.4e-172	Protein ROOT HAIR DEFECTIVE 3 homolog 2 OS=Arabidopsis thaliana GN=At5g45160 PE=2 SV=1	PF03832	WSK motif	GO:0007165//GO:0006605	signal transduction//protein targeting	--	--	--	--	KOG2203	GTP-binding protein
Cluster-811.0	811	590571772	XP_007011686.1	1084	3.1e-116	Major facilitator superfamily protein [Theobroma cacao]>gi|508782049|gb|EOY29305.1| Major facilitator superfamily protein [Theobroma cacao]	823215822	XM_012585193.1	555	0	PREDICTED: Gossypium raimondii probable folate-biopterin transporter 2 (LOC105765917), mRNA	--	--	--	--	Q5FV41	828	2.1e-87	Probable folate-biopterin transporter 2 OS=Arabidopsis thaliana GN=At5g25050 PE=2 SV=1	PF07690//PF15476//PF03092	Major Facilitator Superfamily//Histone deacetylase complex subunit SAP25//BT1 family	GO:0006810//GO:0006355//GO:0055085	transport//regulation of transcription, DNA-templated//transmembrane transport	--	--	GO:0005634//GO:0005737//GO:0016021	nucleus//cytoplasm//integral component of membrane	--	--
Cluster-811.1	877	590571772	XP_007011686.1	1063	9.2e-114	Major facilitator superfamily protein [Theobroma cacao]>gi|508782049|gb|EOY29305.1| Major facilitator superfamily protein [Theobroma cacao]	823215822	XM_012585193.1	356	0	PREDICTED: Gossypium raimondii probable folate-biopterin transporter 2 (LOC105765917), mRNA	--	--	--	--	Q5FV41	800	4.0e-84	Probable folate-biopterin transporter 2 OS=Arabidopsis thaliana GN=At5g25050 PE=2 SV=1	PF07690//PF03092	Major Facilitator Superfamily//BT1 family	GO:0055085//GO:0006810	transmembrane transport//transport	--	--	GO:0016021	integral component of membrane	--	--
Cluster-811.2	734	823215823	XP_012440647.1	687	3.0e-70	PREDICTED: probable folate-biopterin transporter 2 [Gossypium raimondii]>gi|763788125|gb|KJB55121.1| hypothetical protein B456_009G063900 [Gossypium raimondii]	590571771	XM_007011624.1	278	9.27037e-142	Theobroma cacao Major facilitator superfamily protein (TCM_036888) mRNA, complete cds	--	--	--	--	Q5FV41	563	1.0e-56	Probable folate-biopterin transporter 2 OS=Arabidopsis thaliana GN=At5g25050 PE=2 SV=1	PF13000//PF03092	Acetyl-coenzyme A transporter 1//BT1 family	GO:0015876//GO:0006810	acetyl-CoA transport//transport	GO:0008521	acetyl-CoA transporter activity	GO:0016021	integral component of membrane	--	--
Cluster-811.3	887	590571772	XP_007011686.1	618	3.7e-62	Major facilitator superfamily protein [Theobroma cacao]>gi|508782049|gb|EOY29305.1| Major facilitator superfamily protein [Theobroma cacao]	823215822	XM_012585193.1	353	0	PREDICTED: Gossypium raimondii probable folate-biopterin transporter 2 (LOC105765917), mRNA	--	--	--	--	Q5FV41	475	2.0e-46	Probable folate-biopterin transporter 2 OS=Arabidopsis thaliana GN=At5g25050 PE=2 SV=1	PF15476//PF03092//PF07690	Histone deacetylase complex subunit SAP25//BT1 family//Major Facilitator Superfamily	GO:0055085//GO:0006355//GO:0006810	transmembrane transport//regulation of transcription, DNA-templated//transport	--	--	GO:0016021//GO:0005737//GO:0005634	integral component of membrane//cytoplasm//nucleus	--	--
Cluster-5711.60595	2861	823198933	XP_012434750.1	832	1.8e-86	PREDICTED: AT-hook motif nuclear-localized protein 14-like [Gossypium raimondii]>gi|823198936|ref|XP_012434751.1| PREDICTED: AT-hook motif nuclear-localized protein 14-like [Gossypium raimondii]>gi|763778908|gb|KJB46031.1| hypothetical protein B456_007G345200 [Gossypium raimondii]>gi|763778911|gb|KJB46034.1| hypothetical protein B456_007G345200 [Gossypium raimondii]	823198932	XM_012579296.1	434	0	PREDICTED: Gossypium raimondii AT-hook motif nuclear-localized protein 14-like (LOC105761480), transcript variant X1, mRNA	--	--	--	--	A1L4X7	473	1.1e-45	AT-hook motif nuclear-localized protein 14 OS=Arabidopsis thaliana GN=AHL14 PE=1 SV=1	--	--	--	--	--	--	--	--	--	--
Cluster-5711.60594	1590	590571901	XP_007011720.1	1012	1.4e-107	Chorismate mutase 2 [Theobroma cacao]>gi|508782083|gb|EOY29339.1| Chorismate mutase 2 [Theobroma cacao]	823234033	XM_012594199.1	425	0	PREDICTED: Gossypium raimondii chorismate mutase 2-like (LOC105772760), transcript variant X4, mRNA	K01850	E5.4.99.5	chorismate mutase	http://www.genome.jp/dbget-bin/www_bget?ko:K01850	Q9S7H4	795	2.8e-83	Chorismate mutase 2 OS=Arabidopsis thaliana GN=CM2 PE=1 SV=1	PF01817	Chorismate mutase type II	GO:0046417	chorismate metabolic process	--	--	--	--	KOG0795	Chorismate mutase
Cluster-5711.60597	2945	823139278	XP_012469496.1	2555	3.0e-286	PREDICTED: BTB/POZ domain-containing protein At5g66560 [Gossypium raimondii]>gi|763750463|gb|KJB17851.1| hypothetical protein B456_003G019200 [Gossypium raimondii]>gi|763750464|gb|KJB17852.1| hypothetical protein B456_003G019200 [Gossypium raimondii]	823139277	XM_012614042.1	975	0	PREDICTED: Gossypium raimondii BTB/POZ domain-containing protein At5g66560 (LOC105787579), mRNA	--	--	--	--	Q94A73	1880	7.9e-209	BTB/POZ domain-containing protein At5g66560 OS=Arabidopsis thaliana GN=At5g66560 PE=2 SV=2	PF00651//PF01517	BTB/POZ domain//Hepatitis delta virus delta antigen	--	--	GO:0003723//GO:0005515	RNA binding//protein binding	GO:0042025	host cell nucleus	--	--
Cluster-5711.60596	1078	823243845	XP_012454577.1	971	5.2e-103	PREDICTED: ras-related protein RABF1 [Gossypium raimondii]>gi|728840069|gb|KHG19512.1| Ras-related RABF1 -like protein [Gossypium arboreum]	823243844	XM_012599123.1	503	0	PREDICTED: Gossypium raimondii ras-related protein RABF1 (LOC105776465), mRNA	K07889	RAB5C	Ras-related protein Rab-5C	http://www.genome.jp/dbget-bin/www_bget?ko:K07889	Q9CB01	888	3.1e-94	Ras-related protein RABF1 OS=Arabidopsis thaliana GN=RABF1 PE=1 SV=1	PF01926//PF08477//PF04670//PF00025//PF00071//PF03193	50S ribosome-binding GTPase//Ras of Complex, Roc, domain of DAPkinase//Gtr1/RagA G protein conserved region//ADP-ribosylation factor family//Ras family//Protein of unknown function, DUF258	GO:0007264	small GTPase mediated signal transduction	GO:0005525//GO:0003924	GTP binding//GTPase activity	--	--	KOG0092	GTPase Rab5/YPT51 and related small G protein superfamily GTPases
Cluster-5711.27792	610	--	--	--	--	--	--	--	--	--	--	--	--	--	--	--	--	--	--	--	--	--	--	--	--	--	--	--	--
Cluster-5711.27793	10017	823192321	XP_012491719.1	8154	0.0e+00	PREDICTED: uncharacterized protein LOC105803859 [Gossypium raimondii]>gi|763771870|gb|KJB38993.1| hypothetical protein B456_007G208400 [Gossypium raimondii]	590704239	XM_007047042.1	5124	0	Theobroma cacao Vacuolar protein sorting-associated protein 13C, putative (TCM_000508) mRNA, complete cds	--	--	--	--	--	--	--	--	PF08041//PF05194	PetM family of cytochrome b6f complex subunit 7//UreE urease accessory protein, C-terminal domain	GO:0006461//GO:0019627	protein complex assembly//urea metabolic process	GO:0016151	nickel cation binding	GO:0009512	cytochrome b6f complex	--	--
Cluster-5711.27790	2245	823256421	XP_012460858.1	2900	0.0e+00	PREDICTED: pentatricopeptide repeat-containing protein At3g29230 [Gossypium raimondii]>gi|763808768|gb|KJB75670.1| hypothetical protein B456_012G051200 [Gossypium raimondii]	823256420	XM_012605404.1	1373	0	PREDICTED: Gossypium raimondii pentatricopeptide repeat-containing protein At3g29230 (LOC105780874), mRNA	--	--	--	--	Q9LS72	2035	6.4e-227	Pentatricopeptide repeat-containing protein At3g29230 OS=Arabidopsis thaliana GN=PCMP-E27 PE=2 SV=1	PF13414	TPR repeat	--	--	GO:0005515	protein binding	--	--	--	--
Cluster-5711.27791	3474	823222997	XP_012444228.1	2477	4.0e-277	PREDICTED: beta-galactosidase 8 [Gossypium raimondii]>gi|763788485|gb|KJB55481.1| hypothetical protein B456_009G078400 [Gossypium raimondii]	823222996	XM_012588774.1	1249	0	PREDICTED: Gossypium raimondii beta-galactosidase 8 (LOC105768687), mRNA	--	--	--	--	Q9SCV4	2252	6.8e-252	Beta-galactosidase 8 OS=Arabidopsis thaliana GN=BGAL8 PE=2 SV=2	PF02449//PF06305//PF02837//PF02140	Beta-galactosidase//Protein of unknown function (DUF1049)//Glycosyl hydrolases family 2, sugar binding domain//Galactose binding lectin domain	GO:0006012//GO:0046486//GO:0005975//GO:0006027//GO:0006687	galactose metabolic process//glycerolipid metabolic process//carbohydrate metabolic process//glycosaminoglycan catabolic process//glycosphingolipid metabolic process	GO:0030246//GO:0004565//GO:0004553	carbohydrate binding//beta-galactosidase activity//hydrolase activity, hydrolyzing O-glycosyl compounds	GO:0005887//GO:0009341	integral component of plasma membrane//beta-galactosidase complex	--	--
Cluster-5711.27796	945	763746827	KJB14266.1	949	1.6e-100	hypothetical protein B456_002G116700 [Gossypium raimondii]	590595352	XM_007017970.1	438	0	Theobroma cacao Cyclin B2,3 isoform 4 (TCM_034388) mRNA, complete cds	K05868	CCNB	cyclin B	http://www.genome.jp/dbget-bin/www_bget?ko:K05868	Q9SFW6	634	7.7e-65	Cyclin-B2-4 OS=Arabidopsis thaliana GN=CYCB2-4 PE=2 SV=2	--	--	--	--	--	--	--	--	--	--
Cluster-5711.27797	1002	823132902	XP_012464784.1	1040	4.9e-111	PREDICTED: G2/mitotic-specific cyclin-2-like isoform X1 [Gossypium raimondii]>gi|763746826|gb|KJB14265.1| hypothetical protein B456_002G116700 [Gossypium raimondii]	590595344	XM_007017968.1	471	0	Theobroma cacao Cyclin b2,4 isoform 2 (TCM_034388) mRNA, complete cds	K05868	CCNB	cyclin B	http://www.genome.jp/dbget-bin/www_bget?ko:K05868	Q9SFW6	702	1.1e-72	Cyclin-B2-4 OS=Arabidopsis thaliana GN=CYCB2-4 PE=2 SV=2	--	--	--	--	--	--	--	--	--	--
Cluster-5711.27794	9934	823192321	XP_012491719.1	12969	0.0e+00	PREDICTED: uncharacterized protein LOC105803859 [Gossypium raimondii]>gi|763771870|gb|KJB38993.1| hypothetical protein B456_007G208400 [Gossypium raimondii]	590704239	XM_007047042.1	5349	0	Theobroma cacao Vacuolar protein sorting-associated protein 13C, putative (TCM_000508) mRNA, complete cds	--	--	--	--	--	--	--	--	PF05194	UreE urease accessory protein, C-terminal domain	GO:0006461//GO:0019627	protein complex assembly//urea metabolic process	GO:0016151	nickel cation binding	--	--	--	--
Cluster-5711.27795	853	823150353	XP_012474994.1	479	4.7e-46	PREDICTED: probable glycerol-3-phosphate acyltransferase 3 [Gossypium raimondii]>gi|763757094|gb|KJB24425.1| hypothetical protein B456_004G145100 [Gossypium raimondii]	823150352	XM_012619540.1	185	5.41624e-90	PREDICTED: Gossypium raimondii probable glycerol-3-phosphate acyltransferase 3 (LOC105791470), mRNA	K13508	GPAT	glycerol-3-phosphate acyltransferase	http://www.genome.jp/dbget-bin/www_bget?ko:K13508	Q9FZ22	317	4.0e-28	Probable glycerol-3-phosphate acyltransferase 2 OS=Arabidopsis thaliana GN=GPAT2 PE=2 SV=1	--	--	--	--	--	--	--	--	--	--
Cluster-5711.104430	465	--	--	--	--	--	--	--	--	--	--	--	--	--	--	--	--	--	--	--	--	--	--	--	--	--	--	--	--
Cluster-5711.83497	263	--	--	--	--	--	--	--	--	--	--	--	--	--	--	--	--	--	--	--	--	--	--	--	--	--	--	--	--
Cluster-5711.104432	383	--	--	--	--	--	--	--	--	--	--	--	--	--	--	--	--	--	--	--	--	--	--	--	--	--	--	--	--
Cluster-5711.104433	385	--	--	--	--	--	--	--	--	--	--	--	--	--	--	--	--	--	--	--	--	--	--	--	--	--	--	--	--
Cluster-5711.104434	223	763740405	KJB07904.1	223	5.8e-17	hypothetical protein B456_001G053400 [Gossypium raimondii]	685353599	XM_009113754.1	80	2.95732e-32	PREDICTED: Brassica rapa calnexin homolog 1-like (LOC103837395), mRNA	K08054	CANX	calnexin	http://www.genome.jp/dbget-bin/www_bget?ko:K08054	Q39817	220	1.8e-17	Calnexin homolog OS=Glycine max PE=2 SV=1	PF00262	Calreticulin family	GO:0006457	protein folding	GO:0005509//GO:0051082	calcium ion binding//unfolded protein binding	GO:0005783	endoplasmic reticulum	--	--
Cluster-5711.78952	284	823261753	XP_012463612.1	179	9.4e-12	PREDICTED: protein SAWADEE HOMEODOMAIN HOMOLOG 2-like isoform X1 [Gossypium raimondii]>gi|763815151|gb|KJB82003.1| hypothetical protein B456_013G172000 [Gossypium raimondii]	823261754	XM_012608160.1	133	1.33926e-61	PREDICTED: Gossypium raimondii protein SAWADEE HOMEODOMAIN HOMOLOG 2-like (LOC105783010), transcript variant X2, mRNA	--	--	--	--	Q8RWJ7	162	1.2e-10	Protein SAWADEE HOMEODOMAIN HOMOLOG 2 OS=Arabidopsis thaliana GN=SHH2 PE=2 SV=1	--	--	--	--	--	--	--	--	--	--
Cluster-5711.104436	585	--	--	--	--	--	802570412	XM_012212775.1	62	8.64746e-22	PREDICTED: Jatropha curcas transcription factor bHLH74 (LOC105630806), transcript variant X2, mRNA	--	--	--	--	--	--	--	--	--	--	--	--	--	--	--	--	--	--
Cluster-5711.83496	1456	590612829	XP_007022493.1	1864	2.0e-206	DEA(D/H)-box RNA helicase family protein [Theobroma cacao]>gi|508722121|gb|EOY14018.1| DEA(D/H)-box RNA helicase family protein [Theobroma cacao]	823197346	XM_012578791.1	952	0	PREDICTED: Gossypium raimondii DEAD-box ATP-dependent RNA helicase 10-like (LOC105761099), transcript variant X3, mRNA	K14777	DDX47, RRP3	ATP-dependent RNA helicase DDX47/RRP3	http://www.genome.jp/dbget-bin/www_bget?ko:K14777	Q8GY84	1532	8.8e-169	DEAD-box ATP-dependent RNA helicase 10 OS=Arabidopsis thaliana GN=RH10 PE=2 SV=2	PF04851//PF00667//PF00270	Type III restriction enzyme, res subunit//FAD binding domain//DEAD/DEAH box helicase	GO:0055114	oxidation-reduction process	GO:0003676//GO:0005524//GO:0003677//GO:0016491//GO:0016787	nucleic acid binding//ATP binding//DNA binding//oxidoreductase activity//hydrolase activity	--	--	KOG0330	ATP-dependent RNA helicase
Cluster-5711.104438	350	--	--	--	--	--	--	--	--	--	--	--	--	--	--	--	--	--	--	--	--	--	--	--	--	--	--	--	--
Cluster-5711.104439	764	--	--	--	--	--	802570412	XM_012212775.1	54	3.20801e-17	PREDICTED: Jatropha curcas transcription factor bHLH74 (LOC105630806), transcript variant X2, mRNA	--	--	--	--	--	--	--	--	--	--	--	--	--	--	--	--	--	--
Cluster-5711.61267	3274	823226992	XP_012446332.1	2079	5.3e-231	PREDICTED: uncharacterized protein LOC105769918 isoform X1 [Gossypium raimondii]>gi|823226994|ref|XP_012446333.1| PREDICTED: uncharacterized protein LOC105769918 isoform X1 [Gossypium raimondii]>gi|823226996|ref|XP_012446334.1| PREDICTED: uncharacterized protein LOC105769918 isoform X1 [Gossypium raimondii]>gi|763787871|gb|KJB54867.1| hypothetical protein B456_009G052400 [Gossypium raimondii]>gi|…	823226993	XM_012590879.1	560	0	PREDICTED: Gossypium raimondii uncharacterized LOC105769918 (LOC105769918), transcript variant X2, mRNA	--	--	--	--	--	--	--	--	PF00076	RNA recognition motif. (a.k.a. RRM, RBD, or RNP domain)	--	--	GO:0003676	nucleic acid binding	--	--	--	--
Cluster-5711.83495	1031	823197350	XP_012434246.1	951	1.0e-100	PREDICTED: DEAD-box ATP-dependent RNA helicase 10-like isoform X2 [Gossypium raimondii]	823197346	XM_012578791.1	395	0	PREDICTED: Gossypium raimondii DEAD-box ATP-dependent RNA helicase 10-like (LOC105761099), transcript variant X3, mRNA	K14777	DDX47, RRP3	ATP-dependent RNA helicase DDX47/RRP3	http://www.genome.jp/dbget-bin/www_bget?ko:K14777	Q8GY84	795	1.8e-83	DEAD-box ATP-dependent RNA helicase 10 OS=Arabidopsis thaliana GN=RH10 PE=2 SV=2	PF00270	DEAD/DEAH box helicase	--	--	GO:0003676//GO:0005524	nucleic acid binding//ATP binding	--	--	KOG0330	ATP-dependent RNA helicase
Cluster-14738.0	469	213959111	ACJ54890.1	614	5.7e-62	heat shock protein 70 [Oryza sativa Japonica Group]	743841901	XM_010939354.1	352	0	PREDICTED: Elaeis guineensis probable mediator of RNA polymerase II transcription subunit 37c (LOC105056959), mRNA	K03283	HSPA1_8	heat shock 70kDa protein 1/8	http://www.genome.jp/dbget-bin/www_bget?ko:K03283	Q9LHA8	600	3.3e-61	Probable mediator of RNA polymerase II transcription subunit 37c OS=Arabidopsis thaliana GN=MED37C PE=1 SV=1	--	--	--	--	--	--	--	--	KOG0101	Molecular chaperones HSP70/HSC70, HSP70 superfamily
Cluster-5711.96158	2654	763800170	KJB67125.1	2294	5.0e-256	hypothetical protein B456_010G175800 [Gossypium raimondii]	823239823	XM_012597100.1	550	0	PREDICTED: Gossypium raimondii cysteine-rich receptor-like protein kinase 10 (LOC105774567), mRNA	--	--	--	--	Q9C5S8	1333	1.9e-145	Cysteine-rich receptor-like protein kinase 5 OS=Arabidopsis thaliana GN=CRK5 PE=1 SV=1	PF16497//PF07714//PF02207//PF00069//PF13724	MHC-I family domain//Protein tyrosine kinase//Putative zinc finger in N-recognin (UBR box)//Protein kinase domain//DNA-binding domain	GO:0006468//GO:0006955	protein phosphorylation//immune response	GO:0003677//GO:0005524//GO:0004672//GO:0008270	DNA binding//ATP binding//protein kinase activity//zinc ion binding	--	--	--	--
Cluster-5711.96159	642	590649775	XP_007032488.1	296	5.8e-25	Homeobox protein 20 [Theobroma cacao]>gi|508711517|gb|EOY03414.1| Homeobox protein 20 [Theobroma cacao]	823167495	XM_012628224.1	163	6.82418e-78	PREDICTED: Gossypium raimondii homeobox-leucine zipper protein HAT7-like (LOC105798232), mRNA	K09338	HD-ZIP	homeobox-leucine zipper protein	http://www.genome.jp/dbget-bin/www_bget?ko:K09338	Q8LFD3	127	3.2e-06	Homeobox-leucine zipper protein ATHB-23 OS=Arabidopsis thaliana GN=ATHB-23 PE=2 SV=1	PF01166//PF00170//PF13851//PF06005//PF06156//PF02183//PF04977	TSC-22/dip/bun family//bZIP transcription factor//Growth-arrest specific micro-tubule binding//Protein of unknown function (DUF904)//Protein of unknown function (DUF972)//Homeobox associated leucine zipper//Septum formation initiator	GO:0007049//GO:0006355//GO:0048870//GO:0043093//GO:0000917//GO:0006260	cell cycle//regulation of transcription, DNA-templated//cell motility//FtsZ-dependent cytokinesis//barrier septum assembly//DNA replication	GO:0003700//GO:0043565	transcription factor activity, sequence-specific DNA binding//sequence-specific DNA binding	GO:0005667//GO:0031514//GO:0005737	transcription factor complex//motile cilium//cytoplasm	--	--
Cluster-5711.61428	896	590684633	XP_007041900.1	557	4.4e-55	Multimeric translocon complex in the outer envelope membrane 132 [Theobroma cacao]>gi|508705835|gb|EOX97731.1| Multimeric translocon complex in the outer envelope membrane 132 [Theobroma cacao]	--	--	--	--	--	--	--	--	--	Q12019	135	5.3e-07	Midasin OS=Saccharomyces cerevisiae (strain ATCC 204508 / S288c) GN=MDN1 PE=1 SV=1	--	--	--	--	--	--	--	--	--	--
Cluster-5711.61429	2490	568870889	XP_006488626.1	2353	6.8e-263	PREDICTED: uncharacterized protein LOC102624935 [Citrus sinensis]	823219952	XM_012587239.1	1507	0	PREDICTED: Gossypium raimondii uncharacterized LOC105767667 (LOC105767667), transcript variant X2, mRNA	--	--	--	--	P48279	135	1.5e-06	Uncharacterized protein ycf39 OS=Cyanophora paradoxa GN=ycf39 PE=3 SV=1	PF00106//PF02254//PF01073//PF01370	short chain dehydrogenase//TrkA-N domain//3-beta hydroxysteroid dehydrogenase/isomerase family//NAD dependent epimerase/dehydratase family	GO:0008210//GO:0006813//GO:0006694//GO:0008209//GO:0055114//GO:0008152//GO:0008207	estrogen metabolic process//potassium ion transport//steroid biosynthetic process//androgen metabolic process//oxidation-reduction process//metabolic process//C21-steroid hormone metabolic process	GO:0050662//GO:0003854//GO:0016616//GO:0016491//GO:0003824	coenzyme binding//3-beta-hydroxy-delta5-steroid dehydrogenase activity//oxidoreductase activity, acting on the CH-OH group of donors, NAD or NADP as acceptor//oxidoreductase activity//catalytic activity	--	--	--	--
Cluster-5711.61422	985	728811513	KHG00228.1	1516	3.0e-166	Tripeptidyl-peptidase 2 [Gossypium arboreum]	823149406	XR_001132807.1	784	0	PREDICTED: Gossypium raimondii tripeptidyl-peptidase 2-like (LOC105791164), transcript variant X4, misc_RNA	K01280	TPP2	tripeptidyl-peptidase II	http://www.genome.jp/dbget-bin/www_bget?ko:K01280	F4JVN6	1307	7.3e-143	Tripeptidyl-peptidase 2 OS=Arabidopsis thaliana GN=TPP2 PE=1 SV=1	--	--	--	--	--	--	--	--	KOG1114	Tripeptidyl peptidase II
Cluster-5711.61423	3731	728811513	KHG00228.1	2983	0.0e+00	Tripeptidyl-peptidase 2 [Gossypium arboreum]	823149406	XR_001132807.1	1424	0	PREDICTED: Gossypium raimondii tripeptidyl-peptidase 2-like (LOC105791164), transcript variant X4, misc_RNA	K01280	TPP2	tripeptidyl-peptidase II	http://www.genome.jp/dbget-bin/www_bget?ko:K01280	F4JVN6	2623	7.0e-295	Tripeptidyl-peptidase 2 OS=Arabidopsis thaliana GN=TPP2 PE=1 SV=1	PF00082//PF04989//PF01407	Subtilase family//Cephalosporin hydroxylase//Geminivirus AL3 protein	GO:0006508//GO:0008610//GO:0016032	proteolysis//lipid biosynthetic process//viral process	GO:0008168//GO:0004252	methyltransferase activity//serine-type endopeptidase activity	--	--	KOG1114	Tripeptidyl peptidase II
Cluster-5711.61420	1758	823224055	XP_012444788.1	1241	4.2e-134	PREDICTED: uncharacterized protein LOC105769001 [Gossypium raimondii]>gi|763791182|gb|KJB58178.1| hypothetical protein B456_009G198000 [Gossypium raimondii]	823224054	XM_012589334.1	673	0	PREDICTED: Gossypium raimondii uncharacterized LOC105769001 (LOC105769001), mRNA	--	--	--	--	P20721	222	8.5e-17	Low-temperature-induced cysteine proteinase (Fragment) OS=Solanum lycopersicum PE=2 SV=1	PF02190//PF03896	ATP-dependent protease La (LON) substrate-binding domain//Translocon-associated protein (TRAP), alpha subunit	GO:0006508//GO:0006510	proteolysis//obsolete ATP-dependent proteolysis	GO:0004176	ATP-dependent peptidase activity	GO:0005789	endoplasmic reticulum membrane	KOG4296	Epithelin/granulin
Cluster-5711.61421	1581	823151280	XP_012475467.1	1657	2.2e-182	PREDICTED: ADP,ATP carrier protein 1, mitochondrial isoform X1 [Gossypium raimondii]	823151281	XM_012620014.1	743	0	PREDICTED: Gossypium raimondii ADP,ATP carrier protein 1, mitochondrial (LOC105791782), transcript variant X2, mRNA	K05863	SLC25A4S, ANT	solute carrier family 25 (mitochondrial adenine nucleotide translocator), member 4/5/6/31	http://www.genome.jp/dbget-bin/www_bget?ko:K05863	O22342	1573	1.7e-173	ADP,ATP carrier protein 1, mitochondrial OS=Gossypium hirsutum GN=ANT1 PE=2 SV=1	--	--	--	--	--	--	--	--	KOG0749	Mitochondrial ADP/ATP carrier proteins
Cluster-5711.61426	2030	823159318	XP_012479489.1	1507	6.9e-165	PREDICTED: uncharacterized protein LOC105794732 [Gossypium raimondii]	823159317	XM_012624035.1	582	0	PREDICTED: Gossypium raimondii uncharacterized LOC105794732 (LOC105794732), mRNA	--	--	--	--	--	--	--	--	PF06268	Fascin domain	--	--	GO:0051015//GO:0030674	actin filament binding//protein binding, bridging	--	--	--	--
Cluster-5711.61427	1560	702419922	XP_010066514.1	1570	2.6e-172	PREDICTED: ATP-citrate synthase alpha chain protein 3 [Eucalyptus grandis]>gi|629098656|gb|KCW64421.1| hypothetical protein EUGRSUZ_G02039 [Eucalyptus grandis]	720066487	XM_010278234.1	244	1.60557e-122	PREDICTED: Nelumbo nucifera ATP-citrate synthase alpha chain protein 3 (LOC104611252), mRNA	K01648	ACLY	ATP citrate (pro-S)-lyase	http://www.genome.jp/dbget-bin/www_bget?ko:K01648	Q2QZ86	1539	1.5e-169	ATP-citrate synthase alpha chain protein 2 OS=Oryza sativa subsp. japonica GN=ACLA-2 PE=2 SV=2	--	--	--	--	--	--	--	--	KOG1254	ATP-citrate lyase
Cluster-5711.61424	1534	590663110	XP_007036119.1	255	7.9e-20	Uncharacterized protein TCM_011992 [Theobroma cacao]>gi|508773364|gb|EOY20620.1| Uncharacterized protein TCM_011992 [Theobroma cacao]	590663109	XM_007036057.1	167	1.00513e-79	Theobroma cacao Uncharacterized protein (TCM_011992) mRNA, complete cds	--	--	--	--	Q3E870	210	1.8e-15	Succinate dehydrogenase subunit 7B, mitochondrial OS=Arabidopsis thaliana GN=SDH7B PE=1 SV=1	PF02079	Nuclear transition protein 1	GO:0007283	spermatogenesis	GO:0003677	DNA binding	GO:0005634//GO:0000786	nucleus//nucleosome	--	--
Cluster-5711.61425	748	590663110	XP_007036119.1	173	1.2e-10	Uncharacterized protein TCM_011992 [Theobroma cacao]>gi|508773364|gb|EOY20620.1| Uncharacterized protein TCM_011992 [Theobroma cacao]	--	--	--	--	--	--	--	--	--	Q3E870	131	1.3e-06	Succinate dehydrogenase subunit 7B, mitochondrial OS=Arabidopsis thaliana GN=SDH7B PE=1 SV=1	--	--	--	--	--	--	--	--	--	--
Cluster-13564.9	860	823178796	XP_012487261.1	1116	6.4e-120	PREDICTED: uncharacterized protein LOC105800598 [Gossypium raimondii]>gi|763771101|gb|KJB38316.1| hypothetical protein B456_006G248400 [Gossypium raimondii]	823178795	XM_012631807.1	555	0	PREDICTED: Gossypium raimondii uncharacterized LOC105800598 (LOC105800598), mRNA	--	--	--	--	--	--	--	--	--	--	--	--	--	--	--	--	--	--
Cluster-13564.8	784	823178796	XP_012487261.1	1076	2.5e-115	PREDICTED: uncharacterized protein LOC105800598 [Gossypium raimondii]>gi|763771101|gb|KJB38316.1| hypothetical protein B456_006G248400 [Gossypium raimondii]	823178795	XM_012631807.1	489	0	PREDICTED: Gossypium raimondii uncharacterized LOC105800598 (LOC105800598), mRNA	--	--	--	--	--	--	--	--	--	--	--	--	--	--	--	--	--	--
Cluster-5711.83491	379	823194089	XP_012492239.1	320	5.7e-28	PREDICTED: uncharacterized protein LOC105804263 isoform X1 [Gossypium raimondii]>gi|763777130|gb|KJB44253.1| hypothetical protein B456_007G242500 [Gossypium raimondii]	823194091	XM_012636786.1	241	1.69589e-121	PREDICTED: Gossypium raimondii uncharacterized LOC105804263 (LOC105804263), transcript variant X2, mRNA	K17785	IMMT, FCJ1, MNOS2	mitofilin	http://www.genome.jp/dbget-bin/www_bget?ko:K17785	--	--	--	--	PF02330//PF00631	Mitochondrial glycoprotein//GGL domain	GO:0007165//GO:0007186	signal transduction//G-protein coupled receptor signaling pathway	GO:0004871	signal transducer activity	GO:0005834//GO:0005759	heterotrimeric G-protein complex//mitochondrial matrix	--	--
Cluster-11719.0	716	147785149	CAN68788.1	340	5.1e-30	hypothetical protein VITISV_018581 [Vitis vinifera]	--	--	--	--	--	--	--	--	--	P04146	143	5.0e-08	Copia protein OS=Drosophila melanogaster GN=GIP PE=1 SV=3	PF10744	Mediator of RNA polymerase II transcription subunit 1	GO:0006357	regulation of transcription from RNA polymerase II promoter	GO:0001104	RNA polymerase II transcription cofactor activity	GO:0016592	mediator complex	--	--
Cluster-13564.3	658	823178796	XP_012487261.1	736	5.7e-76	PREDICTED: uncharacterized protein LOC105800598 [Gossypium raimondii]>gi|763771101|gb|KJB38316.1| hypothetical protein B456_006G248400 [Gossypium raimondii]	823178795	XM_012631807.1	333	2.20218e-172	PREDICTED: Gossypium raimondii uncharacterized LOC105800598 (LOC105800598), mRNA	--	--	--	--	--	--	--	--	--	--	--	--	--	--	--	--	--	--
Cluster-13564.2	663	590659126	XP_007035042.1	688	2.1e-70	Uncharacterized protein TCM_020826 [Theobroma cacao]>gi|508714071|gb|EOY05968.1| Uncharacterized protein TCM_020826 [Theobroma cacao]	590659125	XM_007034980.1	324	2.23558e-167	Theobroma cacao Uncharacterized protein (TCM_020826) mRNA, complete cds	--	--	--	--	--	--	--	--	PF04111	Autophagy protein Apg6	GO:0006914	autophagy	--	--	--	--	--	--
Cluster-13564.1	665	823164018	XP_012481956.1	589	6.4e-59	PREDICTED: uncharacterized protein LOC105796711 [Gossypium raimondii]>gi|763761183|gb|KJB28437.1| hypothetical protein B456_005G048100 [Gossypium raimondii]	823164019	XR_001134512.1	362	0	PREDICTED: Gossypium raimondii uncharacterized LOC105796711 (LOC105796711), transcript variant X2, misc_RNA	--	--	--	--	--	--	--	--	--	--	--	--	--	--	--	--	--	--
Cluster-5711.83490	766	--	--	--	--	--	--	--	--	--	--	--	--	--	--	--	--	--	--	--	--	--	--	--	--	--	--	--	--
Cluster-13564.7	403	590659126	XP_007035042.1	295	4.7e-25	Uncharacterized protein TCM_020826 [Theobroma cacao]>gi|508714071|gb|EOY05968.1| Uncharacterized protein TCM_020826 [Theobroma cacao]	--	--	--	--	--	--	--	--	--	--	--	--	--	--	--	--	--	--	--	--	--	--	--
Cluster-13564.6	1174	823164018	XP_012481956.1	1332	7.9e-145	PREDICTED: uncharacterized protein LOC105796711 [Gossypium raimondii]>gi|763761183|gb|KJB28437.1| hypothetical protein B456_005G048100 [Gossypium raimondii]	823164019	XR_001134512.1	550	0	PREDICTED: Gossypium raimondii uncharacterized LOC105796711 (LOC105796711), transcript variant X2, misc_RNA	--	--	--	--	--	--	--	--	--	--	--	--	--	--	--	--	--	--
Cluster-13564.5	812	823164018	XP_012481956.1	949	1.4e-100	PREDICTED: uncharacterized protein LOC105796711 [Gossypium raimondii]>gi|763761183|gb|KJB28437.1| hypothetical protein B456_005G048100 [Gossypium raimondii]	823164019	XR_001134512.1	421	0	PREDICTED: Gossypium raimondii uncharacterized LOC105796711 (LOC105796711), transcript variant X2, misc_RNA	--	--	--	--	--	--	--	--	PF04111	Autophagy protein Apg6	GO:0006914	autophagy	--	--	--	--	--	--
Cluster-5711.86463	262	--	--	--	--	--	--	--	--	--	--	--	--	--	--	--	--	--	--	--	--	--	--	--	--	--	--	--	--
Cluster-5711.88405	807	--	--	--	--	--	--	--	--	--	--	--	--	--	--	--	--	--	--	--	--	--	--	--	--	--	--	--	--
Cluster-5711.88404	1836	728842801	KHG22244.1	1787	2.1e-197	CAS1 domain-containing 1 [Gossypium arboreum]	823243749	XM_012599075.1	650	0	PREDICTED: Gossypium raimondii protein trichome birefringence-like 33 (LOC105776433), mRNA	--	--	--	--	F4IH21	1609	1.3e-177	Protein trichome birefringence-like 33 OS=Arabidopsis thaliana GN=TBL33 PE=2 SV=1	--	--	--	--	--	--	--	--	--	--
Cluster-5711.88407	909	823253037	XP_012459136.1	1408	9.4e-154	PREDICTED: uncharacterized protein LOC105779761 isoform X1 [Gossypium raimondii]>gi|763810228|gb|KJB77130.1| hypothetical protein B456_012G121900 [Gossypium raimondii]	823253039	XM_012603684.1	687	0	PREDICTED: Gossypium raimondii uncharacterized LOC105779761 (LOC105779761), transcript variant X3, mRNA	K16276	K16276, BTS	zinc finger protein-like protein	http://www.genome.jp/dbget-bin/www_bget?ko:K16276	--	--	--	--	--	--	--	--	--	--	--	--	--	--
Cluster-5711.88406	465	823248516	XP_012456926.1	453	2.6e-43	PREDICTED: deoxyhypusine synthase-like [Gossypium raimondii]>gi|823248518|ref|XP_012456927.1| PREDICTED: deoxyhypusine synthase-like [Gossypium raimondii]>gi|763806361|gb|KJB73299.1| hypothetical protein B456_011G226400 [Gossypium raimondii]	823248517	XM_012601473.1	187	2.20923e-91	PREDICTED: Gossypium raimondii deoxyhypusine synthase-like (LOC105777943), transcript variant X2, mRNA	K00809	DHPS, dys	deoxyhypusine synthase	http://www.genome.jp/dbget-bin/www_bget?ko:K00809	Q9SC14	434	5.8e-42	Deoxyhypusine synthase OS=Senecio vernalis GN=DHS1 PE=2 SV=1	PF01916	Deoxyhypusine synthase	GO:0008612	peptidyl-lysine modification to peptidyl-hypusine	--	--	--	--	KOG2924	Deoxyhypusine synthase
Cluster-5711.7258	622	823141092	XP_012470369.1	493	8.1e-48	PREDICTED: bidirectional sugar transporter SWEET4-like [Gossypium raimondii]>gi|763751518|gb|KJB18906.1| hypothetical protein B456_003G074400 [Gossypium raimondii]	823141091	XM_012614915.1	308	1.63858e-158	PREDICTED: Gossypium raimondii bidirectional sugar transporter SWEET4-like (LOC105788159), mRNA	K15382	SLC50A, SWEET	solute carrier family 50 (sugar transporter)	http://www.genome.jp/dbget-bin/www_bget?ko:K15382	Q8LBF7	318	2.2e-28	Bidirectional sugar transporter SWEET7 OS=Arabidopsis thaliana GN=SWEET7 PE=2 SV=1	PF03083	Sugar efflux transporter for intercellular exchange	--	--	--	--	GO:0016021	integral component of membrane	--	--
Cluster-5711.7259	432	823141092	XP_012470369.1	617	2.4e-62	PREDICTED: bidirectional sugar transporter SWEET4-like [Gossypium raimondii]>gi|763751518|gb|KJB18906.1| hypothetical protein B456_003G074400 [Gossypium raimondii]	823141091	XM_012614915.1	238	9.09883e-120	PREDICTED: Gossypium raimondii bidirectional sugar transporter SWEET4-like (LOC105788159), mRNA	K15382	SLC50A, SWEET	solute carrier family 50 (sugar transporter)	http://www.genome.jp/dbget-bin/www_bget?ko:K15382	Q8LBF7	400	4.8e-38	Bidirectional sugar transporter SWEET7 OS=Arabidopsis thaliana GN=SWEET7 PE=2 SV=1	PF03083	Sugar efflux transporter for intercellular exchange	--	--	--	--	GO:0016021	integral component of membrane	--	--
Cluster-5711.88403	1884	763807425	KJB74363.1	1145	6.1e-123	hypothetical protein B456_011G290400 [Gossypium raimondii]	823243749	XM_012599075.1	309	1.43217e-158	PREDICTED: Gossypium raimondii protein trichome birefringence-like 33 (LOC105776433), mRNA	--	--	--	--	F4IH21	979	1.5e-104	Protein trichome birefringence-like 33 OS=Arabidopsis thaliana GN=TBL33 PE=2 SV=1	--	--	--	--	--	--	--	--	--	--
Cluster-5711.88402	1748	728842801	KHG22244.1	1938	6.3e-215	CAS1 domain-containing 1 [Gossypium arboreum]	823243749	XM_012599075.1	668	0	PREDICTED: Gossypium raimondii protein trichome birefringence-like 33 (LOC105776433), mRNA	--	--	--	--	F4IH21	1723	7.5e-191	Protein trichome birefringence-like 33 OS=Arabidopsis thaliana GN=TBL33 PE=2 SV=1	--	--	--	--	--	--	--	--	--	--
Cluster-5711.7254	1128	763805337	KJB72275.1	1276	2.4e-138	hypothetical protein B456_011G168100 [Gossypium raimondii]	823249037	XM_012601720.1	651	0	PREDICTED: Gossypium raimondii uncharacterized LOC105778116 (LOC105778116), mRNA	--	--	--	--	--	--	--	--	--	--	--	--	--	--	--	--	--	--
Cluster-5711.7255	309	823222184	XP_012443798.1	279	2.6e-23	PREDICTED: putative disease resistance RPP13-like protein 1 [Gossypium raimondii]>gi|763795833|gb|KJB62829.1| hypothetical protein B456_009G439000 [Gossypium raimondii]	--	--	--	--	--	--	--	--	--	--	--	--	--	--	--	--	--	--	--	--	--	--	--
Cluster-5711.7256	752	--	--	--	--	--	--	--	--	--	--	--	--	--	--	--	--	--	--	--	--	--	--	--	--	--	--	--	--
Cluster-5711.7257	817	763812847	KJB79699.1	201	7.7e-14	hypothetical protein B456_013G062700 [Gossypium raimondii]	--	--	--	--	--	K17470	SULTR1	sulfate transporter 1, high-affinity	http://www.genome.jp/dbget-bin/www_bget?ko:K17470	P53391	150	8.8e-09	High affinity sulfate transporter 1 OS=Stylosanthes hamata GN=ST1 PE=2 SV=1	--	--	--	--	--	--	--	--	--	--
Cluster-3420.0	444	--	--	--	--	--	--	--	--	--	--	--	--	--	--	--	--	--	--	--	--	--	--	--	--	--	--	--	--
Cluster-5711.7251	524	--	--	--	--	--	--	--	--	--	--	--	--	--	--	--	--	--	--	PF08083	PROCN (NUC071) domain	GO:0000398	mRNA splicing, via spliceosome	--	--	--	--	--	--
Cluster-5711.7252	561	728838402	KHG17845.1	655	1.2e-66	Protein unc-45 B [Gossypium arboreum]	823249037	XM_012601720.1	367	0	PREDICTED: Gossypium raimondii uncharacterized LOC105778116 (LOC105778116), mRNA	--	--	--	--	--	--	--	--	--	--	--	--	--	--	--	--	--	--
Cluster-5711.7253	1593	823249038	XP_012457174.1	2259	3.4e-252	PREDICTED: uncharacterized protein LOC105778116 [Gossypium raimondii]	823249037	XM_012601720.1	1026	0	PREDICTED: Gossypium raimondii uncharacterized LOC105778116 (LOC105778116), mRNA	--	--	--	--	--	--	--	--	--	--	--	--	--	--	--	--	--	--
Cluster-18883.1	717	--	--	--	--	--	--	--	--	--	--	--	--	--	--	--	--	--	--	--	--	--	--	--	--	--	--	--	--
Cluster-5711.62999	217	590576326	XP_007012930.1	365	2.0e-33	Class II aminoacyl-tRNA and biotin synthetases superfamily protein, ARATH isoform 1 [Theobroma cacao]>gi|508783293|gb|EOY30549.1| Class II aminoacyl-tRNA and biotin synthetases superfamily protein, ARATH isoform 1 [Theobroma cacao]	567178429	XM_006401234.1	110	6.02738e-49	Eutrema salsugineum hypothetical protein (EUTSA_v10013096mg) mRNA, complete cds	K01893	NARS, asnS	asparaginyl-tRNA synthetase	http://www.genome.jp/dbget-bin/www_bget?ko:K01893	Q9SW96	334	1.1e-30	Asparagine--tRNA ligase, cytoplasmic 1 OS=Arabidopsis thaliana GN=SYNC1 PE=1 SV=1	PF00152	tRNA synthetases class II (D, K and N)	GO:0006418	tRNA aminoacylation for protein translation	GO:0000166//GO:0005524//GO:0004812	nucleotide binding//ATP binding//aminoacyl-tRNA ligase activity	--	--	KOG0554	Asparaginyl-tRNA synthetase (mitochondrial)
Cluster-5711.62998	7671	410112052	AFV61647.1	2444	5.9e-273	EDS1 [Gossypium barbadense]	823212845	XM_012583715.1	1043	0	PREDICTED: Gossypium raimondii protein EDS1L-like (LOC105764911), mRNA	K18875	EDS1	enhanced disease susceptibility 1 protein	http://www.genome.jp/dbget-bin/www_bget?ko:K18875	Q9SU72	1143	5.9e-123	Protein EDS1 OS=Arabidopsis thaliana GN=EDS1 PE=1 SV=1	PF05837//PF01764//PF07819//PF12937//PF04111//PF08702//PF04977//PF01344//PF03118//PF01544//PF05529//PF00646//PF10186//PF02137	Centromere protein H (CENP-H)//Lipase (class 3)//PGAP1-like protein//F-box-like//Autophagy protein Apg6//Fibrinogen alpha/beta chain family//Septum formation initiator//Kelch motif//Bacterial RNA polymerase, alpha chain C terminal domain//CorA-like Mg2+ transporter protein//B-cell receptor-associated protein 31-like//F-box domain//Vacuolar sorting 38 and autophagy-related subunit 14//Adenosine-de…	GO:0007049//GO:0006914//GO:0051382//GO:0006886//GO:0030001//GO:0006807//GO:0007165//GO:0006144//GO:0030168//GO:0006505//GO:0006351//GO:0055085//GO:0010508//GO:0006629//GO:0006396//GO:0006206//GO:0051258	cell cycle//autophagy//kinetochore assembly//intracellular protein transport//metal ion transport//nitrogen compound metabolic process//signal transduction//purine nucleobase metabolic process//platelet activation//GPI anchor metabolic process//transcription, DNA-templated//transmembrane transport//positive regulation of autophagy//lipid metabolic process//RNA processing//pyrimidine nucleobase me…	GO:0016788//GO:0005102//GO:0003899//GO:0046873//GO:0003677//GO:0004000//GO:0005515//GO:0003723//GO:0030674	hydrolase activity, acting on ester bonds//receptor binding//DNA-directed RNA polymerase activity//metal ion transmembrane transporter activity//DNA binding//adenosine deaminase activity//protein binding//RNA binding//protein binding, bridging	GO:0016021//GO:0005783//GO:0016020//GO:0000776//GO:0005730//GO:0005577	integral component of membrane//endoplasmic reticulum//membrane//kinetochore//nucleolus//fibrinogen complex	--	--
Cluster-7747.0	492	--	--	--	--	--	--	--	--	--	--	--	--	--	--	--	--	--	--	--	--	--	--	--	--	--	--	--	--
Cluster-5711.62993	3459	823135600	XP_012467556.1	3729	0.0e+00	PREDICTED: E3 ubiquitin-protein ligase UPL3-like [Gossypium raimondii]>gi|823135602|ref|XP_012467557.1| PREDICTED: E3 ubiquitin-protein ligase UPL3-like [Gossypium raimondii]>gi|823135604|ref|XP_012467558.1| PREDICTED: E3 ubiquitin-protein ligase UPL3-like [Gossypium raimondii]>gi|823135606|ref|XP_012467559.1| PREDICTED: E3 ubiquitin-protein ligase UPL3-like [Gossypium raimondii]>gi|763748362|gb|…	823135599	XM_012612102.1	2377	0	PREDICTED: Gossypium raimondii E3 ubiquitin-protein ligase UPL3-like (LOC105785909), transcript variant X1, mRNA	K10590	TRIP12	E3 ubiquitin-protein ligase TRIP12	http://www.genome.jp/dbget-bin/www_bget?ko:K10590	Q6WWW4	2939	0.0e+00	E3 ubiquitin-protein ligase UPL3 OS=Arabidopsis thaliana GN=UPL3 PE=1 SV=1	PF00632//PF03153	HECT-domain (ubiquitin-transferase)//Transcription factor IIA, alpha/beta subunit	GO:0016567//GO:0006367	protein ubiquitination//transcription initiation from RNA polymerase II promoter	GO:0004842	ubiquitin-protein transferase activity	GO:0005672	transcription factor TFIIA complex	KOG0170	E3 ubiquitin protein ligase
Cluster-5711.62992	459	728830677	KHG10120.1	207	8.7e-15	5-dehydro-2-deoxygluconokinase [Gossypium arboreum]	823147803	XM_012618359.1	103	1.08021e-44	PREDICTED: Gossypium raimondii uncharacterized LOC105790651 (LOC105790651), mRNA	--	--	--	--	--	--	--	--	--	--	--	--	--	--	--	--	--	--
Cluster-5711.62991	4060	567900840	XP_006442908.1	3849	0.0e+00	hypothetical protein CICLE_v10018567mg [Citrus clementina]>gi|557545170|gb|ESR56148.1| hypothetical protein CICLE_v10018567mg [Citrus clementina]	823143117	XM_012615906.1	2565	0	PREDICTED: Gossypium raimondii ribosome biogenesis protein bms1-like (LOC105788842), transcript variant X4, mRNA	K14569	BMS1	ribosome biogenesis protein BMS1	http://www.genome.jp/dbget-bin/www_bget?ko:K14569	Q14692	1187	2.5e-128	Ribosome biogenesis protein BMS1 homolog OS=Homo sapiens GN=BMS1 PE=1 SV=1	PF08142//PF00004//PF00910	AARP2CN (NUC121) domain//ATPase family associated with various cellular activities (AAA)//RNA helicase	GO:0042254	ribosome biogenesis	GO:0005524//GO:0003724//GO:0003723	ATP binding//RNA helicase activity//RNA binding	GO:0005634	nucleus	KOG1951	GTP-binding protein AARP2 involved in 40S ribosome biogenesis
Cluster-5711.62990	1724	727880079	AIY62460.1	844	4.5e-88	WRKY6 [Gossypium aridum]	823164549	XM_012626763.1	471	0	PREDICTED: Gossypium raimondii probable WRKY transcription factor 48 (LOC105796916), mRNA	--	--	--	--	Q9FGZ4	417	2.0e-39	Probable WRKY transcription factor 48 OS=Arabidopsis thaliana GN=WRKY48 PE=2 SV=1	PF03106//PF05739	WRKY DNA -binding domain//SNARE domain	GO:0006355	regulation of transcription, DNA-templated	GO:0003700//GO:0043565//GO:0005515	transcription factor activity, sequence-specific DNA binding//sequence-specific DNA binding//protein binding	GO:0005667	transcription factor complex	--	--
Cluster-5711.62997	351	823234428	XP_012449849.1	421	1.0e-39	PREDICTED: asparagine--tRNA ligase, cytoplasmic 1 isoform X1 [Gossypium raimondii]>gi|763798133|gb|KJB65088.1| hypothetical protein B456_010G080400 [Gossypium raimondii]	590576332	XM_007012870.1	193	7.5128e-95	Theobroma cacao Class II aminoacyl-tRNA and biotin synthetases superfamily protein, ARATH isoform 3 (TCM_037720) mRNA, complete cds	K01893	NARS, asnS	asparaginyl-tRNA synthetase	http://www.genome.jp/dbget-bin/www_bget?ko:K01893	Q9SSK1	280	3.2e-24	Asparagine--tRNA ligase, cytoplasmic 3 OS=Arabidopsis thaliana GN=SYNC3 PE=1 SV=1	PF01336	OB-fold nucleic acid binding domain	--	--	GO:0003676	nucleic acid binding	--	--	--	--
Cluster-5711.62996	793	590576330	XP_007012931.1	1151	5.2e-124	Class II aminoacyl-tRNA and biotin synthetases superfamily protein, ARATH isoform 2 [Theobroma cacao]>gi|508783294|gb|EOY30550.1| Class II aminoacyl-tRNA and biotin synthetases superfamily protein, ARATH isoform 2 [Theobroma cacao]	590576332	XM_007012870.1	541	0	Theobroma cacao Class II aminoacyl-tRNA and biotin synthetases superfamily protein, ARATH isoform 3 (TCM_037720) mRNA, complete cds	K01893	NARS, asnS	asparaginyl-tRNA synthetase	http://www.genome.jp/dbget-bin/www_bget?ko:K01893	Q9SSK1	935	8.1e-100	Asparagine--tRNA ligase, cytoplasmic 3 OS=Arabidopsis thaliana GN=SYNC3 PE=1 SV=1	PF00458//PF02315//PF00152	WHEP-TRS domain//Methanol dehydrogenase beta subunit//tRNA synthetases class II (D, K and N)	GO:0015946//GO:0006418//GO:0055114	methanol oxidation//tRNA aminoacylation for protein translation//oxidation-reduction process	GO:0004812//GO:0004022//GO:0005524//GO:0000166	aminoacyl-tRNA ligase activity//alcohol dehydrogenase (NAD) activity//ATP binding//nucleotide binding	--	--	KOG0554	Asparaginyl-tRNA synthetase (mitochondrial)
Cluster-5711.62995	1373	728846168	KHG25611.1	1345	2.9e-146	Protein SPA1-RELATED 4 -like protein [Gossypium arboreum]	823198959	XM_012579306.1	649	0	PREDICTED: Gossypium raimondii uncharacterized LOC105761485 (LOC105761485), mRNA	--	--	--	--	--	--	--	--	--	--	--	--	--	--	--	--	--	--
Cluster-5711.62994	1891	728813600	KHG01262.1	1921	6.4e-213	Phototropin-2 -like protein [Gossypium arboreum]	823202944	XM_012580527.1	1291	0	PREDICTED: Gossypium raimondii phototropin-2-like (LOC105762689), mRNA	--	--	--	--	P93025	1656	4.8e-183	Phototropin-2 OS=Arabidopsis thaliana GN=PHOT2 PE=1 SV=2	PF00989//PF00069//PF00454//PF07714//PF08447//PF06293	PAS fold//Protein kinase domain//Phosphatidylinositol 3- and 4-kinase//Protein tyrosine kinase//PAS fold//Lipopolysaccharide kinase (Kdo/WaaP) family	GO:0006355//GO:0006468	regulation of transcription, DNA-templated//protein phosphorylation	GO:0005515//GO:0004672//GO:0005524//GO:0016773	protein binding//protein kinase activity//ATP binding//phosphotransferase activity, alcohol group as acceptor	GO:0016020	membrane	--	--
Cluster-19267.0	448	--	--	--	--	--	--	--	--	--	--	--	--	--	--	--	--	--	--	--	--	--	--	--	--	--	--	--	--
Cluster-18964.0	473	823198199	XP_012434525.1	286	6.2e-24	PREDICTED: putative disease resistance protein At1g50180 [Gossypium raimondii]	--	--	--	--	--	--	--	--	--	Q9SX38	200	8.1e-15	Putative disease resistance protein At1g50180 OS=Arabidopsis thaliana GN=At1g50180 PE=3 SV=2	PF03425//PF00931	Carbohydrate binding domain (family 11)//NB-ARC domain	GO:0005982//GO:0030245//GO:0005985	starch metabolic process//cellulose catabolic process//sucrose metabolic process	GO:0043531//GO:0008810	ADP binding//cellulase activity	--	--	--	--
Cluster-5711.93741	283	--	--	--	--	--	--	--	--	--	--	--	--	--	--	--	--	--	--	--	--	--	--	--	--	--	--	--	--
Cluster-12711.0	422	--	--	--	--	--	--	--	--	--	--	--	--	--	--	--	--	--	--	--	--	--	--	--	--	--	--	--	--
Cluster-7230.0	394	--	--	--	--	--	--	--	--	--	--	--	--	--	--	--	--	--	--	--	--	--	--	--	--	--	--	--	--
Cluster-5711.93074	486	590571727	XP_007011674.1	299	2.0e-25	DnaJ/Hsp40 cysteine-rich domain superfamily protein [Theobroma cacao]>gi|508782037|gb|EOY29293.1| DnaJ/Hsp40 cysteine-rich domain superfamily protein [Theobroma cacao]	--	--	--	--	--	--	--	--	--	--	--	--	--	--	--	--	--	--	--	--	--	--	--
Cluster-10042.0	413	--	--	--	--	--	--	--	--	--	--	--	--	--	--	--	--	--	--	--	--	--	--	--	--	--	--	--	--
Cluster-13105.0	740	590702941	XP_007046742.1	682	1.2e-69	ATP binding microtubule motor family protein, putative [Theobroma cacao]>gi|508699003|gb|EOX90899.1| ATP binding microtubule motor family protein, putative [Theobroma cacao]	--	--	--	--	--	K11498	CENPE	centromeric protein E	http://www.genome.jp/dbget-bin/www_bget?ko:K11498	Q8S905	387	2.6e-36	Kinesin-like protein NACK1 OS=Arabidopsis thaliana GN=NACK1 PE=1 SV=1	--	--	--	--	--	--	--	--	--	--
Cluster-5711.41946	275	--	--	--	--	--	--	--	--	--	--	--	--	--	--	--	--	--	--	--	--	--	--	--	--	--	--	--	--
Cluster-18371.0	950	590610701	XP_007021890.1	499	2.5e-48	Leucine-rich repeat protein kinase family protein, putative [Theobroma cacao]>gi|508721518|gb|EOY13415.1| Leucine-rich repeat protein kinase family protein, putative [Theobroma cacao]	--	--	--	--	--	K13420	FLS2	LRR receptor-like serine/threonine-protein kinase FLS2	http://www.genome.jp/dbget-bin/www_bget?ko:K13420	C0LGP4	203	7.3e-15	Probable LRR receptor-like serine/threonine-protein kinase At3g47570 OS=Arabidopsis thaliana GN=At3g47570 PE=2 SV=1	--	--	--	--	--	--	--	--	--	--
Cluster-5711.107879	1056	823187872	XP_012490326.1	1434	1.1e-156	PREDICTED: uncharacterized protein LOC105802950 [Gossypium raimondii]>gi|763774686|gb|KJB41809.1| hypothetical protein B456_007G122600 [Gossypium raimondii]	823187874	XM_012634873.1	575	0	PREDICTED: Gossypium raimondii uncharacterized LOC105802951 (LOC105802951), mRNA	--	--	--	--	--	--	--	--	PF01436	NHL repeat	--	--	GO:0005515	protein binding	--	--	--	--
Cluster-5711.107362	1019	823202615	XP_012435873.1	836	2.2e-87	PREDICTED: auxin-binding protein T85 [Gossypium raimondii]	823202614	XM_012580419.1	278	1.30447e-141	PREDICTED: Gossypium raimondii auxin-binding protein T85 (LOC105762629), mRNA	--	--	--	--	P33490	671	4.2e-69	Auxin-binding protein T85 OS=Nicotiana tabacum GN=T85 PE=3 SV=1	PF00190//PF16867//PF02041//PF02311	Cupin//Dimethlysulfonioproprionate lyase//Auxin binding protein//AraC-like ligand binding domain	GO:0006355//GO:0007165	regulation of transcription, DNA-templated//signal transduction	GO:0004872//GO:0045735//GO:0047869	receptor activity//nutrient reservoir activity//dimethylpropiothetin dethiomethylase activity	--	--	--	--
Cluster-5711.42040	4254	823161471	XP_012480607.1	3488	0.0e+00	PREDICTED: ion channel DMI1-like [Gossypium raimondii]>gi|763765597|gb|KJB32851.1| hypothetical protein B456_005G265200 [Gossypium raimondii]	823161470	XM_012625153.1	1744	0	PREDICTED: Gossypium raimondii ion channel DMI1-like (LOC105795505), transcript variant X1, mRNA	--	--	--	--	Q6RHR6	3051	0.0e+00	Ion channel DMI1 OS=Medicago truncatula GN=DMI1 PE=2 SV=1	PF02254//PF02080	TrkA-N domain//TrkA-C domain	GO:0006813//GO:0006812	potassium ion transport//cation transport	GO:0008324	cation transmembrane transporter activity	--	--	--	--
Cluster-17434.0	505	823151786	XP_012475723.1	788	4.0e-82	PREDICTED: ent-kaurenoic acid oxidase 2-like isoform X1 [Gossypium raimondii]	--	--	--	--	--	K04123	KAO	ent-kaurenoic acid hydroxylase	http://www.genome.jp/dbget-bin/www_bget?ko:K04123	Q9C5Y2	538	5.5e-54	Ent-kaurenoic acid oxidase 2 OS=Arabidopsis thaliana GN=KAO2 PE=2 SV=2	PF00067	Cytochrome P450	GO:0055114	oxidation-reduction process	GO:0005506//GO:0020037//GO:0016705	iron ion binding//heme binding//oxidoreductase activity, acting on paired donors, with incorporation or reduction of molecular oxygen	--	--	--	--
Cluster-5711.93075	1953	823214060	XP_012439778.1	1034	4.7e-110	PREDICTED: uncharacterized protein LOC105765308 [Gossypium raimondii]>gi|763785231|gb|KJB52302.1| hypothetical protein B456_008G254700 [Gossypium raimondii]	823214059	XM_012584324.1	498	0	PREDICTED: Gossypium raimondii uncharacterized LOC105765308 (LOC105765308), mRNA	--	--	--	--	--	--	--	--	PF15458//PF03836	Nineteen complex-related protein 2//RasGAP C-terminus	GO:0000390//GO:0007264	spliceosomal complex disassembly//small GTPase mediated signal transduction	GO:0005096	GTPase activator activity	GO:0071008	U2-type post-mRNA release spliceosomal complex	--	--
Cluster-13650.1	1489	823130746	XP_012454581.1	1622	2.3e-178	PREDICTED: receptor-like serine/threonine-protein kinase At1g78530 [Gossypium raimondii]>gi|823130748|ref|XP_012454588.1| PREDICTED: receptor-like serine/threonine-protein kinase At1g78530 [Gossypium raimondii]>gi|823130750|ref|XP_012454597.1| PREDICTED: receptor-like serine/threonine-protein kinase At1g78530 [Gossypium raimondii]>gi|763745470|gb|KJB12909.1| hypothetical protein B456_002G044400 […	823130749	XM_012599143.1	579	0	PREDICTED: Gossypium raimondii receptor-like serine/threonine-protein kinase At1g78530 (LOC105776464), transcript variant X3, mRNA	--	--	--	--	Q9SYM9	1275	5.7e-139	Receptor-like serine/threonine-protein kinase At1g78530 OS=Arabidopsis thaliana GN=At1g78530 PE=2 SV=1	PF07714//PF00069	Protein tyrosine kinase//Protein kinase domain	GO:0006468	protein phosphorylation	GO:0004672//GO:0005524	protein kinase activity//ATP binding	--	--	--	--
Cluster-5711.102811	240	590687877	XP_007042790.1	207	4.6e-15	Serine-threonine protein kinase, putative [Theobroma cacao]>gi|508706725|gb|EOX98621.1| Serine-threonine protein kinase, putative [Theobroma cacao]	--	--	--	--	--	K13420	FLS2	LRR receptor-like serine/threonine-protein kinase FLS2	http://www.genome.jp/dbget-bin/www_bget?ko:K13420	Q9LRT1	161	1.4e-10	Probably inactive leucine-rich repeat receptor-like protein kinase At3g28040 OS=Arabidopsis thaliana GN=At3g28040 PE=2 SV=1	PF13516//PF13855//PF00560	Leucine Rich repeat//Leucine rich repeat//Leucine Rich Repeat	--	--	GO:0005515	protein binding	--	--	--	--
Cluster-5711.64903	1114	763788659	KJB55655.1	1160	6.6e-125	hypothetical protein B456_009G087400 [Gossypium raimondii]	823221529	XM_012588007.1	526	0	PREDICTED: Gossypium raimondii low molecular weight phosphotyrosine protein phosphatase (LOC105768210), mRNA	K01104	E3.1.3.48	protein-tyrosine phosphatase	http://www.genome.jp/dbget-bin/www_bget?ko:K01104	Q55535	371	2.8e-34	Putative low molecular weight protein-tyrosine-phosphatase slr0328 OS=Synechocystis sp. (strain PCC 6803 / Kazusa) GN=slr0328 PE=3 SV=1	--	--	--	--	--	--	--	--	KOG3217	Protein tyrosine phosphatase
Cluster-5711.6709	848	--	--	--	--	--	--	--	--	--	--	--	--	--	--	--	--	--	--	PF05375	Pacifastin inhibitor (LCMII)	--	--	GO:0030414	peptidase inhibitor activity	--	--	--	--
Cluster-5711.6708	202	--	--	--	--	--	--	--	--	--	--	--	--	--	--	--	--	--	--	--	--	--	--	--	--	--	--	--	--
Cluster-19188.0	391	823263498	XP_012464512.1	493	5.0e-48	PREDICTED: probable L-type lectin-domain containing receptor kinase S.7 [Gossypium raimondii]>gi|763814763|gb|KJB81615.1| hypothetical protein B456_013G152300 [Gossypium raimondii]	--	--	--	--	--	--	--	--	--	Q9FHG4	377	2.0e-35	Probable L-type lectin-domain containing receptor kinase S.7 OS=Arabidopsis thaliana GN=LECRKS7 PE=2 SV=1	PF00139	Legume lectin domain	--	--	GO:0030246	carbohydrate binding	--	--	--	--
Cluster-14053.0	480	743825669	XP_010933084.1	347	5.3e-31	PREDICTED: vacuolar amino acid transporter 1 [Elaeis guineensis]	743825668	XM_010934782.1	480	0	PREDICTED: Elaeis guineensis vacuolar amino acid transporter 1 (LOC105053569), transcript variant X1, mRNA	K15015	SLC32A, VGAT	solute carrier family 32 (vesicular inhibitory amino acid transporter)	http://www.genome.jp/dbget-bin/www_bget?ko:K15015	--	--	--	--	PF03739	Predicted permease YjgP/YjgQ family	--	--	--	--	GO:0016021	integral component of membrane	--	--
Cluster-5711.6701	1329	590640845	XP_007030066.1	1909	1.1e-211	Exostosin family protein [Theobroma cacao]>gi|508718671|gb|EOY10568.1| Exostosin family protein [Theobroma cacao]	823258306	XM_012606407.1	632	0	PREDICTED: Gossypium raimondii probable glycosyltransferase At5g03795 (LOC105781881), mRNA	--	--	--	--	Q9FFN2	565	1.1e-56	Probable glycosyltransferase At5g03795 OS=Arabidopsis thaliana GN=At5g03795 PE=3 SV=2	--	--	--	--	--	--	--	--	--	--
Cluster-5711.6700	555	--	--	--	--	--	590641855	XM_007030287.1	73	6.27637e-28	Theobroma cacao Vacuolar protein sorting-associated protein 62 (TCM_026143) mRNA, complete cds	--	--	--	--	--	--	--	--	--	--	--	--	--	--	--	--	--	--
Cluster-5711.6703	334	728841244	KHG20687.1	482	8.2e-47	Arginine-glutamic acid dipeptide repeats [Gossypium arboreum]	823263069	XM_012608843.1	235	3.19352e-118	PREDICTED: Gossypium raimondii uncharacterized LOC105783404 (LOC105783404), transcript variant X4, mRNA	--	--	--	--	--	--	--	--	--	--	--	--	--	--	--	--	--	--
Cluster-5711.6702	949	--	--	--	--	--	--	--	--	--	--	--	--	--	--	--	--	--	--	--	--	--	--	--	--	--	--	--	--
Cluster-5711.6705	1011	--	--	--	--	--	--	--	--	--	--	--	--	--	--	--	--	--	--	--	--	--	--	--	--	--	--	--	--
Cluster-5711.6704	2987	590656372	XP_007034252.1	3114	0.0e+00	FAR1-related sequence 10 isoform 1 [Theobroma cacao]>gi|590656375|ref|XP_007034253.1| FAR1-related sequence 10 isoform 1 [Theobroma cacao]>gi|508713281|gb|EOY05178.1| FAR1-related sequence 10 isoform 1 [Theobroma cacao]>gi|508713282|gb|EOY05179.1| FAR1-related sequence 10 isoform 1 [Theobroma cacao]	823157136	XM_012623018.1	1585	0	PREDICTED: Gossypium raimondii putative protein FAR1-RELATED SEQUENCE 10 (LOC105794042), transcript variant X1, mRNA	--	--	--	--	Q9LKR4	2348	4.3e-263	Putative protein FAR1-RELATED SEQUENCE 10 OS=Arabidopsis thaliana GN=FRS10 PE=2 SV=2	PF04434	SWIM zinc finger	--	--	GO:0008270	zinc ion binding	--	--	--	--
Cluster-5711.6707	770	--	--	--	--	--	--	--	--	--	--	--	--	--	--	--	--	--	--	PF09803	Uncharacterized conserved protein (DUF2346)	GO:0033617	mitochondrial respiratory chain complex IV assembly	--	--	GO:0005739	mitochondrion	--	--
Cluster-5711.6706	247	--	--	--	--	--	--	--	--	--	--	--	--	--	--	--	--	--	--	--	--	--	--	--	--	--	--	--	--
Cluster-5711.11717	292	728848481	KHG27924.1	474	6.0e-46	hypothetical protein F383_10949 [Gossypium arboreum]	590718411	XM_007050751.1	217	2.78707e-108	Theobroma cacao Phototropic-responsive NPH3 family protein isoform 2 (TCM_004557) mRNA, complete cds	--	--	--	--	Q9SA69	442	4.3e-43	BTB/POZ domain-containing protein At1g03010 OS=Arabidopsis thaliana GN=At1g03010 PE=2 SV=1	--	--	--	--	--	--	--	--	--	--
Cluster-5711.11716	435	590718412	XP_007050813.1	381	5.5e-35	Phototropic-responsive NPH3 family protein isoform 2 [Theobroma cacao]>gi|508703074|gb|EOX94970.1| Phototropic-responsive NPH3 family protein isoform 2 [Theobroma cacao]	823202763	XM_012580468.1	199	4.38752e-98	PREDICTED: Gossypium raimondii BTB/POZ domain-containing protein At1g03010-like (LOC105762655), transcript variant X3, mRNA	--	--	--	--	Q9SA69	297	4.2e-26	BTB/POZ domain-containing protein At1g03010 OS=Arabidopsis thaliana GN=At1g03010 PE=2 SV=1	--	--	--	--	--	--	--	--	--	--
Cluster-5711.11715	254	590718409	XP_007050812.1	352	7.3e-32	Phototropic-responsive NPH3 family protein isoform 1 [Theobroma cacao]>gi|508703073|gb|EOX94969.1| Phototropic-responsive NPH3 family protein isoform 1 [Theobroma cacao]	590718411	XM_007050751.1	194	1.45168e-95	Theobroma cacao Phototropic-responsive NPH3 family protein isoform 2 (TCM_004557) mRNA, complete cds	--	--	--	--	Q9SA69	255	1.8e-21	BTB/POZ domain-containing protein At1g03010 OS=Arabidopsis thaliana GN=At1g03010 PE=2 SV=1	--	--	--	--	--	--	--	--	--	--
Cluster-5711.11714	412	--	--	--	--	--	--	--	--	--	--	--	--	--	--	--	--	--	--	--	--	--	--	--	--	--	--	--	--
Cluster-5711.11713	352	--	--	--	--	--	--	--	--	--	--	--	--	--	--	--	--	--	--	--	--	--	--	--	--	--	--	--	--
Cluster-5711.11712	390	--	--	--	--	--	--	--	--	--	--	--	--	--	--	--	--	--	--	--	--	--	--	--	--	--	--	--	--
Cluster-5711.11711	545	--	--	--	--	--	--	--	--	--	--	--	--	--	--	--	--	--	--	--	--	--	--	--	--	--	--	--	--
Cluster-5711.11710	204	--	--	--	--	--	--	--	--	--	--	--	--	--	--	--	--	--	--	--	--	--	--	--	--	--	--	--	--
Cluster-5711.20223	777	--	--	--	--	--	--	--	--	--	--	--	--	--	--	--	--	--	--	PF07664	Ferrous iron transport protein B C terminus	GO:0015684	ferrous iron transport	GO:0015093	ferrous iron transmembrane transporter activity	GO:0016021	integral component of membrane	--	--
Cluster-5711.20222	2108	590673064	XP_007038784.1	1386	7.7e-151	Class II aaRS and biotin synthetases superfamily protein [Theobroma cacao]>gi|508776029|gb|EOY23285.1| Class II aaRS and biotin synthetases superfamily protein [Theobroma cacao]	823214746	XM_012584677.1	754	0	PREDICTED: Gossypium raimondii proline--tRNA ligase (LOC105765521), mRNA	K01881	PARS, proS	prolyl-tRNA synthetase	http://www.genome.jp/dbget-bin/www_bget?ko:K01881	A9W9Q2	755	1.6e-78	Proline--tRNA ligase OS=Chloroflexus aurantiacus (strain ATCC 29366 / DSM 635 / J-10-fl) GN=proS PE=3 SV=1	PF09180//PF00587//PF00013	Prolyl-tRNA synthetase, C-terminal//tRNA synthetase class II core domain (G, H, P, S and T)//KH domain	GO:0006525//GO:0006433//GO:0006560//GO:0006418	arginine metabolic process//prolyl-tRNA aminoacylation//proline metabolic process//tRNA aminoacylation for protein translation	GO:0004827//GO:0000166//GO:0004812//GO:0003723//GO:0005524	proline-tRNA ligase activity//nucleotide binding//aminoacyl-tRNA ligase activity//RNA binding//ATP binding	GO:0005737	cytoplasm	KOG4163	Prolyl-tRNA synthetase
Cluster-5711.20221	555	--	--	--	--	--	--	--	--	--	--	--	--	--	--	--	--	--	--	--	--	--	--	--	--	--	--	--	--
Cluster-5711.20220	315	--	--	--	--	--	--	--	--	--	--	--	--	--	--	--	--	--	--	--	--	--	--	--	--	--	--	--	--
Cluster-5711.20227	543	--	--	--	--	--	823159228	XR_001134096.1	36	2.26869e-07	PREDICTED: Gossypium raimondii uncharacterized LOC105794698 (LOC105794698), transcript variant X1, ncRNA	--	--	--	--	--	--	--	--	--	--	--	--	--	--	--	--	--	--
Cluster-5711.20226	2452	823175314	XP_012486071.1	2200	3.7e-245	PREDICTED: ribonuclease II, chloroplastic/mitochondrial isoform X3 [Gossypium raimondii]	823175313	XM_012630617.1	1210	0	PREDICTED: Gossypium raimondii ribonuclease II, chloroplastic/mitochondrial (LOC105799844), transcript variant X3, mRNA	--	--	--	--	Q6NQJ6	1792	1.1e-198	Ribonuclease II, chloroplastic/mitochondrial OS=Arabidopsis thaliana GN=RNR1 PE=2 SV=1	PF04824	Conserved region of Rad21 / Rec8 like protein	--	--	--	--	GO:0000228	nuclear chromosome	KOG2102	Exosomal 3'-5' exoribonuclease complex, subunit Rrp44/Dis3
Cluster-5711.11719	497	823146215	XP_012472998.1	254	3.3e-20	PREDICTED: uncharacterized protein LOC105790120 [Gossypium raimondii]>gi|728821401|gb|KHG04317.1| Translocation sec62 [Gossypium arboreum]>gi|763754565|gb|KJB21896.1| hypothetical protein B456_004G019800 [Gossypium raimondii]	590584043	XM_007015003.1	105	9.09543e-46	Theobroma cacao Translocation protein-related (TCM_040713) mRNA, complete cds	K12275	SEC62	translocation protein SEC62	http://www.genome.jp/dbget-bin/www_bget?ko:K12275	--	--	--	--	PF10863	Protein of unknown function (DUF2702)	GO:0042274	ribosomal small subunit biogenesis	--	--	GO:0030686	90S preribosome	--	--
Cluster-5711.11718	214	823148188	XP_012474001.1	295	2.5e-25	PREDICTED: BTB/POZ domain-containing protein At1g03010-like isoform X2 [Gossypium raimondii]>gi|763755872|gb|KJB23203.1| hypothetical protein B456_004G086600 [Gossypium raimondii]	590718411	XM_007050751.1	144	7.45645e-68	Theobroma cacao Phototropic-responsive NPH3 family protein isoform 2 (TCM_004557) mRNA, complete cds	--	--	--	--	Q9SA69	212	1.5e-16	BTB/POZ domain-containing protein At1g03010 OS=Arabidopsis thaliana GN=At1g03010 PE=2 SV=1	--	--	--	--	--	--	--	--	--	--
Cluster-5773.0	467	--	--	--	--	--	--	--	--	--	--	--	--	--	--	--	--	--	--	--	--	--	--	--	--	--	--	--	--
Cluster-14173.0	290	629086349	KCW52706.1	239	1.1e-18	hypothetical protein EUGRSUZ_J02069 [Eucalyptus grandis]	123715066	AM481565.1	61	1.45112e-21	Vitis vinifera, whole genome shotgun sequence, contig VV78X058278.15, clone ENTAV 115	--	--	--	--	--	--	--	--	--	--	--	--	--	--	--	--	--	--
Cluster-5711.73671	3766	823260209	XP_012462826.1	1463	1.6e-159	PREDICTED: uncharacterized protein LOC105782557 isoform X2 [Gossypium raimondii]	823260208	XM_012607372.1	836	0	PREDICTED: Gossypium raimondii zinc finger CCHC domain-containing protein 8-like (LOC105782557), transcript variant X3, mRNA	K13128	ZCCHC8	zinc finger CCHC domain-containing protein 8	http://www.genome.jp/dbget-bin/www_bget?ko:K13128	Q9MAC5	273	2.2e-22	Polypyrimidine tract-binding protein homolog 1 OS=Arabidopsis thaliana GN=PTB PE=1 SV=1	--	--	--	--	--	--	--	--	KOG2673	Uncharacterized conserved protein, contains PSP domain
Cluster-5711.109025	1447	--	--	--	--	--	823188686	XM_012635133.1	103	3.57817e-44	PREDICTED: Gossypium raimondii F-box/kelch-repeat protein SKIP30-like (LOC105803124), transcript variant X2, mRNA	--	--	--	--	--	--	--	--	--	--	--	--	--	--	--	--	--	--
Cluster-5711.102813	3060	590611684	XP_007022173.1	1047	2.3e-111	Serine-threonine protein kinase, putative [Theobroma cacao]>gi|508721801|gb|EOY13698.1| Serine-threonine protein kinase, putative [Theobroma cacao]	823181034	XM_012632631.1	209	9.10325e-103	PREDICTED: Gossypium raimondii receptor-like protein 12 (LOC105801315), mRNA	--	--	--	--	Q9C9H7	589	4.1e-59	Receptor-like protein 12 OS=Arabidopsis thaliana GN=RLP12 PE=2 SV=2	PF13855//PF00560	Leucine rich repeat//Leucine Rich Repeat	--	--	GO:0005515	protein binding	--	--	--	--
Cluster-5711.18679	1296	728809633	KHF99135.1	539	7.8e-53	sec14 [Gossypium arboreum]	823189485	XM_012635394.1	258	2.19036e-130	PREDICTED: Gossypium raimondii phosphatidylinositol/phosphatidylcholine transfer protein SFH9 (LOC105803293), transcript variant X4, mRNA	--	--	--	--	F4J7S8	472	6.4e-46	Phosphatidylinositol/phosphatidylcholine transfer protein SFH9 OS=Arabidopsis thaliana GN=SFH9 PE=2 SV=1	--	--	--	--	--	--	--	--	--	--
Cluster-5711.18678	731	--	--	--	--	--	--	--	--	--	--	--	--	--	--	--	--	--	--	--	--	--	--	--	--	--	--	--	--
Cluster-5650.0	2675	657982465	XP_008383273.1	2120	7.6e-236	PREDICTED: DNA polymerase eta isoform X2 [Malus domestica]	823228399	XM_012591509.1	1098	0	PREDICTED: Gossypium raimondii DNA polymerase eta (LOC105770345), transcript variant X1, mRNA	K03509	POLH	DNA polymerase eta	http://www.genome.jp/dbget-bin/www_bget?ko:K03509	Q8H2D5	1920	1.7e-213	DNA polymerase eta OS=Arabidopsis thaliana GN=POLH PE=1 SV=1	PF11799//PF00817	impB/mucB/samB family C-terminal domain//impB/mucB/samB family	GO:0006281	DNA repair	GO:0003684	damaged DNA binding	--	--	KOG2095	DNA polymerase iota/DNA damage inducible protein
Cluster-5711.12259	1023	728829840	KHG09283.1	1064	8.2e-114	Chaperone dnaJ 10 -like protein [Gossypium arboreum]	823265556	XR_001130410.1	416	0	PREDICTED: Gossypium raimondii chaperone protein dnaJ 10-like (LOC105784236), transcript variant X2, misc_RNA	--	--	--	--	Q8GYX8	627	5.4e-64	Chaperone protein dnaJ 10 OS=Arabidopsis thaliana GN=ATJ10 PE=2 SV=2	--	--	--	--	--	--	--	--	KOG0691	Molecular chaperone (DnaJ superfamily)
Cluster-5711.12258	661	--	--	--	--	--	--	--	--	--	--	--	--	--	--	--	--	--	--	--	--	--	--	--	--	--	--	--	--
Cluster-5711.12257	1388	590685480	XP_007042114.1	1142	1.0e-122	DNAJ heat shock N-terminal domain-containing protein isoform 2 [Theobroma cacao]>gi|508706049|gb|EOX97945.1| DNAJ heat shock N-terminal domain-containing protein isoform 2 [Theobroma cacao]	823265556	XR_001130410.1	439	0	PREDICTED: Gossypium raimondii chaperone protein dnaJ 10-like (LOC105784236), transcript variant X2, misc_RNA	--	--	--	--	Q8GYX8	746	1.2e-77	Chaperone protein dnaJ 10 OS=Arabidopsis thaliana GN=ATJ10 PE=2 SV=2	PF01025	GrpE	GO:0006457	protein folding	GO:0042803//GO:0000774//GO:0051087	protein homodimerization activity//adenyl-nucleotide exchange factor activity//chaperone binding	--	--	KOG0691	Molecular chaperone (DnaJ superfamily)
Cluster-5711.12256	1183	728829840	KHG09283.1	1064	9.4e-114	Chaperone dnaJ 10 -like protein [Gossypium arboreum]	823265556	XR_001130410.1	416	0	PREDICTED: Gossypium raimondii chaperone protein dnaJ 10-like (LOC105784236), transcript variant X2, misc_RNA	--	--	--	--	Q8GYX8	627	6.2e-64	Chaperone protein dnaJ 10 OS=Arabidopsis thaliana GN=ATJ10 PE=2 SV=2	--	--	--	--	--	--	--	--	KOG0691	Molecular chaperone (DnaJ superfamily)
Cluster-5711.12255	897	823265555	XP_012465505.1	254	6.0e-20	PREDICTED: chaperone protein dnaJ 10-like [Gossypium raimondii]>gi|763812294|gb|KJB79146.1| hypothetical protein B456_013G035100 [Gossypium raimondii]	823265556	XR_001130410.1	131	5.95469e-60	PREDICTED: Gossypium raimondii chaperone protein dnaJ 10-like (LOC105784236), transcript variant X2, misc_RNA	--	--	--	--	Q8GYX8	146	2.8e-08	Chaperone protein dnaJ 10 OS=Arabidopsis thaliana GN=ATJ10 PE=2 SV=2	--	--	--	--	--	--	--	--	--	--
Cluster-5711.12254	737	728845392	KHG24835.1	731	2.4e-75	Signal transducer and activator of transcription A [Gossypium arboreum]	823198427	XM_012579139.1	324	2.49859e-167	PREDICTED: Gossypium raimondii uncharacterized LOC105761350 (LOC105761350), transcript variant X1, mRNA	--	--	--	--	--	--	--	--	--	--	--	--	--	--	--	--	--	--
Cluster-5711.12253	1735	590701125	XP_007046323.1	1617	1.0e-177	P-loop containing nucleoside triphosphate hydrolases superfamily protein, putative isoform 2, partial [Theobroma cacao]>gi|508710258|gb|EOY02155.1| P-loop containing nucleoside triphosphate hydrolases superfamily protein, putative isoform 2, partial [Theobroma cacao]	590701124	XM_007046261.1	712	0	Theobroma cacao P-loop containing nucleoside triphosphate hydrolases superfamily protein, putative isoform 2 (TCM_011878) mRNA, partial cds	K01551	arsA, ASNA1	arsenite-transporting ATPase	http://www.genome.jp/dbget-bin/www_bget?ko:K01551	Q6DYE4	1113	4.0e-120	Uncharacterized protein At1g26090, chloroplastic OS=Arabidopsis thaliana GN=At1g26090 PE=2 SV=1	--	--	--	--	--	--	--	--	--	--
Cluster-5711.12252	843	--	--	--	--	--	823175978	XM_012630841.1	120	7.27216e-54	PREDICTED: Gossypium raimondii uncharacterized LOC105800001 (LOC105800001), mRNA	--	--	--	--	--	--	--	--	--	--	--	--	--	--	--	--	--	--
Cluster-5711.12251	773	--	--	--	--	--	--	--	--	--	--	--	--	--	--	--	--	--	--	--	--	--	--	--	--	--	--	--	--
Cluster-5711.12250	2619	823252129	XP_012458693.1	1671	8.6e-184	PREDICTED: cytosolic endo-beta-N-acetylglucosaminidase-like [Gossypium raimondii]>gi|763809336|gb|KJB76238.1| hypothetical protein B456_012G079500 [Gossypium raimondii]	823252128	XM_012603239.1	668	0	PREDICTED: Gossypium raimondii cytosolic endo-beta-N-acetylglucosaminidase-like (LOC105779470), mRNA	K01227	E3.2.1.96	mannosyl-glycoprotein endo-beta-N-acetylglucosaminidase	http://www.genome.jp/dbget-bin/www_bget?ko:K01227	F4JZC2	785	6.6e-82	Cytosolic endo-beta-N-acetylglucosaminidase 1 OS=Arabidopsis thaliana GN=ENGASE1 PE=1 SV=1	PF03644	Glycosyl hydrolase family 85	--	--	GO:0033925	mannosyl-glycoprotein endo-beta-N-acetylglucosaminidase activity	GO:0005737	cytoplasm	KOG2331	Predicted glycosylhydrolase
Cluster-5711.937	293	--	--	--	--	--	--	--	--	--	--	--	--	--	--	--	--	--	--	--	--	--	--	--	--	--	--	--	--
Cluster-5711.936	876	--	--	--	--	--	--	--	--	--	--	--	--	--	--	--	--	--	--	--	--	--	--	--	--	--	--	--	--
Cluster-5711.935	1582	590694001	XP_007044487.1	1234	2.5e-133	NAD(P)-linked oxidoreductase superfamily protein isoform 1 [Theobroma cacao]>gi|508708422|gb|EOY00319.1| NAD(P)-linked oxidoreductase superfamily protein isoform 1 [Theobroma cacao]	823159236	XM_012623995.1	245	4.52847e-123	PREDICTED: Gossypium raimondii non-functional NADPH-dependent codeinone reductase 2-like (LOC105794703), mRNA	--	--	--	--	Q9SQ64	1003	2.1e-107	Non-functional NADPH-dependent codeinone reductase 2 OS=Papaver somniferum GN=COR2 PE=1 SV=1	--	--	--	--	--	--	--	--	--	--
Cluster-5711.934	1680	590693997	XP_007044486.1	813	1.7e-84	NAD(P)-linked oxidoreductase superfamily protein [Theobroma cacao]>gi|508708421|gb|EOY00318.1| NAD(P)-linked oxidoreductase superfamily protein [Theobroma cacao]	823159236	XM_012623995.1	164	5.13191e-78	PREDICTED: Gossypium raimondii non-functional NADPH-dependent codeinone reductase 2-like (LOC105794703), mRNA	--	--	--	--	Q9SQ64	711	1.6e-73	Non-functional NADPH-dependent codeinone reductase 2 OS=Papaver somniferum GN=COR2 PE=1 SV=1	--	--	--	--	--	--	--	--	KOG1577	Aldo/keto reductase family proteins
Cluster-5711.933	371	--	--	--	--	--	--	--	--	--	--	--	--	--	--	--	--	--	--	--	--	--	--	--	--	--	--	--	--
Cluster-5711.932	355	--	--	--	--	--	--	--	--	--	--	--	--	--	--	--	--	--	--	--	--	--	--	--	--	--	--	--	--
Cluster-5711.931	2216	823159073	XP_012479367.1	2224	5.5e-248	PREDICTED: CRS2-associated factor 2, chloroplastic [Gossypium raimondii]>gi|823159075|ref|XP_012479368.1| PREDICTED: CRS2-associated factor 2, chloroplastic [Gossypium raimondii]>gi|823159077|ref|XP_012479369.1| PREDICTED: CRS2-associated factor 2, chloroplastic [Gossypium raimondii]>gi|763763952|gb|KJB31206.1| hypothetical protein B456_005G181000 [Gossypium raimondii]	823159072	XM_012623913.1	1179	0	PREDICTED: Gossypium raimondii CRS2-associated factor 2, chloroplastic (LOC105794641), transcript variant X1, mRNA >gnl|BL_ORD_ID|29545414 PREDICTED: Gossypium raimondii CRS2-associated factor 2, chloroplastic (LOC105794641), transcript variant X2, mRNA	--	--	--	--	Q9LDA9	1752	4.1e-194	CRS2-associated factor 2, chloroplastic OS=Arabidopsis thaliana GN=At1g23400 PE=2 SV=1	PF01985	CRS1 / YhbY (CRM) domain	--	--	GO:0003723	RNA binding	--	--	--	--
Cluster-5711.930	596	728817719	KHG02552.1	595	1.1e-59	YTH domain family protein 2 [Gossypium arboreum]	823244563	XM_012599491.1	332	7.13347e-172	PREDICTED: Gossypium raimondii YTH domain-containing family protein 2-like (LOC105776672), transcript variant X4, mRNA	--	--	--	--	--	--	--	--	--	--	--	--	--	--	--	--	--	--
Cluster-5711.95638	476	823262939	XP_012464228.1	512	3.9e-50	PREDICTED: protein NRT1/ PTR FAMILY 5.10-like [Gossypium raimondii]>gi|763814457|gb|KJB81309.1| hypothetical protein B456_013G138200 [Gossypium raimondii]	802618581	XM_012220081.1	101	1.4531e-43	PREDICTED: Jatropha curcas protein NRT1/ PTR FAMILY 5.10-like (LOC105636737), mRNA	K14638	SLC15A3_4, PHT	solute carrier family 15 (peptide/histidine transporter), member 3/4	http://www.genome.jp/dbget-bin/www_bget?ko:K14638	Q9C7U1	463	2.6e-45	Protein NRT1/ PTR FAMILY 5.12 OS=Arabidopsis thaliana GN=NPF5.12 PE=2 SV=1	PF00854	POT family	GO:0006810	transport	GO:0005215	transporter activity	GO:0016020	membrane	--	--
Cluster-5711.95639	1014	728822053	KHG04630.1	1174	1.4e-126	hypothetical protein F383_29596 [Gossypium arboreum]	823156550	XM_012622743.1	521	0	PREDICTED: Gossypium raimondii protein NRT1/ PTR FAMILY 5.10 (LOC105793871), mRNA	K14638	SLC15A3_4, PHT	solute carrier family 15 (peptide/histidine transporter), member 3/4	http://www.genome.jp/dbget-bin/www_bget?ko:K14638	Q0WP01	854	2.5e-90	Protein NRT1/ PTR FAMILY 5.10 OS=Arabidopsis thaliana GN=NPF5.10 PE=2 SV=1	PF07690//PF00854	Major Facilitator Superfamily//POT family	GO:0055085//GO:0006810	transmembrane transport//transport	GO:0005215	transporter activity	GO:0016021//GO:0016020	integral component of membrane//membrane	--	--
Cluster-5711.939	336	--	--	--	--	--	--	--	--	--	--	--	--	--	--	--	--	--	--	--	--	--	--	--	--	--	--	--	--
Cluster-5711.938	209	763791726	KJB58722.1	139	3.0e-07	hypothetical protein B456_009G223000 [Gossypium raimondii]	--	--	--	--	--	--	--	--	--	Q9M439	121	5.2e-06	Branched-chain-amino-acid aminotransferase 2, chloroplastic OS=Arabidopsis thaliana GN=BCAT2 PE=1 SV=1	--	--	--	--	--	--	--	--	--	--
Cluster-5711.108221	380	--	--	--	--	--	--	--	--	--	--	--	--	--	--	--	--	--	--	PF05073	Baculovirus P24 capsid protein	--	--	--	--	GO:0019028	viral capsid	--	--
Cluster-5711.108220	278	--	--	--	--	--	--	--	--	--	--	--	--	--	--	--	--	--	--	--	--	--	--	--	--	--	--	--	--
Cluster-5711.89758	1085	590703680	XP_007046943.1	795	1.3e-82	Clathrin adaptor complex small chain family protein [Theobroma cacao]>gi|508699204|gb|EOX91100.1| Clathrin adaptor complex small chain family protein [Theobroma cacao]	823205776	XM_012581437.1	435	0	PREDICTED: Gossypium raimondii AP-3 complex subunit sigma (LOC105763281), transcript variant X2, mRNA	K12399	AP3S	AP-3 complex subunit sigma	http://www.genome.jp/dbget-bin/www_bget?ko:K12399	Q8VZ37	728	1.1e-75	AP-3 complex subunit sigma OS=Arabidopsis thaliana GN=At3g50860 PE=2 SV=1	PF15001	AP-5 complex subunit sigma-1	GO:0000724//GO:0016197	double-strand break repair via homologous recombination//endosomal transport	--	--	GO:0030119	AP-type membrane coat adaptor complex	KOG0936	Clathrin adaptor complex, small subunit
Cluster-5711.89759	2293	823205777	XP_012436891.1	250	4.5e-19	PREDICTED: AP-3 complex subunit sigma isoform X2 [Gossypium raimondii]>gi|763780214|gb|KJB47285.1| hypothetical protein B456_008G068000 [Gossypium raimondii]	823205776	XM_012581437.1	154	2.55157e-72	PREDICTED: Gossypium raimondii AP-3 complex subunit sigma (LOC105763281), transcript variant X2, mRNA	K12399	AP3S	AP-3 complex subunit sigma	http://www.genome.jp/dbget-bin/www_bget?ko:K12399	Q8VZ37	219	2.5e-16	AP-3 complex subunit sigma OS=Arabidopsis thaliana GN=At3g50860 PE=2 SV=1	PF03483	B3/4 domain	GO:0000162//GO:0006432//GO:0006571//GO:0009094	tryptophan biosynthetic process//phenylalanyl-tRNA aminoacylation//tyrosine biosynthetic process//L-phenylalanine biosynthetic process	GO:0004826//GO:0003723	phenylalanine-tRNA ligase activity//RNA binding	GO:0009328	phenylalanine-tRNA ligase complex	KOG0936	Clathrin adaptor complex, small subunit
Cluster-5711.108225	475	--	--	--	--	--	--	--	--	--	--	--	--	--	--	--	--	--	--	--	--	--	--	--	--	--	--	--	--
Cluster-5711.108224	233	--	--	--	--	--	--	--	--	--	--	--	--	--	--	--	--	--	--	PF15060	Differentiation and proliferation regulator	GO:0007275//GO:0030154	multicellular organismal development//cell differentiation	--	--	--	--	--	--
Cluster-5711.108227	618	--	--	--	--	--	--	--	--	--	--	--	--	--	--	--	--	--	--	--	--	--	--	--	--	--	--	--	--
Cluster-5711.108226	456	--	--	--	--	--	--	--	--	--	--	--	--	--	--	--	--	--	--	--	--	--	--	--	--	--	--	--	--
Cluster-5711.89752	3164	763778616	KJB45739.1	1317	1.2e-142	hypothetical protein B456_007G324500 [Gossypium raimondii]	823198304	XM_012579103.1	410	0	PREDICTED: Gossypium raimondii receptor-like protein 12 (LOC105761317), mRNA	--	--	--	--	Q9SD62	611	1.2e-61	Putative receptor-like protein kinase At3g47110 OS=Arabidopsis thaliana GN=At3g47110 PE=3 SV=1	PF00560//PF13855	Leucine Rich Repeat//Leucine rich repeat	--	--	GO:0005515	protein binding	--	--	--	--
Cluster-5711.89753	1310	728850210	KHG29653.1	496	7.6e-48	30S ribosomal S5, chloroplastic -like protein [Gossypium arboreum]	823234197	XM_012594281.1	299	3.57715e-153	PREDICTED: Gossypium raimondii 30S ribosomal protein S5, chloroplastic-like (LOC105772817), mRNA	K02988	RP-S5, MRPS5, rpsE	small subunit ribosomal protein S5	http://www.genome.jp/dbget-bin/www_bget?ko:K02988	Q9ST69	345	3.5e-31	30S ribosomal protein S5, chloroplastic OS=Spinacia oleracea GN=rps5 PE=1 SV=1	PF00333	Ribosomal protein S5, N-terminal domain	GO:0006412//GO:0042254	translation//ribosome biogenesis	GO:0003723//GO:0003735	RNA binding//structural constituent of ribosome	GO:0005840	ribosome	--	--
Cluster-5711.89750	2944	590604918	XP_007020364.1	2024	1.1e-224	Serine-threonine protein kinase [Theobroma cacao]>gi|508719992|gb|EOY11889.1| Serine-threonine protein kinase [Theobroma cacao]	823198304	XM_012579103.1	410	0	PREDICTED: Gossypium raimondii receptor-like protein 12 (LOC105761317), mRNA	--	--	--	--	Q9C9H7	1007	1.3e-107	Receptor-like protein 12 OS=Arabidopsis thaliana GN=RLP12 PE=2 SV=2	PF00560//PF13855	Leucine Rich Repeat//Leucine rich repeat	--	--	GO:0005515	protein binding	--	--	--	--
Cluster-5711.89751	3058	590611684	XP_007022173.1	2090	2.6e-232	Serine-threonine protein kinase, putative [Theobroma cacao]>gi|508721801|gb|EOY13698.1| Serine-threonine protein kinase, putative [Theobroma cacao]	823198304	XM_012579103.1	410	0	PREDICTED: Gossypium raimondii receptor-like protein 12 (LOC105761317), mRNA	--	--	--	--	Q9C9H7	964	1.4e-102	Receptor-like protein 12 OS=Arabidopsis thaliana GN=RLP12 PE=2 SV=2	PF00560//PF13855	Leucine Rich Repeat//Leucine rich repeat	--	--	GO:0005515	protein binding	--	--	--	--
Cluster-5711.89756	285	641824239	KDO43588.1	176	2.1e-11	hypothetical protein CISIN_1g0115472mg, partial [Citrus sinensis]	--	--	--	--	--	K01191	E3.2.1.24	alpha-mannosidase	http://www.genome.jp/dbget-bin/www_bget?ko:K01191	C0HJB3	125	2.4e-06	Alpha-mannosidase OS=Canavalia ensiformis PE=1 SV=1	PF07748	Glycosyl hydrolases family 38 C-terminal domain	GO:0006013//GO:0005975	mannose metabolic process//carbohydrate metabolic process	GO:0015923	mannosidase activity	--	--	--	--
Cluster-5711.89757	2206	823205777	XP_012436891.1	160	1.2e-08	PREDICTED: AP-3 complex subunit sigma isoform X2 [Gossypium raimondii]>gi|763780214|gb|KJB47285.1| hypothetical protein B456_008G068000 [Gossypium raimondii]	823205776	XM_012581437.1	154	2.45325e-72	PREDICTED: Gossypium raimondii AP-3 complex subunit sigma (LOC105763281), transcript variant X2, mRNA	--	--	--	--	Q8VZ37	147	5.3e-08	AP-3 complex subunit sigma OS=Arabidopsis thaliana GN=At3g50860 PE=2 SV=1	PF03483	B3/4 domain	GO:0009094//GO:0000162//GO:0006432//GO:0006571	L-phenylalanine biosynthetic process//tryptophan biosynthetic process//phenylalanyl-tRNA aminoacylation//tyrosine biosynthetic process	GO:0003723//GO:0004826	RNA binding//phenylalanine-tRNA ligase activity	GO:0009328	phenylalanine-tRNA ligase complex	--	--
Cluster-5711.89754	287	--	--	--	--	--	--	--	--	--	--	--	--	--	--	--	--	--	--	--	--	--	--	--	--	--	--	--	--
Cluster-5711.89755	258	--	--	--	--	--	--	--	--	--	--	--	--	--	--	--	--	--	--	--	--	--	--	--	--	--	--	--	--
Cluster-5711.99669	383	--	--	--	--	--	--	--	--	--	--	--	--	--	--	--	--	--	--	PF00098	Zinc knuckle	--	--	GO:0003676//GO:0008270	nucleic acid binding//zinc ion binding	--	--	--	--
Cluster-5711.102815	861	20198300	AAM15514.1	472	3.1e-45	hypothetical protein [Arabidopsis thaliana]	397911863	JX065074.1	420	0	Gossypium hirsutum mitochondrion, complete genome	K03880	ND3	NADH-ubiquinone oxidoreductase chain 3	http://www.genome.jp/dbget-bin/www_bget?ko:K03880	P60160	471	5.6e-46	NADH-ubiquinone oxidoreductase chain 3 OS=Triticum aestivum GN=ND3 PE=2 SV=1	PF00507	NADH-ubiquinone/plastoquinone oxidoreductase, chain 3	GO:0015992//GO:0006744//GO:0006814//GO:0006120//GO:0055114	proton transport//ubiquinone biosynthetic process//sodium ion transport//mitochondrial electron transport, NADH to ubiquinone//oxidation-reduction process	GO:0008137	NADH dehydrogenase (ubiquinone) activity	--	--	KOG4662	NADH dehydrogenase subunit 3 and related proteins
Cluster-5711.68920	1791	590657049	XP_007034449.1	2027	3.1e-225	Peroxisomal 3-ketoacyl-CoA thiolase 3 isoform 1 [Theobroma cacao]>gi|508713478|gb|EOY05375.1| Peroxisomal 3-ketoacyl-CoA thiolase 3 isoform 1 [Theobroma cacao]	590657048	XM_007034387.1	933	0	Theobroma cacao Peroxisomal 3-ketoacyl-CoA thiolase 3 isoform 1 (TCM_020387) mRNA, complete cds	K07513	ACAA1	acetyl-CoA acyltransferase 1	http://www.genome.jp/dbget-bin/www_bget?ko:K07513	Q56WD9	1899	3.0e-211	3-ketoacyl-CoA thiolase 2, peroxisomal OS=Arabidopsis thaliana GN=PED1 PE=1 SV=2	PF08541//PF02803//PF00108	3-Oxoacyl-[acyl-carrier-protein (ACP)] synthase III C terminal//Thiolase, C-terminal domain//Thiolase, N-terminal domain	GO:0008152//GO:0008610	metabolic process//lipid biosynthetic process	GO:0016747	transferase activity, transferring acyl groups other than amino-acyl groups	--	--	KOG1389	3-oxoacyl CoA thiolase
Cluster-5711.68921	1372	823233947	XP_012449605.1	754	9.7e-78	PREDICTED: receptor-like protein kinase HSL1 [Gossypium raimondii]>gi|823233950|ref|XP_012449606.1| PREDICTED: receptor-like protein kinase HSL1 [Gossypium raimondii]>gi|763798683|gb|KJB65638.1| hypothetical protein B456_010G104300 [Gossypium raimondii]>gi|763798684|gb|KJB65639.1| hypothetical protein B456_010G104300 [Gossypium raimondii]	823233949	XM_012594152.1	311	8.00562e-160	PREDICTED: Gossypium raimondii receptor-like protein kinase HSL1 (LOC105772733), transcript variant X2, mRNA	K00924	E2.7.1.-	--	http://www.genome.jp/dbget-bin/www_bget?ko:K00924	O49318	279	1.6e-23	Probable leucine-rich repeat receptor-like protein kinase At2g33170 OS=Arabidopsis thaliana GN=At2g33170 PE=2 SV=1	PF07714//PF00069	Protein tyrosine kinase//Protein kinase domain	GO:0006468	protein phosphorylation	GO:0005524//GO:0004672	ATP binding//protein kinase activity	--	--	--	--
Cluster-5711.68922	3067	590573656	XP_007012182.1	1380	5.6e-150	Poly(A) polymerase 1 isoform 1 [Theobroma cacao]>gi|508782545|gb|EOY29801.1| Poly(A) polymerase 1 isoform 1 [Theobroma cacao]	590573681	XM_007012127.1	576	0	Theobroma cacao Poly(A) polymerase 1 isoform 8 (TCM_037229) mRNA, complete cds	K14376	PAP	poly(A) polymerase	http://www.genome.jp/dbget-bin/www_bget?ko:K14376	Q8VYW1	703	2.5e-72	Nuclear poly(A) polymerase 4 OS=Arabidopsis thaliana GN=PAPS4 PE=1 SV=1	PF07714//PF00069//PF04926	Protein tyrosine kinase//Protein kinase domain//Poly(A) polymerase predicted RNA binding domain	GO:0043631//GO:0006468	RNA polyadenylation//protein phosphorylation	GO:0003723//GO:0004672//GO:0005524	RNA binding//protein kinase activity//ATP binding	--	--	--	--
Cluster-5711.68923	3541	823120698	XP_012435284.1	3546	0.0e+00	PREDICTED: nuclear poly(A) polymerase 4 isoform X5 [Gossypium raimondii]	823120697	XM_012579830.1	1525	0	PREDICTED: Gossypium raimondii nuclear poly(A) polymerase 4 (LOC105761468), transcript variant X9, mRNA	K14376	PAP	poly(A) polymerase	http://www.genome.jp/dbget-bin/www_bget?ko:K14376	O82312	2442	6.5e-274	Nuclear poly(A) polymerase 2 OS=Arabidopsis thaliana GN=PAPS2 PE=1 SV=2	PF04926//PF01909//PF04928	Poly(A) polymerase predicted RNA binding domain//Nucleotidyltransferase domain//Poly(A) polymerase central domain	GO:0043631	RNA polyadenylation	GO:0004652//GO:0016779//GO:0003723	polynucleotide adenylyltransferase activity//nucleotidyltransferase activity//RNA binding	--	--	KOG2245	Poly(A) polymerase and related nucleotidyltransferases
Cluster-5711.68924	2304	590573682	XP_007012189.1	1471	1.2e-160	Poly(A) polymerase 1 isoform 8 [Theobroma cacao]>gi|508782552|gb|EOY29808.1| Poly(A) polymerase 1 isoform 8 [Theobroma cacao]	590573665	XM_007012123.1	653	0	Theobroma cacao Poly(A) polymerase 1 isoform 4 (TCM_037229) mRNA, complete cds	K14376	PAP	poly(A) polymerase	http://www.genome.jp/dbget-bin/www_bget?ko:K14376	O82312	718	3.4e-74	Nuclear poly(A) polymerase 2 OS=Arabidopsis thaliana GN=PAPS2 PE=1 SV=2	PF04926//PF00069//PF07714	Poly(A) polymerase predicted RNA binding domain//Protein kinase domain//Protein tyrosine kinase	GO:0006468//GO:0043631	protein phosphorylation//RNA polyadenylation	GO:0005524//GO:0004672//GO:0003723	ATP binding//protein kinase activity//RNA binding	--	--	--	--
Cluster-5711.68925	1182	--	--	--	--	--	823120697	XM_012579830.1	99	4.86382e-42	PREDICTED: Gossypium raimondii nuclear poly(A) polymerase 4 (LOC105761468), transcript variant X9, mRNA	--	--	--	--	--	--	--	--	PF00126	Bacterial regulatory helix-turn-helix protein, lysR family	GO:0006355	regulation of transcription, DNA-templated	GO:0003700	transcription factor activity, sequence-specific DNA binding	GO:0005667	transcription factor complex	--	--
Cluster-5711.68926	583	823120686	XP_012434911.1	178	2.5e-11	PREDICTED: nuclear poly(A) polymerase 4 isoform X2 [Gossypium raimondii]>gi|823120688|ref|XP_012434982.1| PREDICTED: nuclear poly(A) polymerase 4 isoform X2 [Gossypium raimondii]>gi|763739960|gb|KJB07459.1| hypothetical protein B456_001G025900 [Gossypium raimondii]>gi|763739961|gb|KJB07460.1| hypothetical protein B456_001G025900 [Gossypium raimondii]>gi|763739967|gb|KJB07466.1| hypothetical prote…	823120703	XM_012579987.1	96	1.08346e-40	PREDICTED: Gossypium raimondii nuclear poly(A) polymerase 4-like (LOC105762005), transcript variant X2, mRNA	K14376	PAP	poly(A) polymerase	http://www.genome.jp/dbget-bin/www_bget?ko:K14376	--	--	--	--	PF04928	Poly(A) polymerase central domain	GO:0043631	RNA polyadenylation	GO:0004652	polynucleotide adenylyltransferase activity	--	--	--	--
Cluster-5711.68927	2854	590573670	XP_007012186.1	1386	1.0e-150	Poly(A) polymerase 1 isoform 5 [Theobroma cacao]>gi|508782549|gb|EOY29805.1| Poly(A) polymerase 1 isoform 5 [Theobroma cacao]	590573681	XM_007012127.1	576	0	Theobroma cacao Poly(A) polymerase 1 isoform 8 (TCM_037229) mRNA, complete cds	K14376	PAP	poly(A) polymerase	http://www.genome.jp/dbget-bin/www_bget?ko:K14376	Q8VYW1	703	2.3e-72	Nuclear poly(A) polymerase 4 OS=Arabidopsis thaliana GN=PAPS4 PE=1 SV=1	PF04926//PF00069//PF02788//PF07714	Poly(A) polymerase predicted RNA binding domain//Protein kinase domain//Ribulose bisphosphate carboxylase large chain, N-terminal domain//Protein tyrosine kinase	GO:0006468//GO:0043631//GO:0015977//GO:0046487	protein phosphorylation//RNA polyadenylation//carbon fixation//glyoxylate metabolic process	GO:0004672//GO:0005524//GO:0016984//GO:0003723	protein kinase activity//ATP binding//ribulose-bisphosphate carboxylase activity//RNA binding	GO:0009573	chloroplast ribulose bisphosphate carboxylase complex	--	--
Cluster-5711.68928	3733	763739962	KJB07461.1	3376	0.0e+00	hypothetical protein B456_001G025900 [Gossypium raimondii]	590573673	XM_007012125.1	1565	0	Theobroma cacao Poly(A) polymerase 1 isoform 6 (TCM_037229) mRNA, complete cds	K14376	PAP	poly(A) polymerase	http://www.genome.jp/dbget-bin/www_bget?ko:K14376	Q8VYW1	2395	1.9e-268	Nuclear poly(A) polymerase 4 OS=Arabidopsis thaliana GN=PAPS4 PE=1 SV=1	PF04928//PF04926//PF01909	Poly(A) polymerase central domain//Poly(A) polymerase predicted RNA binding domain//Nucleotidyltransferase domain	GO:0043631	RNA polyadenylation	GO:0016779//GO:0003723//GO:0004652	nucleotidyltransferase activity//RNA binding//polynucleotide adenylyltransferase activity	--	--	KOG2245	Poly(A) polymerase and related nucleotidyltransferases
Cluster-5711.68929	797	--	--	--	--	--	--	--	--	--	--	--	--	--	--	--	--	--	--	--	--	--	--	--	--	--	--	--	--
Cluster-5711.96905	792	590672334	XP_007038582.1	525	2.0e-51	Per1-like family protein [Theobroma cacao]>gi|508775827|gb|EOY23083.1| Per1-like family protein [Theobroma cacao]	823214900	XM_012584759.1	124	4.07189e-56	PREDICTED: Gossypium raimondii post-GPI attachment to proteins factor 3-like (LOC105765574), mRNA	--	--	--	--	Q9P6N9	177	6.3e-12	Protein PER1 homolog OS=Schizosaccharomyces pombe (strain 972 / ATCC 24843) GN=SPAC823.07 PE=3 SV=1	--	--	--	--	--	--	--	--	KOG2970	Predicted membrane protein
Cluster-5711.95566	1100	--	--	--	--	--	--	--	--	--	--	--	--	--	--	--	--	--	--	--	--	--	--	--	--	--	--	--	--
Cluster-5711.10044	3510	728843277	KHG22720.1	1286	5.1e-139	hypothetical protein F383_08842 [Gossypium arboreum]	823234037	XM_012594201.1	615	0	PREDICTED: Gossypium raimondii uncharacterized LOC105772762 (LOC105772762), mRNA	--	--	--	--	Q8LEZ4	834	1.8e-87	Protein NUCLEAR FUSION DEFECTIVE 5, mitochondrial OS=Arabidopsis thaliana GN=NFD5 PE=2 SV=1	--	--	--	--	--	--	--	--	--	--
Cluster-5711.10045	2859	590593432	XP_007017565.1	2497	1.6e-279	Pentatricopeptide repeat-containing protein [Theobroma cacao]>gi|508722893|gb|EOY14790.1| Pentatricopeptide repeat-containing protein [Theobroma cacao]	590593431	XM_007017503.1	1093	0	Theobroma cacao Pentatricopeptide repeat-containing protein (TCM_034061) mRNA, complete cds	--	--	--	--	Q8LEZ4	833	2.0e-87	Protein NUCLEAR FUSION DEFECTIVE 5, mitochondrial OS=Arabidopsis thaliana GN=NFD5 PE=2 SV=1	PF00637	Region in Clathrin and VPS	GO:0016192//GO:0006886	vesicle-mediated transport//intracellular protein transport	--	--	--	--	--	--
Cluster-5711.10046	2807	728834862	KHG14305.1	2485	3.8e-278	Rab3 GTPase-activating catalytic subunit [Gossypium arboreum]	823132022	XM_012605417.1	1224	0	PREDICTED: Gossypium raimondii uncharacterized LOC105780887 (LOC105780887), mRNA	K18270	RAB3GAP1	Rab3 GTPase-activating protein catalytic subunit	http://www.genome.jp/dbget-bin/www_bget?ko:K18270	Q80UJ7	359	1.8e-32	Rab3 GTPase-activating protein catalytic subunit OS=Mus musculus GN=Rab3gap1 PE=2 SV=4	PF06703//PF13890	Microsomal signal peptidase 25 kDa subunit (SPC25)//Rab3 GTPase-activating protein catalytic subunit	GO:0006465	signal peptide processing	GO:0005096//GO:0008233	GTPase activator activity//peptidase activity	GO:0005787//GO:0016021	signal peptidase complex//integral component of membrane	KOG2390	Uncharacterized conserved protein
Cluster-5711.10047	755	--	--	--	--	--	--	--	--	--	--	--	--	--	--	--	--	--	--	PF08116	PhTx neurotoxin family	GO:0009405	pathogenesis	--	--	GO:0005576	extracellular region	--	--
Cluster-5711.10040	751	--	--	--	--	--	--	--	--	--	--	--	--	--	--	--	--	--	--	--	--	--	--	--	--	--	--	--	--
Cluster-5711.10041	610	848920457	XP_012857123.1	427	3.6e-40	PREDICTED: uncharacterized protein LOC105976393 [Erythranthe guttatus]	697182463	XM_009601941.1	59	4.20582e-20	PREDICTED: Nicotiana tomentosiformis uncharacterized LOC104095751 (LOC104095751), partial mRNA	--	--	--	--	Q99315	191	1.2e-13	Transposon Ty3-G Gag-Pol polyprotein OS=Saccharomyces cerevisiae (strain ATCC 204508 / S288c) GN=TY3B-G PE=1 SV=3	--	--	--	--	--	--	--	--	--	--
Cluster-5711.10042	996	645223543	XP_008218681.1	682	1.6e-69	PREDICTED: uncharacterized protein LOC103318979 [Prunus mume]>gi|645250627|ref|XP_008231298.1| PREDICTED: uncharacterized protein LOC103330487 [Prunus mume]>gi|645252161|ref|XP_008231996.1| PREDICTED: uncharacterized protein LOC103331166 [Prunus mume]	--	--	--	--	--	--	--	--	--	--	--	--	--	--	--	--	--	--	--	--	--	--	--
Cluster-5711.10043	460	--	--	--	--	--	--	--	--	--	--	--	--	--	--	--	--	--	--	--	--	--	--	--	--	--	--	--	--
Cluster-5711.95560	2039	823258387	XP_012461900.1	1562	2.9e-171	PREDICTED: ACT domain-containing protein ACR9-like isoform X1 [Gossypium raimondii]>gi|763816935|gb|KJB83787.1| hypothetical protein B456_013G264500 [Gossypium raimondii]	823258386	XM_012606446.1	420	0	PREDICTED: Gossypium raimondii ACT domain-containing protein ACR9-like (LOC105781925), transcript variant X1, mRNA	--	--	--	--	O80644	1176	2.4e-127	ACT domain-containing protein ACR9 OS=Arabidopsis thaliana GN=ACR9 PE=2 SV=1	PF13291//PF01842//PF03949	ACT domain//ACT domain//Malic enzyme, NAD binding domain	GO:0008152//GO:0006108//GO:0055114//GO:0006090//GO:0015976//GO:0006099	metabolic process//malate metabolic process//oxidation-reduction process//pyruvate metabolic process//carbon utilization//tricarboxylic acid cycle	GO:0004471//GO:0051287//GO:0016597	malate dehydrogenase (decarboxylating) (NAD+) activity//NAD binding//amino acid binding	--	--	--	--
Cluster-5711.10048	261	--	--	--	--	--	--	--	--	--	--	--	--	--	--	--	--	--	--	--	--	--	--	--	--	--	--	--	--
Cluster-5711.10049	707	--	--	--	--	--	--	--	--	--	--	--	--	--	--	--	--	--	--	--	--	--	--	--	--	--	--	--	--
Cluster-5711.1082	238	--	--	--	--	--	--	--	--	--	--	--	--	--	--	--	--	--	--	--	--	--	--	--	--	--	--	--	--
Cluster-15885.0	1620	823179163	XP_012487394.1	1579	2.5e-173	PREDICTED: S-adenosylmethionine decarboxylase proenzyme 4-like [Gossypium raimondii]>gi|763771250|gb|KJB38465.1| hypothetical protein B456_006G255800 [Gossypium raimondii]	823179162	XM_012631940.1	526	0	PREDICTED: Gossypium raimondii S-adenosylmethionine decarboxylase proenzyme 4-like (LOC105800676), mRNA	K01611	speD, AMD1	S-adenosylmethionine decarboxylase	http://www.genome.jp/dbget-bin/www_bget?ko:K01611	Q3E9D5	1107	1.9e-119	S-adenosylmethionine decarboxylase proenzyme 4 OS=Arabidopsis thaliana GN=SAMDC4 PE=1 SV=1	PF01536//PF11522	Adenosylmethionine decarboxylase//Yeast phosphatidylinositol-4-OH kinase Pik1	GO:0006525//GO:0008295//GO:0006560//GO:0006597	arginine metabolic process//spermidine biosynthetic process//proline metabolic process//spermine biosynthetic process	GO:0004014//GO:0016773	adenosylmethionine decarboxylase activity//phosphotransferase activity, alcohol group as acceptor	--	--	KOG0788	S-adenosylmethionine decarboxylase
Cluster-5711.95562	423	763816938	KJB83790.1	279	3.6e-23	hypothetical protein B456_013G264500 [Gossypium raimondii]	823258386	XM_012606446.1	134	5.78574e-62	PREDICTED: Gossypium raimondii ACT domain-containing protein ACR9-like (LOC105781925), transcript variant X1, mRNA	--	--	--	--	O80644	221	2.7e-17	ACT domain-containing protein ACR9 OS=Arabidopsis thaliana GN=ACR9 PE=2 SV=1	--	--	--	--	--	--	--	--	--	--
Cluster-5711.95563	1761	728851235	KHG30678.1	1545	2.4e-169	[Protein-PII] uridylyltransferase [Gossypium arboreum]	823258386	XM_012606446.1	675	0	PREDICTED: Gossypium raimondii ACT domain-containing protein ACR9-like (LOC105781925), transcript variant X1, mRNA	--	--	--	--	O80644	1058	9.8e-114	ACT domain-containing protein ACR9 OS=Arabidopsis thaliana GN=ACR9 PE=2 SV=1	PF03949//PF13291//PF01842	Malic enzyme, NAD binding domain//ACT domain//ACT domain	GO:0006108//GO:0008152//GO:0015976//GO:0006099//GO:0055114//GO:0006090	malate metabolic process//metabolic process//carbon utilization//tricarboxylic acid cycle//oxidation-reduction process//pyruvate metabolic process	GO:0004471//GO:0051287//GO:0016597	malate dehydrogenase (decarboxylating) (NAD+) activity//NAD binding//amino acid binding	--	--	--	--
Cluster-5034.0	325	--	--	--	--	--	--	--	--	--	--	--	--	--	--	--	--	--	--	--	--	--	--	--	--	--	--	--	--
Cluster-10717.0	852	--	--	--	--	--	--	--	--	--	--	--	--	--	--	--	--	--	--	--	--	--	--	--	--	--	--	--	--
Cluster-18697.0	308	--	--	--	--	--	--	--	--	--	--	--	--	--	--	--	--	--	--	--	--	--	--	--	--	--	--	--	--
Cluster-7697.0	2470	728819139	KHG03067.1	903	9.2e-95	Kelch-like protein 8 [Gossypium arboreum]	590583822	XM_007014943.1	345	1.83344e-178	Theobroma cacao Beta-propeller, Kelch repeat type 1, Development/cell death domain, Kelch related, Kelch-type beta propeller-like protein isof> (TCM_040634) mRNA, complete cds	--	--	--	--	Q9P2G9	239	1.3e-18	Kelch-like protein 8 OS=Homo sapiens GN=KLHL8 PE=1 SV=4	PF07646//PF00250//PF01344	Kelch motif//Forkhead domain//Kelch motif	GO:0006355	regulation of transcription, DNA-templated	GO:0003700//GO:0043565//GO:0005515	transcription factor activity, sequence-specific DNA binding//sequence-specific DNA binding//protein binding	GO:0005667	transcription factor complex	KOG4441	Proteins containing BTB/POZ and Kelch domains, involved in regulatory/signal transduction processes
Cluster-5711.102847	2748	823151231	XP_012475442.1	558	1.0e-54	PREDICTED: nuclear transcription factor Y subunit A-4-like [Gossypium raimondii]>gi|823151233|ref|XP_012475443.1| PREDICTED: nuclear transcription factor Y subunit A-4-like [Gossypium raimondii]>gi|823151235|ref|XP_012475444.1| PREDICTED: nuclear transcription factor Y subunit A-4-like [Gossypium raimondii]>gi|763757680|gb|KJB25011.1| hypothetical protein B456_004G172100 [Gossypium raimondii]>gi|…	823151234	XM_012619990.1	289	2.75518e-147	PREDICTED: Gossypium raimondii nuclear transcription factor Y subunit A-4-like (LOC105791770), transcript variant X3, mRNA	K08064	NFYA	nuclear transcription factor Y, alpha	http://www.genome.jp/dbget-bin/www_bget?ko:K08064	Q945M9	186	2.0e-12	Nuclear transcription factor Y subunit A-9 OS=Arabidopsis thaliana GN=NFYA9 PE=2 SV=1	PF02045	CCAAT-binding transcription factor (CBF-B/NF-YA) subunit B	GO:0006355	regulation of transcription, DNA-templated	GO:0003700	transcription factor activity, sequence-specific DNA binding	GO:0005667	transcription factor complex	--	--
Cluster-5711.15708	217	--	--	--	--	--	--	--	--	--	--	--	--	--	--	--	--	--	--	--	--	--	--	--	--	--	--	--	--
Cluster-5711.15709	519	728832366	KHG11809.1	389	7.7e-36	Putative lipid-transfer DIR1 -like protein [Gossypium arboreum]	--	--	--	--	--	--	--	--	--	Q8W453	227	6.6e-18	Putative lipid-transfer protein DIR1 OS=Arabidopsis thaliana GN=DIR1 PE=1 SV=1	--	--	--	--	--	--	--	--	--	--
Cluster-5711.42218	431	590570561	XP_007011373.1	217	5.6e-16	Ubiquinol-cytochrome c reductase complex 6.7 kDa protein [Theobroma cacao]>gi|508728286|gb|EOY20183.1| Ubiquinol-cytochrome c reductase complex 6.7 kDa protein [Theobroma cacao]	702472403	XR_720921.1	66	3.73395e-24	PREDICTED: Eucalyptus grandis uncharacterized LOC104420977 (LOC104420977), ncRNA	--	--	--	--	P48505	152	2.7e-09	Ubiquinol-cytochrome c reductase complex 6.7 kDa protein OS=Solanum tuberosum PE=1 SV=2	--	--	--	--	--	--	--	--	--	--
Cluster-5711.42219	393	--	--	--	--	--	--	--	--	--	--	--	--	--	--	--	--	--	--	--	--	--	--	--	--	--	--	--	--
Cluster-5711.15704	2008	823120082	XP_012467668.1	2522	1.4e-282	PREDICTED: cell division control protein 48 homolog B [Gossypium raimondii]>gi|823120084|ref|XP_012467738.1| PREDICTED: cell division control protein 48 homolog B [Gossypium raimondii]>gi|823120086|ref|XP_012467814.1| PREDICTED: cell division control protein 48 homolog B [Gossypium raimondii]>gi|763739683|gb|KJB07182.1| hypothetical protein B456_001G006200 [Gossypium raimondii]	823120085	XM_012612360.1	1289	0	PREDICTED: Gossypium raimondii cell division control protein 48 homolog B (LOC105785967), transcript variant X3, mRNA	--	--	--	--	Q9ZPR1	1954	1.4e-217	Cell division control protein 48 homolog B OS=Arabidopsis thaliana GN=CDC48B PE=2 SV=1	PF07728//PF00910//PF00931//PF00158//PF01057//PF00005//PF05496//PF03266//PF13304//PF02367//PF01443//PF07726//PF01637//PF01695//PF06068//PF00004//PF06414//PF07724	AAA domain (dynein-related subfamily)//RNA helicase//NB-ARC domain//Sigma-54 interaction domain//Parvovirus non-structural protein NS1//ABC transporter//Holliday junction DNA helicase ruvB N-terminus//NTPase//AAA domain, putative AbiEii toxin, Type IV TA system//Threonylcarbamoyl adenosine biosynthesis protein TsaE//Viral (Superfamily 1) RNA helicase//ATPase family associated with various cellula…	GO:0019079//GO:0006355//GO:0006281//GO:0002949//GO:0006310	viral genome replication//regulation of transcription, DNA-templated//DNA repair//tRNA threonylcarbamoyladenosine modification//DNA recombination	GO:0098519//GO:0009378//GO:0003723//GO:0003724//GO:0008134//GO:0043531//GO:0016301//GO:0016887//GO:0005524//GO:0003678	nucleotide phosphatase activity, acting on free nucleotides//four-way junction helicase activity//RNA binding//RNA helicase activity//transcription factor binding//ADP binding//kinase activity//ATPase activity//ATP binding//DNA helicase activity	GO:0005667//GO:0005657//GO:0009379	transcription factor complex//replication fork//Holliday junction helicase complex	KOG0730	AAA+-type ATPase
Cluster-5711.15705	2240	823120082	XP_012467668.1	1854	4.4e-205	PREDICTED: cell division control protein 48 homolog B [Gossypium raimondii]>gi|823120084|ref|XP_012467738.1| PREDICTED: cell division control protein 48 homolog B [Gossypium raimondii]>gi|823120086|ref|XP_012467814.1| PREDICTED: cell division control protein 48 homolog B [Gossypium raimondii]>gi|763739683|gb|KJB07182.1| hypothetical protein B456_001G006200 [Gossypium raimondii]	823120085	XM_012612360.1	1023	0	PREDICTED: Gossypium raimondii cell division control protein 48 homolog B (LOC105785967), transcript variant X3, mRNA	--	--	--	--	Q9ZPR1	1542	9.4e-170	Cell division control protein 48 homolog B OS=Arabidopsis thaliana GN=CDC48B PE=2 SV=1	PF01695//PF06068//PF07724//PF06414//PF00004//PF01057//PF00931//PF00158//PF00910//PF07728//PF01637//PF07726//PF01443//PF13304//PF02367//PF05496//PF03266//PF00005	IstB-like ATP binding protein//TIP49 C-terminus//AAA domain (Cdc48 subfamily)//Zeta toxin//ATPase family associated with various cellular activities (AAA)//Parvovirus non-structural protein NS1//NB-ARC domain//Sigma-54 interaction domain//RNA helicase//AAA domain (dynein-related subfamily)//Archaeal ATPase//ATPase family associated with various cellular activities (AAA)//Viral (Superfamily 1) RNA…	GO:0002949//GO:0006310//GO:0006355//GO:0006281//GO:0019079	tRNA threonylcarbamoyladenosine modification//DNA recombination//regulation of transcription, DNA-templated//DNA repair//viral genome replication	GO:0008134//GO:0003724//GO:0043531//GO:0016887//GO:0005524//GO:0016301//GO:0003678//GO:0098519//GO:0009378//GO:0003723	transcription factor binding//RNA helicase activity//ADP binding//ATPase activity//ATP binding//kinase activity//DNA helicase activity//nucleotide phosphatase activity, acting on free nucleotides//four-way junction helicase activity//RNA binding	GO:0005657//GO:0009379//GO:0005667	replication fork//Holliday junction helicase complex//transcription factor complex	KOG0730	AAA+-type ATPase
Cluster-5711.15706	223	728816195	KHG02084.1	187	8.7e-13	Cell division control 48 B -like protein [Gossypium arboreum]	--	--	--	--	--	--	--	--	--	Q9ZPR1	121	5.5e-06	Cell division control protein 48 homolog B OS=Arabidopsis thaliana GN=CDC48B PE=2 SV=1	--	--	--	--	--	--	--	--	--	--
Cluster-5711.15707	1930	823120082	XP_012467668.1	1572	1.9e-172	PREDICTED: cell division control protein 48 homolog B [Gossypium raimondii]>gi|823120084|ref|XP_012467738.1| PREDICTED: cell division control protein 48 homolog B [Gossypium raimondii]>gi|823120086|ref|XP_012467814.1| PREDICTED: cell division control protein 48 homolog B [Gossypium raimondii]>gi|763739683|gb|KJB07182.1| hypothetical protein B456_001G006200 [Gossypium raimondii]	823120085	XM_012612360.1	1239	0	PREDICTED: Gossypium raimondii cell division control protein 48 homolog B (LOC105785967), transcript variant X3, mRNA	--	--	--	--	Q9ZPR1	1294	4.6e-141	Cell division control protein 48 homolog B OS=Arabidopsis thaliana GN=CDC48B PE=2 SV=1	PF06068//PF01695//PF00004//PF06414//PF07724//PF07728//PF00910//PF00931//PF00158//PF01057//PF00005//PF03266//PF05496//PF02367//PF13304//PF07726//PF01443//PF01637	TIP49 C-terminus//IstB-like ATP binding protein//ATPase family associated with various cellular activities (AAA)//Zeta toxin//AAA domain (Cdc48 subfamily)//AAA domain (dynein-related subfamily)//RNA helicase//NB-ARC domain//Sigma-54 interaction domain//Parvovirus non-structural protein NS1//ABC transporter//NTPase//Holliday junction DNA helicase ruvB N-terminus//Threonylcarbamoyl adenosine biosyn…	GO:0006310//GO:0002949//GO:0006281//GO:0006355//GO:0019079	DNA recombination//tRNA threonylcarbamoyladenosine modification//DNA repair//regulation of transcription, DNA-templated//viral genome replication	GO:0043531//GO:0008134//GO:0003724//GO:0003678//GO:0016887//GO:0005524//GO:0016301//GO:0009378//GO:0098519//GO:0003723	ADP binding//transcription factor binding//RNA helicase activity//DNA helicase activity//ATPase activity//ATP binding//kinase activity//four-way junction helicase activity//nucleotide phosphatase activity, acting on free nucleotides//RNA binding	GO:0005657//GO:0009379//GO:0005667	replication fork//Holliday junction helicase complex//transcription factor complex	KOG0730	AAA+-type ATPase
Cluster-5711.15700	2679	823237092	XP_012451205.1	1752	3.6e-193	PREDICTED: pentatricopeptide repeat-containing protein At1g80150, mitochondrial [Gossypium raimondii]>gi|763801166|gb|KJB68121.1| hypothetical protein B456_010G226600 [Gossypium raimondii]	823237091	XM_012595751.1	893	0	PREDICTED: Gossypium raimondii pentatricopeptide repeat-containing protein At1g80150, mitochondrial (LOC105773673), mRNA	--	--	--	--	Q8GW57	1280	2.7e-139	Pentatricopeptide repeat-containing protein At1g80150, mitochondrial OS=Arabidopsis thaliana GN=At1g80150 PE=2 SV=2	--	--	--	--	--	--	--	--	--	--
Cluster-5711.15701	2125	823237092	XP_012451205.1	1752	2.8e-193	PREDICTED: pentatricopeptide repeat-containing protein At1g80150, mitochondrial [Gossypium raimondii]>gi|763801166|gb|KJB68121.1| hypothetical protein B456_010G226600 [Gossypium raimondii]	823237091	XM_012595751.1	893	0	PREDICTED: Gossypium raimondii pentatricopeptide repeat-containing protein At1g80150, mitochondrial (LOC105773673), mRNA	--	--	--	--	Q8GW57	1280	2.1e-139	Pentatricopeptide repeat-containing protein At1g80150, mitochondrial OS=Arabidopsis thaliana GN=At1g80150 PE=2 SV=2	--	--	--	--	--	--	--	--	--	--
Cluster-5711.15702	3296	823191826	XP_012491579.1	3686	0.0e+00	PREDICTED: kinesin-like protein NACK1 isoform X1 [Gossypium raimondii]>gi|763776252|gb|KJB43375.1| hypothetical protein B456_007G196800 [Gossypium raimondii]	823191825	XM_012636125.1	1941	0	PREDICTED: Gossypium raimondii kinesin-like protein NACK1 (LOC105803737), transcript variant X1, mRNA	K11498	CENPE	centromeric protein E	http://www.genome.jp/dbget-bin/www_bget?ko:K11498	Q8S905	1053	7.0e-113	Kinesin-like protein NACK1 OS=Arabidopsis thaliana GN=NACK1 PE=1 SV=1	PF04977//PF08437//PF00225//PF04728//PF01920	Septum formation initiator//Glycosyl transferase family 8 C-terminal//Kinesin motor domain//Lipoprotein leucine-zipper//Prefoldin subunit	GO:0007049//GO:0009103//GO:0007018//GO:0007017//GO:0006457	cell cycle//lipopolysaccharide biosynthetic process//microtubule-based movement//microtubule-based process//protein folding	GO:0003777//GO:0008918//GO:0008017//GO:0051082//GO:0005524	microtubule motor activity//lipopolysaccharide 3-alpha-galactosyltransferase activity//microtubule binding//unfolded protein binding//ATP binding	GO:0005874//GO:0045298//GO:0016272//GO:0019867	microtubule//tubulin complex//prefoldin complex//outer membrane	--	--
Cluster-5711.15703	2181	823120082	XP_012467668.1	1461	1.6e-159	PREDICTED: cell division control protein 48 homolog B [Gossypium raimondii]>gi|823120084|ref|XP_012467738.1| PREDICTED: cell division control protein 48 homolog B [Gossypium raimondii]>gi|823120086|ref|XP_012467814.1| PREDICTED: cell division control protein 48 homolog B [Gossypium raimondii]>gi|763739683|gb|KJB07182.1| hypothetical protein B456_001G006200 [Gossypium raimondii]	823120085	XM_012612360.1	795	0	PREDICTED: Gossypium raimondii cell division control protein 48 homolog B (LOC105785967), transcript variant X3, mRNA	--	--	--	--	Q9ZPR1	1201	3.2e-130	Cell division control protein 48 homolog B OS=Arabidopsis thaliana GN=CDC48B PE=2 SV=1	PF00910//PF07728//PF01057//PF00931//PF00158//PF05496//PF00005//PF07726//PF01637//PF01443//PF02367//PF13304//PF06068//PF01695//PF07931//PF00004//PF07724//PF06414	RNA helicase//AAA domain (dynein-related subfamily)//Parvovirus non-structural protein NS1//NB-ARC domain//Sigma-54 interaction domain//Holliday junction DNA helicase ruvB N-terminus//ABC transporter//ATPase family associated with various cellular activities (AAA)//Archaeal ATPase//Viral (Superfamily 1) RNA helicase//Threonylcarbamoyl adenosine biosynthesis protein TsaE//AAA domain, putative AbiE…	GO:0006310//GO:0002949//GO:0019079//GO:0006281//GO:0006355	DNA recombination//tRNA threonylcarbamoyladenosine modification//viral genome replication//DNA repair//regulation of transcription, DNA-templated	GO:0043531//GO:0016740//GO:0003724//GO:0008134//GO:0003678//GO:0016301//GO:0016887//GO:0005524//GO:0009378//GO:0003723	ADP binding//transferase activity//RNA helicase activity//transcription factor binding//DNA helicase activity//kinase activity//ATPase activity//ATP binding//four-way junction helicase activity//RNA binding	GO:0005657//GO:0009379//GO:0005667	replication fork//Holliday junction helicase complex//transcription factor complex	KOG0730	AAA+-type ATPase
Cluster-5711.102844	1573	823151231	XP_012475442.1	839	1.5e-87	PREDICTED: nuclear transcription factor Y subunit A-4-like [Gossypium raimondii]>gi|823151233|ref|XP_012475443.1| PREDICTED: nuclear transcription factor Y subunit A-4-like [Gossypium raimondii]>gi|823151235|ref|XP_012475444.1| PREDICTED: nuclear transcription factor Y subunit A-4-like [Gossypium raimondii]>gi|763757680|gb|KJB25011.1| hypothetical protein B456_004G172100 [Gossypium raimondii]>gi|…	823151232	XM_012619989.1	436	0	PREDICTED: Gossypium raimondii nuclear transcription factor Y subunit A-4-like (LOC105791770), transcript variant X2, mRNA	K08064	NFYA	nuclear transcription factor Y, alpha	http://www.genome.jp/dbget-bin/www_bget?ko:K08064	Q9LXV5	261	2.3e-21	Nuclear transcription factor Y subunit A-1 OS=Arabidopsis thaliana GN=NFYA1 PE=2 SV=1	PF02045	CCAAT-binding transcription factor (CBF-B/NF-YA) subunit B	GO:0006355	regulation of transcription, DNA-templated	GO:0003700	transcription factor activity, sequence-specific DNA binding	GO:0005667	transcription factor complex	--	--
Cluster-5711.102843	2142	823151231	XP_012475442.1	839	2.1e-87	PREDICTED: nuclear transcription factor Y subunit A-4-like [Gossypium raimondii]>gi|823151233|ref|XP_012475443.1| PREDICTED: nuclear transcription factor Y subunit A-4-like [Gossypium raimondii]>gi|823151235|ref|XP_012475444.1| PREDICTED: nuclear transcription factor Y subunit A-4-like [Gossypium raimondii]>gi|763757680|gb|KJB25011.1| hypothetical protein B456_004G172100 [Gossypium raimondii]>gi|…	823151234	XM_012619990.1	434	0	PREDICTED: Gossypium raimondii nuclear transcription factor Y subunit A-4-like (LOC105791770), transcript variant X3, mRNA	K08064	NFYA	nuclear transcription factor Y, alpha	http://www.genome.jp/dbget-bin/www_bget?ko:K08064	Q9LXV5	261	3.1e-21	Nuclear transcription factor Y subunit A-1 OS=Arabidopsis thaliana GN=NFYA1 PE=2 SV=1	PF02045	CCAAT-binding transcription factor (CBF-B/NF-YA) subunit B	GO:0006355	regulation of transcription, DNA-templated	GO:0003700	transcription factor activity, sequence-specific DNA binding	GO:0005667	transcription factor complex	--	--
Cluster-1655.0	387	--	--	--	--	--	--	--	--	--	--	--	--	--	--	--	--	--	--	--	--	--	--	--	--	--	--	--	--
Cluster-5711.102842	279	--	--	--	--	--	--	--	--	--	--	--	--	--	--	--	--	--	--	--	--	--	--	--	--	--	--	--	--
Cluster-5711.51911	1572	657305027	AID51444.1	1618	7.2e-178	farnesyl diphosphate synthase [Astragalus membranaceus]>gi|808032775|gb|AKC92685.1| farnesyl diphosphate synthase [Astragalus membranaceus]	823225415	XM_012590056.1	844	0	PREDICTED: Gossypium raimondii farnesyl pyrophosphate synthase 1 (LOC105769428), mRNA	K00787	FDPS	farnesyl diphosphate synthase	http://www.genome.jp/dbget-bin/www_bget?ko:K00787	P49351	1613	3.8e-178	Farnesyl pyrophosphate synthase 1 OS=Lupinus albus GN=FPS1 PE=2 SV=1	PF00348	Polyprenyl synthetase	GO:0008299	isoprenoid biosynthetic process	--	--	--	--	KOG0711	Polyprenyl synthetase
Cluster-5711.51910	1686	645253356	XP_008232536.1	1214	5.4e-131	PREDICTED: ELMO domain-containing protein A isoform X1 [Prunus mume]	823147707	XM_012618314.1	688	0	PREDICTED: Gossypium raimondii ELMO domain-containing protein A-like (LOC105790610), transcript variant X5, mRNA	--	--	--	--	Q54YW1	278	2.6e-23	ELMO domain-containing protein A OS=Dictyostelium discoideum GN=elmoA PE=1 SV=1	--	--	--	--	--	--	--	--	KOG2998	Uncharacterized conserved protein
Cluster-5711.51913	2680	645253356	XP_008232536.1	1087	4.6e-116	PREDICTED: ELMO domain-containing protein A isoform X1 [Prunus mume]	823147707	XM_012618314.1	605	0	PREDICTED: Gossypium raimondii ELMO domain-containing protein A-like (LOC105790610), transcript variant X5, mRNA	--	--	--	--	Q54YW1	278	4.2e-23	ELMO domain-containing protein A OS=Dictyostelium discoideum GN=elmoA PE=1 SV=1	--	--	--	--	--	--	--	--	KOG2998	Uncharacterized conserved protein
Cluster-5711.51912	2499	728845797	KHG25240.1	1792	7.7e-198	hypothetical protein F383_06429 [Gossypium arboreum]	823132372	XM_012606616.1	1262	0	PREDICTED: Gossypium raimondii WEB family protein At5g55860 (LOC105782072), transcript variant X8, mRNA	--	--	--	--	Q9LVQ4	1008	8.7e-108	WEB family protein At5g55860 OS=Arabidopsis thaliana GN=At5g55860 PE=1 SV=1	PF05478//PF05531//PF06974	Prominin//Nucleopolyhedrovirus P10 protein//Protein of unknown function (DUF1298)	GO:0042967//GO:0046486	acyl-carrier-protein biosynthetic process//glycerolipid metabolic process	GO:0004144	diacylglycerol O-acyltransferase activity	GO:0019028//GO:0016021	viral capsid//integral component of membrane	--	--
Cluster-5711.51915	740	590632914	XP_007027982.1	801	1.9e-83	BEL1-like homeodomain protein 1 isoform 1 [Theobroma cacao]>gi|590632917|ref|XP_007027983.1| BEL1-like homeodomain protein 1 isoform 1 [Theobroma cacao]>gi|590632920|ref|XP_007027984.1| BEL1-like homeodomain protein 1 isoform 1 [Theobroma cacao]>gi|508716587|gb|EOY08484.1| BEL1-like homeodomain protein 1 isoform 1 [Theobroma cacao]>gi|508716588|gb|EOY08485.1| BEL1-like homeodomain protein 1 isofo…	823136692	XM_012612660.1	332	8.96126e-172	PREDICTED: Gossypium raimondii BEL1-like homeodomain protein 1 (LOC105786285), mRNA	--	--	--	--	Q9SJ56	554	1.1e-55	BEL1-like homeodomain protein 1 OS=Arabidopsis thaliana GN=BLH1 PE=1 SV=1	--	--	--	--	--	--	--	--	--	--
Cluster-5711.51914	2036	645253356	XP_008232536.1	1214	6.6e-131	PREDICTED: ELMO domain-containing protein A isoform X1 [Prunus mume]	823147707	XM_012618314.1	700	0	PREDICTED: Gossypium raimondii ELMO domain-containing protein A-like (LOC105790610), transcript variant X5, mRNA	--	--	--	--	Q54YW1	278	3.2e-23	ELMO domain-containing protein A OS=Dictyostelium discoideum GN=elmoA PE=1 SV=1	--	--	--	--	--	--	--	--	KOG2998	Uncharacterized conserved protein
Cluster-5711.51917	888	763782002	KJB49073.1	920	3.5e-97	hypothetical protein B456_008G106400, partial [Gossypium raimondii]	823208002	XM_012582052.1	403	0	PREDICTED: Gossypium raimondii uncharacterized LOC105763726 (LOC105763726), transcript variant X1, mRNA	K07447	ruvX	putative holliday junction resolvase	http://www.genome.jp/dbget-bin/www_bget?ko:K07447	A1SJC8	154	3.3e-09	Putative Holliday junction resolvase OS=Nocardioides sp. (strain BAA-499 / JS614) GN=Noca_2408 PE=3 SV=1	PF03652	Holliday junction resolvase	GO:0006364	rRNA processing	--	--	--	--	--	--
Cluster-5711.51916	1639	590701982	XP_007046522.1	1483	3.4e-162	Ubiquitin family protein isoform 1 [Theobroma cacao]>gi|508698783|gb|EOX90679.1| Ubiquitin family protein isoform 1 [Theobroma cacao]	823138770	XM_012613767.1	604	0	PREDICTED: Gossypium raimondii ubiquitin domain-containing protein DSK2b-like (LOC105787400), transcript variant X1, mRNA	K04523	UBQLN, DSK2	ubiquilin	http://www.genome.jp/dbget-bin/www_bget?ko:K04523	Q9SII8	960	2.1e-102	Ubiquitin domain-containing protein DSK2b OS=Arabidopsis thaliana GN=DSK2B PE=1 SV=1	PF15185//PF09280//PF04408//PF00240	Bcl-2-modifying factor, apoptosis//XPC-binding domain//Helicase associated domain (HA2)//Ubiquitin family	GO:0006289//GO:0006281//GO:0006915//GO:0043161	nucleotide-excision repair//DNA repair//apoptotic process//proteasome-mediated ubiquitin-dependent protein catabolic process	GO:0003684//GO:0005515//GO:0004386	damaged DNA binding//protein binding//helicase activity	--	--	KOG0010	Ubiquitin-like protein
Cluster-5711.51919	289	--	--	--	--	--	--	--	--	--	--	--	--	--	--	--	--	--	--	--	--	--	--	--	--	--	--	--	--
Cluster-5711.51918	211	--	--	--	--	--	--	--	--	--	--	--	--	--	--	--	--	--	--	--	--	--	--	--	--	--	--	--	--
Cluster-5711.102840	692	--	--	--	--	--	--	--	--	--	--	--	--	--	--	--	--	--	--	--	--	--	--	--	--	--	--	--	--
Cluster-20251.0	1395	545709661	XP_005707140.1	1060	3.2e-113	asparaginyl-tRNA synthetase isoform 2 [Galdieria sulphuraria]>gi|452823611|gb|EME30620.1| asparaginyl-tRNA synthetase isoform 2 [Galdieria sulphuraria]	751777550	XM_011199482.1	1358	0	PREDICTED: Bactrocera dorsalis asparagine--tRNA ligase, cytoplasmic (LOC105222249), mRNA	K01893	NARS, asnS	asparaginyl-tRNA synthetase	http://www.genome.jp/dbget-bin/www_bget?ko:K01893	O43776	1345	4.1e-147	Asparagine--tRNA ligase, cytoplasmic OS=Homo sapiens GN=NARS PE=1 SV=1	PF00152	tRNA synthetases class II (D, K and N)	GO:0006418	tRNA aminoacylation for protein translation	GO:0005524//GO:0000166//GO:0004812	ATP binding//nucleotide binding//aminoacyl-tRNA ligase activity	--	--	KOG0555	Asparaginyl-tRNA synthetase
Cluster-10592.0	564	--	--	--	--	--	--	--	--	--	--	--	--	--	--	--	--	--	--	--	--	--	--	--	--	--	--	--	--
Cluster-5711.78357	396	--	--	--	--	--	590708795	XM_007048316.1	45	1.60704e-12	Theobroma cacao Eukaryotic translation initiation factor 3 subunit A isoform 5 (TCM_001471) mRNA, complete cds	--	--	--	--	--	--	--	--	--	--	--	--	--	--	--	--	--	--
Cluster-6115.0	401	728831055	KHG10498.1	369	1.2e-33	chromosome segregation suda [Gossypium arboreum]	590595095	XM_007017929.1	116	5.53716e-52	Theobroma cacao Uncharacterized protein isoform 2 (TCM_034359) mRNA, partial cds	--	--	--	--	--	--	--	--	--	--	--	--	--	--	--	--	--	--
Cluster-10922.0	892	--	--	--	--	--	--	--	--	--	--	--	--	--	--	--	--	--	--	--	--	--	--	--	--	--	--	--	--
Cluster-1830.0	335	--	--	--	--	--	808370306	XM_012334983.1	196	1.53353e-96	Pseudozyma hubeiensis SY62 hypothetical protein partial mRNA	--	--	--	--	P22943	131	5.7e-07	12 kDa heat shock protein OS=Saccharomyces cerevisiae (strain ATCC 204508 / S288c) GN=HSP12 PE=1 SV=1	PF04119	Heat shock protein 9/12	GO:0006950	response to stress	--	--	--	--	--	--
Cluster-5711.76559	3161	823156718	XP_012478277.1	1354	6.0e-147	PREDICTED: zinc finger CCCH domain-containing protein 5 [Gossypium raimondii]	823156717	XM_012622823.1	750	0	PREDICTED: Gossypium raimondii zinc finger CCCH domain-containing protein 5 (LOC105793918), mRNA	--	--	--	--	Q9SY74	685	3.1e-70	Zinc finger CCCH domain-containing protein 5 OS=Arabidopsis thaliana GN=At1g10320 PE=2 SV=2	PF00642	Zinc finger C-x8-C-x5-C-x3-H type (and similar)	--	--	GO:0046872	metal ion binding	--	--	KOG2202	U2 snRNP splicing factor, small subunit, and related proteins
Cluster-5711.16059	3704	823170534	XP_012484506.1	626	1.8e-62	PREDICTED: uncharacterized protein LOC105798842 isoform X1 [Gossypium raimondii]>gi|763767400|gb|KJB34615.1| hypothetical protein B456_006G075300 [Gossypium raimondii]	823170533	XM_012629052.1	385	0	PREDICTED: Gossypium raimondii uncharacterized LOC105798842 (LOC105798842), transcript variant X1, mRNA	--	--	--	--	--	--	--	--	PF02402	Lysis protein	GO:0009405//GO:0019835	pathogenesis//cytolysis	--	--	GO:0019867	outer membrane	--	--
Cluster-5711.16058	2071	823170534	XP_012484506.1	1528	2.6e-167	PREDICTED: uncharacterized protein LOC105798842 isoform X1 [Gossypium raimondii]>gi|763767400|gb|KJB34615.1| hypothetical protein B456_006G075300 [Gossypium raimondii]	823170533	XM_012629052.1	819	0	PREDICTED: Gossypium raimondii uncharacterized LOC105798842 (LOC105798842), transcript variant X1, mRNA	--	--	--	--	--	--	--	--	--	--	--	--	--	--	--	--	--	--
Cluster-20236.0	1029	--	--	--	--	--	--	--	--	--	--	--	--	--	--	--	--	--	--	PF02947	flt3 ligand	GO:0007165	signal transduction	GO:0005125	cytokine activity	GO:0016020	membrane	--	--
Cluster-5711.16055	651	728847156	KHG26599.1	375	4.1e-34	hypothetical protein F383_05651 [Gossypium arboreum]	--	--	--	--	--	K12448	UXE, uxe	UDP-arabinose 4-epimerase	http://www.genome.jp/dbget-bin/www_bget?ko:K12448	Q9SA77	314	6.7e-28	UDP-arabinose 4-epimerase 1 OS=Arabidopsis thaliana GN=MUR4 PE=1 SV=1	PF00106//PF01370	short chain dehydrogenase//NAD dependent epimerase/dehydratase family	GO:0008152	metabolic process	GO:0003824//GO:0050662//GO:0016491	catalytic activity//coenzyme binding//oxidoreductase activity	--	--	--	--
Cluster-5711.16054	284	356512439	XP_003524926.1	196	1.0e-13	PREDICTED: adenosylhomocysteinase-like [Glycine max]	571455657	XM_003524878.2	284	1.53613e-145	PREDICTED: Glycine max adenosylhomocysteinase-like (LOC100815953), mRNA	K01251	E3.3.1.1, ahcY	adenosylhomocysteinase	http://www.genome.jp/dbget-bin/www_bget?ko:K01251	P50249	190	7.0e-14	Adenosylhomocysteinase OS=Phalaenopsis sp. GN=SAHH PE=2 SV=1	PF05221	S-adenosyl-L-homocysteine hydrolase	GO:0006730//GO:0006555	one-carbon metabolic process//methionine metabolic process	GO:0004013	adenosylhomocysteinase activity	--	--	KOG1370	S-adenosylhomocysteine hydrolase
Cluster-5711.16057	500	823170534	XP_012484506.1	510	6.9e-50	PREDICTED: uncharacterized protein LOC105798842 isoform X1 [Gossypium raimondii]>gi|763767400|gb|KJB34615.1| hypothetical protein B456_006G075300 [Gossypium raimondii]	--	--	--	--	--	--	--	--	--	--	--	--	--	--	--	--	--	--	--	--	--	--	--
Cluster-5711.16056	2592	763767399	KJB34614.1	783	8.0e-81	hypothetical protein B456_006G075300 [Gossypium raimondii]	823170533	XM_012629052.1	421	0	PREDICTED: Gossypium raimondii uncharacterized LOC105798842 (LOC105798842), transcript variant X1, mRNA	--	--	--	--	--	--	--	--	--	--	--	--	--	--	--	--	--	--
Cluster-5711.16051	2191	823261576	XP_012463523.1	982	5.6e-104	PREDICTED: mitochondrial outer membrane protein porin 2-like isoform X1 [Gossypium raimondii]>gi|763812604|gb|KJB79456.1| hypothetical protein B456_013G050600 [Gossypium raimondii]	823261575	XM_012608069.1	378	0	PREDICTED: Gossypium raimondii mitochondrial outer membrane protein porin 2-like (LOC105782948), transcript variant X1, mRNA	K15040	VDAC2	voltage-dependent anion channel protein 2	http://www.genome.jp/dbget-bin/www_bget?ko:K15040	Q84P97	550	9.8e-55	Mitochondrial outer membrane protein porin 5 OS=Oryza sativa subsp. japonica GN=VDAC5 PE=2 SV=1	PF01459	Eukaryotic porin	GO:0055085	transmembrane transport	--	--	GO:0005741	mitochondrial outer membrane	--	--
Cluster-5711.16050	2818	763814354	KJB81206.1	861	7.8e-90	hypothetical protein B456_013G136900 [Gossypium raimondii]	823257729	XM_012606091.1	349	1.25141e-180	PREDICTED: Gossypium raimondii uncharacterized LOC105781564 (LOC105781564), mRNA	--	--	--	--	--	--	--	--	--	--	--	--	--	--	--	--	--	--
Cluster-5711.16053	475	--	--	--	--	--	--	--	--	--	--	--	--	--	--	--	--	--	--	--	--	--	--	--	--	--	--	--	--
Cluster-5711.16052	313	109893656	Q9FFQ1.2	258	7.2e-21	RecName: Full=DEAD-box ATP-dependent RNA helicase 31	--	--	--	--	--	K17679	MSS116	ATP-dependent RNA helicase MSS116, mitochondrial	http://www.genome.jp/dbget-bin/www_bget?ko:K17679	Q9FFQ1	258	1.0e-21	DEAD-box ATP-dependent RNA helicase 31 OS=Arabidopsis thaliana GN=RH31 PE=2 SV=2	--	--	--	--	--	--	--	--	--	--
Cluster-5711.94149	1661	823254696	XP_012459992.1	1520	1.8e-166	PREDICTED: uncharacterized protein LOC105780297 [Gossypium raimondii]>gi|763808523|gb|KJB75425.1| hypothetical protein B456_012G041700 [Gossypium raimondii]	823254695	XM_012604538.1	787	0	PREDICTED: Gossypium raimondii uncharacterized LOC105780297 (LOC105780297), mRNA	K01094	GEP4	phosphatidylglycerophosphatase GEP4	http://www.genome.jp/dbget-bin/www_bget?ko:K01094	P38812	155	4.7e-09	Phosphatidylglycerophosphatase GEP4, mitochondrial OS=Saccharomyces cerevisiae (strain ATCC 204508 / S288c) GN=GEP4 PE=1 SV=1	--	--	--	--	--	--	--	--	--	--
Cluster-5711.94148	602	823249451	XP_012457359.1	168	3.8e-10	PREDICTED: uncharacterized protein At1g15400-like [Gossypium raimondii]>gi|763803646|gb|KJB70584.1| hypothetical protein B456_011G081600 [Gossypium raimondii]	823249450	XM_012601905.1	88	3.13881e-36	PREDICTED: Gossypium raimondii uncharacterized protein At1g15400-like (LOC105778245), mRNA	--	--	--	--	--	--	--	--	--	--	--	--	--	--	--	--	--	--
Cluster-5711.94141	256	--	--	--	--	--	--	--	--	--	--	--	--	--	--	--	--	--	--	--	--	--	--	--	--	--	--	--	--
Cluster-5711.94140	444	--	--	--	--	--	--	--	--	--	--	--	--	--	--	--	--	--	--	--	--	--	--	--	--	--	--	--	--
Cluster-5711.94143	1629	590650335	XP_007032629.1	946	6.3e-100	Domain of Uncharacterized protein function isoform 1 [Theobroma cacao]>gi|508711658|gb|EOY03555.1| Domain of Uncharacterized protein function isoform 1 [Theobroma cacao]	590650334	XM_007032567.1	400	0	Theobroma cacao Domain of Uncharacterized protein function isoform 1 (TCM_018671) mRNA, complete cds	--	--	--	--	--	--	--	--	PF09034	TRADD, N-terminal domain	GO:0043123//GO:0007165	positive regulation of I-kappaB kinase/NF-kappaB signaling//signal transduction	GO:0005515//GO:0004871	protein binding//signal transducer activity	--	--	--	--
Cluster-5711.94142	586	--	--	--	--	--	--	--	--	--	--	--	--	--	--	--	--	--	--	--	--	--	--	--	--	--	--	--	--
Cluster-5711.94145	366	--	--	--	--	--	823161156	XM_012624990.1	60	6.76257e-21	PREDICTED: Gossypium raimondii putative ER lumen protein-retaining receptor C28H8.4 (LOC105795384), mRNA	--	--	--	--	--	--	--	--	--	--	--	--	--	--	--	--	--	--
Cluster-5711.94144	302	--	--	--	--	--	--	--	--	--	--	--	--	--	--	--	--	--	--	--	--	--	--	--	--	--	--	--	--
Cluster-5711.94147	253	--	--	--	--	--	--	--	--	--	--	--	--	--	--	--	--	--	--	--	--	--	--	--	--	--	--	--	--
Cluster-5711.94146	227	--	--	--	--	--	--	--	--	--	--	--	--	--	--	--	--	--	--	--	--	--	--	--	--	--	--	--	--
Cluster-5711.76556	221	--	--	--	--	--	823229885	XM_012592228.1	61	1.0675e-21	PREDICTED: Gossypium raimondii uncharacterized LOC105770868 (LOC105770868), transcript variant X5, mRNA	--	--	--	--	--	--	--	--	PF06951	Group XII secretory phospholipase A2 precursor (PLA2G12)	GO:0009395//GO:0016042	phospholipid catabolic process//lipid catabolic process	GO:0005509//GO:0004623	calcium ion binding//phospholipase A2 activity	GO:0005576	extracellular region	--	--
Cluster-5711.104499	418	--	--	--	--	--	--	--	--	--	--	--	--	--	--	--	--	--	--	--	--	--	--	--	--	--	--	--	--
Cluster-5711.108497	1199	--	--	--	--	--	--	--	--	--	--	--	--	--	--	--	--	--	--	--	--	--	--	--	--	--	--	--	--
Cluster-5711.5353	2018	823129724	XP_012449963.1	1878	6.6e-208	PREDICTED: WD repeat-containing protein 13-like [Gossypium raimondii]>gi|763744743|gb|KJB12182.1| hypothetical protein B456_002G004900 [Gossypium raimondii]>gi|763744744|gb|KJB12183.1| hypothetical protein B456_002G004900 [Gossypium raimondii]	823129723	XM_012594509.1	1021	0	PREDICTED: Gossypium raimondii WD repeat-containing protein 13-like (LOC105772969), mRNA	--	--	--	--	Q91V09	531	1.4e-52	WD repeat-containing protein 13 OS=Mus musculus GN=Wdr13 PE=1 SV=1	PF00400//PF07927	WD domain, G-beta repeat//HicA toxin of bacterial toxin-antitoxin,	--	--	GO:0003729//GO:0005515	mRNA binding//protein binding	--	--	KOG0266	WD40 repeat-containing protein
Cluster-15963.0	1587	728836274	KHG15717.1	796	1.5e-82	Syntaxin-61 -like protein [Gossypium arboreum]	823165610	XM_012627256.1	344	4.20297e-178	PREDICTED: Gossypium raimondii uncharacterized LOC105797299 (LOC105797299), transcript variant X2, mRNA	--	--	--	--	--	--	--	--	PF09177	Syntaxin 6, N-terminal	GO:0048193	Golgi vesicle transport	--	--	GO:0016020	membrane	--	--
Cluster-15963.1	363	--	--	--	--	--	--	--	--	--	--	--	--	--	--	--	--	--	--	--	--	--	--	--	--	--	--	--	--
Cluster-6685.0	519	--	--	--	--	--	--	--	--	--	--	--	--	--	--	--	--	--	--	--	--	--	--	--	--	--	--	--	--
Cluster-19690.0	884	--	--	--	--	--	--	--	--	--	--	--	--	--	--	--	--	--	--	--	--	--	--	--	--	--	--	--	--
Cluster-5711.5352	290	--	--	--	--	--	--	--	--	--	--	--	--	--	--	--	--	--	--	--	--	--	--	--	--	--	--	--	--
Cluster-5711.22018	791	823153243	XP_012476459.1	618	3.3e-62	PREDICTED: zinc transporter 6, chloroplastic-like [Gossypium raimondii]>gi|763758914|gb|KJB26245.1| hypothetical protein B456_004G232700 [Gossypium raimondii]	823153242	XM_012621005.1	307	7.58724e-158	PREDICTED: Gossypium raimondii zinc transporter 6, chloroplastic-like (LOC105792427), mRNA	--	--	--	--	Q6L8F9	526	2.1e-52	Zinc transporter 6 OS=Oryza sativa subsp. japonica GN=ZIP6 PE=2 SV=1	PF02535	ZIP Zinc transporter	GO:0055085//GO:0030001	transmembrane transport//metal ion transport	GO:0046873	metal ion transmembrane transporter activity	GO:0016020	membrane	--	--
Cluster-5711.76557	244	--	--	--	--	--	--	--	--	--	--	--	--	--	--	--	--	--	--	--	--	--	--	--	--	--	--	--	--
Cluster-5711.22019	455	--	--	--	--	--	--	--	--	--	--	--	--	--	--	--	--	--	--	--	--	--	--	--	--	--	--	--	--
Cluster-5711.97498	212	--	--	--	--	--	823185246	XM_012634011.1	131	1.24278e-60	PREDICTED: Gossypium raimondii V-type proton ATPase subunit C (LOC105802402), mRNA	--	--	--	--	--	--	--	--	--	--	--	--	--	--	--	--	--	--
Cluster-5711.97499	809	823214305	XP_012439903.1	568	2.1e-56	PREDICTED: uncharacterized protein LOC105765387 [Gossypium raimondii]>gi|763785382|gb|KJB52453.1| hypothetical protein B456_008G262500 [Gossypium raimondii]	823214304	XM_012584449.1	67	2.02094e-24	PREDICTED: Gossypium raimondii uncharacterized LOC105765387 (LOC105765387), mRNA	--	--	--	--	--	--	--	--	--	--	--	--	--	--	--	--	--	--
Cluster-5711.97496	319	--	--	--	--	--	--	--	--	--	--	--	--	--	--	--	--	--	--	--	--	--	--	--	--	--	--	--	--
Cluster-5711.25040	315	502162390	XP_004512486.1	140	3.5e-07	PREDICTED: homeobox-leucine zipper protein ROC3 [Cicer arietinum]	823144745	XM_012616749.1	39	2.70242e-09	PREDICTED: Gossypium raimondii homeobox-leucine zipper protein HDG5-like (LOC105789379), transcript variant X4, mRNA	--	--	--	--	--	--	--	--	--	--	--	--	--	--	--	--	--	--
Cluster-5711.97494	324	--	--	--	--	--	--	--	--	--	--	--	--	--	--	--	--	--	--	--	--	--	--	--	--	--	--	--	--
Cluster-5711.97495	860	728826880	KHG06938.1	358	5.0e-32	Glycine-rich RNA-binding protein 2, mitochondrial [Gossypium arboreum]	590711601	XM_007049092.1	191	2.52355e-93	Theobroma cacao RNA-binding family protein isoform 1 (TCM_002154) mRNA, complete cds	K13195	CIRBP	cold-inducible RNA-binding protein	http://www.genome.jp/dbget-bin/www_bget?ko:K13195	Q9LIS2	215	2.7e-16	Glycine-rich RNA-binding protein 4, mitochondrial OS=Arabidopsis thaliana GN=RBG4 PE=2 SV=1	PF00076//PF16367	RNA recognition motif. (a.k.a. RRM, RBD, or RNP domain)//RNA recognition motif	--	--	GO:0003676	nucleic acid binding	--	--	--	--
Cluster-5711.97492	285	728839974	KHG19417.1	408	2.6e-38	tRNA-specific adenosine deaminase, chloroplastic -like protein [Gossypium arboreum]	823211820	XM_012583225.1	189	9.96238e-93	PREDICTED: Gossypium raimondii tRNA(adenine(34)) deaminase, chloroplastic (LOC105764592), mRNA	K11991	tadA	tRNA(adenine34) deaminase	http://www.genome.jp/dbget-bin/www_bget?ko:K11991	Q9S7I0	180	1.0e-12	tRNA(adenine(34)) deaminase, chloroplastic OS=Arabidopsis thaliana GN=TADA PE=1 SV=1	--	--	--	--	--	--	--	--	--	--
Cluster-5711.97493	207	--	--	--	--	--	--	--	--	--	--	--	--	--	--	--	--	--	--	--	--	--	--	--	--	--	--	--	--
Cluster-5711.97490	288	--	--	--	--	--	--	--	--	--	--	--	--	--	--	--	--	--	--	--	--	--	--	--	--	--	--	--	--
Cluster-5711.25041	332	--	--	--	--	--	--	--	--	--	--	--	--	--	--	--	--	--	--	--	--	--	--	--	--	--	--	--	--
Cluster-5711.43606	1968	823195063	XP_012492510.1	2371	4.4e-265	PREDICTED: splicing factor 3A subunit 3-like [Gossypium raimondii]>gi|823195066|ref|XP_012492511.1| PREDICTED: splicing factor 3A subunit 3-like [Gossypium raimondii]>gi|763777415|gb|KJB44538.1| hypothetical protein B456_007G258600 [Gossypium raimondii]>gi|763777417|gb|KJB44540.1| hypothetical protein B456_007G258600 [Gossypium raimondii]>gi|763777419|gb|KJB44542.1| hypothetical protein B456_007G…	823195065	XM_012637057.1	1273	0	PREDICTED: Gossypium raimondii splicing factor 3A subunit 3-like (LOC105804431), transcript variant X2, mRNA	K12827	SF3A3, SAP61, PRP9	splicing factor 3A subunit 3	http://www.genome.jp/dbget-bin/www_bget?ko:K12827	Q12874	1052	5.4e-113	Splicing factor 3A subunit 3 OS=Homo sapiens GN=SF3A3 PE=1 SV=1	PF06397//PF00321	Desulfoferrodoxin, N-terminal domain//Plant thionin	GO:0006952	defense response	GO:0005506	iron ion binding	--	--	KOG2636	Splicing factor 3a, subunit 3
Cluster-5711.104309	565	823165152	XP_012482516.1	569	1.1e-56	PREDICTED: putative wall-associated receptor kinase-like 16 [Gossypium raimondii]	823165159	XM_012627064.1	138	4.70614e-64	PREDICTED: Gossypium raimondii putative wall-associated receptor kinase-like 16 (LOC105797131), mRNA	--	--	--	--	Q9LMN7	214	2.3e-16	Wall-associated receptor kinase 5 OS=Arabidopsis thaliana GN=WAK5 PE=2 SV=1	PF13947	Wall-associated receptor kinase galacturonan-binding	--	--	GO:0030247	polysaccharide binding	--	--	--	--
Cluster-5711.5355	384	--	--	--	--	--	--	--	--	--	--	--	--	--	--	--	--	--	--	--	--	--	--	--	--	--	--	--	--
Cluster-5711.43607	505	--	--	--	--	--	--	--	--	--	--	--	--	--	--	--	--	--	--	PF00322	Endothelin family	GO:0019229	regulation of vasoconstriction	--	--	GO:0005576	extracellular region	--	--
Cluster-5711.25043	542	--	--	--	--	--	--	--	--	--	--	--	--	--	--	--	--	--	--	--	--	--	--	--	--	--	--	--	--
Cluster-5711.43604	441	--	--	--	--	--	--	--	--	--	--	--	--	--	--	--	--	--	--	--	--	--	--	--	--	--	--	--	--
Cluster-5711.107547	216	728835494	KHG14937.1	323	1.4e-28	Cytochrome P450 protein [Gossypium arboreum]	--	--	--	--	--	K15639	CYP734A1, BAS1	PHYB activation tagged suppressor 1	http://www.genome.jp/dbget-bin/www_bget?ko:K15639	H2DH17	187	1.2e-13	Cytochrome P450 CYP749A22 OS=Panax ginseng PE=2 SV=1	--	--	--	--	--	--	--	--	--	--
Cluster-5711.90710	819	763803830	KJB70768.1	1167	7.4e-126	hypothetical protein B456_011G090700 [Gossypium raimondii]	823244290	XM_012599350.1	576	0	PREDICTED: Gossypium raimondii zinc finger protein 830 (LOC105776599), transcript variant X3, mRNA	K13104	ZNF830, CCDC16	zinc finger protein 830	http://www.genome.jp/dbget-bin/www_bget?ko:K13104	--	--	--	--	PF10288	Cytoplasmic tRNA 2-thiolation protein 2	GO:0002098//GO:0034227	tRNA wobble uridine modification//tRNA thio-modification	GO:0000049	tRNA binding	--	--	--	--
Cluster-5711.8109	1483	763764913	KJB32167.1	154	3.9e-08	hypothetical protein B456_005G227200 [Gossypium raimondii]	823160475	XM_012624626.1	74	4.84849e-28	PREDICTED: Gossypium raimondii MADS-box transcription factor 23-like (LOC105795132), transcript variant X4, mRNA	--	--	--	--	A2RVQ5	131	2.6e-06	Agamous-like MADS-box protein AGL16 OS=Arabidopsis thaliana GN=AGL16 PE=1 SV=1	PF16320//PF01486//PF00831//PF09402	Ribosomal protein L7/L12 dimerisation domain//K-box region//Ribosomal L29 protein//Man1-Src1p-C-terminal domain	GO:0006412//GO:0042254//GO:0006355	translation//ribosome biogenesis//regulation of transcription, DNA-templated	GO:0003735//GO:0003700	structural constituent of ribosome//transcription factor activity, sequence-specific DNA binding	GO:0005634//GO:0005840//GO:0005622//GO:0005639//GO:0005667	nucleus//ribosome//intracellular//integral component of nuclear inner membrane//transcription factor complex	--	--
Cluster-5711.90712	1756	823244288	XP_012454803.1	300	5.5e-25	PREDICTED: zinc finger protein 830 [Gossypium raimondii]>gi|823244291|ref|XP_012454804.1| PREDICTED: zinc finger protein 830 [Gossypium raimondii]>gi|763803826|gb|KJB70764.1| hypothetical protein B456_011G090700 [Gossypium raimondii]>gi|763803827|gb|KJB70765.1| hypothetical protein B456_011G090700 [Gossypium raimondii]>gi|763803829|gb|KJB70767.1| hypothetical protein B456_011G090700 [Gossypium ra…	823244287	XM_012599349.1	238	3.92212e-119	PREDICTED: Gossypium raimondii zinc finger protein 830 (LOC105776599), transcript variant X1, mRNA	K13104	ZNF830, CCDC16	zinc finger protein 830	http://www.genome.jp/dbget-bin/www_bget?ko:K13104	--	--	--	--	PF05793//PF04889	Transcription initiation factor IIF, alpha subunit (TFIIF-alpha)//Cwf15/Cwc15 cell cycle control protein	GO:0000398//GO:0006367//GO:0032968	mRNA splicing, via spliceosome//transcription initiation from RNA polymerase II promoter//positive regulation of transcription elongation from RNA polymerase II promoter	GO:0003677	DNA binding	GO:0005634//GO:0005681	nucleus//spliceosomal complex	--	--
Cluster-5711.43605	2151	823252533	XP_012458876.1	1191	3.2e-128	PREDICTED: glycerol-3-phosphate dehydrogenase [NAD(+)] 2, chloroplastic [Gossypium raimondii]>gi|763808045|gb|KJB74947.1| hypothetical protein B456_012G015200 [Gossypium raimondii]>gi|763808046|gb|KJB74948.1| hypothetical protein B456_012G015200 [Gossypium raimondii]	823252535	XR_001129082.1	618	0	PREDICTED: Gossypium raimondii glycerol-3-phosphate dehydrogenase [NAD(+)] 2, chloroplastic (LOC105779602), transcript variant X3, misc_RNA	K00006	GPD1	glycerol-3-phosphate dehydrogenase (NAD+)	http://www.genome.jp/dbget-bin/www_bget?ko:K00006	Q949Q0	897	5.6e-95	Glycerol-3-phosphate dehydrogenase [NAD(+)] 2, chloroplastic OS=Arabidopsis thaliana GN=GLY1 PE=1 SV=1	PF07479//PF02737//PF08546//PF03446//PF02558//PF06821//PF01210//PF07992//PF01118//PF05834	NAD-dependent glycerol-3-phosphate dehydrogenase C-terminus//3-hydroxyacyl-CoA dehydrogenase, NAD binding domain//Ketopantoate reductase PanE/ApbA C terminal//NAD binding domain of 6-phosphogluconate dehydrogenase//Ketopantoate reductase PanE/ApbA//Serine hydrolase//NAD-dependent glycerol-3-phosphate dehydrogenase N-terminus//Pyridine nucleotide-disulphide oxidoreductase//Semialdehyde dehydrogena…	GO:0006072//GO:0006554//GO:0046168//GO:0005975//GO:0006550//GO:0055114//GO:0046486//GO:0006633//GO:0006574//GO:0006552//GO:0019521//GO:0006098//GO:0015940//GO:0016117//GO:0006568//GO:0018874//GO:0006631	glycerol-3-phosphate metabolic process//lysine catabolic process//glycerol-3-phosphate catabolic process//carbohydrate metabolic process//isoleucine catabolic process//oxidation-reduction process//glycerolipid metabolic process//fatty acid biosynthetic process//valine catabolic process//leucine catabolic process//D-gluconate metabolic process//pentose-phosphate shunt//pantothenate biosynthetic pr…	GO:0016620//GO:0051287//GO:0004616//GO:0003857//GO:0016491//GO:0016705//GO:0016787//GO:0004367//GO:0016616//GO:0008677//GO:0050661	oxidoreductase activity, acting on the aldehyde or oxo group of donors, NAD or NADP as acceptor//NAD binding//phosphogluconate dehydrogenase (decarboxylating) activity//3-hydroxyacyl-CoA dehydrogenase activity//oxidoreductase activity//oxidoreductase activity, acting on paired donors, with incorporation or reduction of molecular oxygen//hydrolase activity//glycerol-3-phosphate dehydrogenase [NAD+…	GO:0009331	glycerol-3-phosphate dehydrogenase complex	KOG2711	Glycerol-3-phosphate dehydrogenase/dihydroxyacetone 3-phosphate reductase
Cluster-5711.90714	223	728849700	KHG29143.1	319	4.3e-28	Autophagy-related 11 [Gossypium arboreum]	590579787	XM_007013823.1	133	1.01944e-61	Theobroma cacao Autophagy-related protein 11 (TCM_038431) mRNA, complete cds	--	--	--	--	--	--	--	--	--	--	--	--	--	--	--	--	--	--
Cluster-5711.90715	457	823203606	XP_012436196.1	488	2.3e-47	PREDICTED: LAG1 longevity assurance homolog 2-like [Gossypium raimondii]>gi|763780321|gb|KJB47392.1| hypothetical protein B456_008G025000 [Gossypium raimondii]	823203605	XM_012580742.1	245	1.24194e-123	PREDICTED: Gossypium raimondii LAG1 longevity assurance homolog 2-like (LOC105762820), mRNA	K04710	CERS	ceramide synthetase	http://www.genome.jp/dbget-bin/www_bget?ko:K04710	Q9LJK3	301	1.5e-26	LAG1 longevity assurance homolog 2 OS=Arabidopsis thaliana GN=LAG2 PE=1 SV=1	PF03798	TLC domain	--	--	--	--	GO:0016021	integral component of membrane	--	--
Cluster-5711.90716	636	--	--	--	--	--	--	--	--	--	--	--	--	--	--	--	--	--	--	--	--	--	--	--	--	--	--	--	--
Cluster-5711.8108	254	823221152	XP_012443268.1	213	9.6e-16	PREDICTED: serine/threonine-protein phosphatase 6 regulatory subunit 3-like isoform X2 [Gossypium raimondii]>gi|763789147|gb|KJB56143.1| hypothetical protein B456_009G107700 [Gossypium raimondii]>gi|763789148|gb|KJB56144.1| hypothetical protein B456_009G107700 [Gossypium raimondii]>gi|763789149|gb|KJB56145.1| hypothetical protein B456_009G107700 [Gossypium raimondii]	823260435	XM_012607486.1	114	4.30155e-51	PREDICTED: Gossypium raimondii serine/threonine-protein phosphatase 6 regulatory subunit 3-like (LOC105782625), transcript variant X2, mRNA	K15501	PPP6R3, SAPS3	serine/threonine-protein phosphatase 6 regulatory subunit 3	http://www.genome.jp/dbget-bin/www_bget?ko:K15501	--	--	--	--	--	--	--	--	--	--	--	--	--	--
Cluster-5711.90718	1530	823205476	XP_012436799.1	987	1.0e-104	PREDICTED: uncharacterized protein At2g29880-like [Gossypium raimondii]>gi|763781219|gb|KJB48290.1| hypothetical protein B456_008G062400 [Gossypium raimondii]	--	--	--	--	--	--	--	--	--	Q9FFJ8	304	2.3e-26	L10-interacting MYB domain-containing protein OS=Arabidopsis thaliana GN=LIMYB PE=1 SV=1	--	--	--	--	--	--	--	--	--	--
Cluster-5711.43602	374	--	--	--	--	--	--	--	--	--	--	--	--	--	--	--	--	--	--	--	--	--	--	--	--	--	--	--	--
Cluster-5711.108495	1531	--	--	--	--	--	--	--	--	--	--	--	--	--	--	--	--	--	--	--	--	--	--	--	--	--	--	--	--
Cluster-1953.0	708	--	--	--	--	--	--	--	--	--	--	--	--	--	--	P06279	409	7.1e-39	Alpha-amylase OS=Geobacillus stearothermophilus GN=amyS PE=1 SV=3	PF02806	Alpha amylase, C-terminal all-beta domain	GO:0005975	carbohydrate metabolic process	GO:0043169//GO:0003824	cation binding//catalytic activity	--	--	--	--
Cluster-5711.43603	207	--	--	--	--	--	--	--	--	--	--	--	--	--	--	--	--	--	--	--	--	--	--	--	--	--	--	--	--
Cluster-5711.43600	648	823145557	XP_012472656.1	188	2.0e-12	PREDICTED: uncharacterized protein LOC105789890 [Gossypium raimondii]>gi|763752932|gb|KJB20320.1| hypothetical protein B456_003G143500 [Gossypium raimondii]	823145556	XM_012617202.1	126	2.54977e-57	PREDICTED: Gossypium raimondii uncharacterized LOC105789890 (LOC105789890), mRNA	--	--	--	--	--	--	--	--	PF06703	Microsomal signal peptidase 25 kDa subunit (SPC25)	GO:0006465	signal peptide processing	GO:0008233	peptidase activity	GO:0005787//GO:0016021	signal peptidase complex//integral component of membrane	--	--
Cluster-5711.105376	2125	823233022	XP_012449164.1	2241	5.6e-250	PREDICTED: probable disease resistance protein At1g12290 isoform X1 [Gossypium raimondii]	823233023	XM_012593711.1	764	0	PREDICTED: Gossypium raimondii probable disease resistance protein At1g12280 (LOC105772453), transcript variant X2, mRNA	K13459	RPS2	disease resistance protein RPS2	http://www.genome.jp/dbget-bin/www_bget?ko:K13459	Q940K0	1247	1.4e-135	Probable disease resistance protein At1g61180 OS=Arabidopsis thaliana GN=At1g61180 PE=2 SV=2	PF06463//PF00931//PF01637//PF13855	Molybdenum Cofactor Synthesis C//NB-ARC domain//Archaeal ATPase//Leucine rich repeat	GO:0006777	Mo-molybdopterin cofactor biosynthetic process	GO:0051539//GO:0005524//GO:0043531//GO:0005515	4 iron, 4 sulfur cluster binding//ATP binding//ADP binding//protein binding	GO:0019008	molybdopterin synthase complex	--	--
Cluster-18765.1	742	590684265	XP_007041802.1	299	3.0e-25	GCIP-interacting family protein isoform 2 [Theobroma cacao]>gi|508705737|gb|EOX97633.1| GCIP-interacting family protein isoform 2 [Theobroma cacao]	330318797	HM003367.1	48	6.73484e-14	Camellia sinensis clone U10BcDNA 0852 pre-mRNA-splicing factor syf2 mRNA, partial cds	K12868	SYF2	pre-mRNA-splicing factor SYF2	http://www.genome.jp/dbget-bin/www_bget?ko:K12868	--	--	--	--	--	--	--	--	--	--	--	--	--	--
Cluster-5711.43601	2070	728848950	KHG28393.1	1947	6.7e-216	Interactor of constitutive active ROPs 2, chloroplastic -like protein [Gossypium arboreum]	823221326	XM_012587900.1	586	0	PREDICTED: Gossypium raimondii interactor of constitutive active ROPs 2, chloroplastic-like (LOC105768143), mRNA	--	--	--	--	Q9ZQC5	1046	2.8e-112	Interactor of constitutive active ROPs 2, chloroplastic OS=Arabidopsis thaliana GN=ICR2 PE=1 SV=1	PF13851//PF00039	Growth-arrest specific micro-tubule binding//Fibronectin type I domain	GO:0048870	cell motility	--	--	GO:0005576//GO:0031514	extracellular region//motile cilium	--	--
Cluster-19960.0	403	--	--	--	--	--	571451677	XM_003523198.2	42	7.62103e-11	PREDICTED: Glycine max ribonucleoside-diphosphate reductase large subunit-like (LOC100791639), mRNA	--	--	--	--	--	--	--	--	PF11654	Protein of unknown function (DUF2665)	GO:0009306	protein secretion	--	--	--	--	--	--
Cluster-148.0	518	168023675	XP_001764363.1	595	1.0e-59	predicted protein [Physcomitrella patens]>gi|162684515|gb|EDQ70917.1| predicted protein [Physcomitrella patens]	--	--	--	--	--	K06630	YWHAE	14-3-3 protein epsilon	http://www.genome.jp/dbget-bin/www_bget?ko:K06630	Q99002	691	1.0e-71	14-3-3 protein homolog OS=Trichoderma harzianum PE=2 SV=1	--	--	--	--	GO:0019904	protein domain specific binding	--	--	KOG0841	Multifunctional chaperone (14-3-3 family)
Cluster-5711.108492	309	--	--	--	--	--	--	--	--	--	--	--	--	--	--	--	--	--	--	--	--	--	--	--	--	--	--	--	--
Cluster-20902.0	461	728817600	KHG02514.1	149	4.6e-08	Nitrate transporter 1.2 -like protein [Gossypium arboreum]	--	--	--	--	--	--	--	--	--	Q8VYE4	134	3.6e-07	Protein NRT1/ PTR FAMILY 4.5 OS=Arabidopsis thaliana GN=NPF4.5 PE=2 SV=1	--	--	--	--	--	--	--	--	--	--
Cluster-5711.105961	377	728830185	KHG09628.1	147	6.4e-08	SPAC23H3.12c: Uncharacterized protein C23H3.12c [Gossypium arboreum]	590621446	XM_007024730.1	51	7.03555e-16	Theobroma cacao Uncharacterized protein (TCM_029262) mRNA, complete cds	--	--	--	--	--	--	--	--	--	--	--	--	--	--	--	--	--	--
Cluster-5711.76552	1224	823153354	XP_012476519.1	878	3.6e-92	PREDICTED: GTP-binding protein SAR1A [Gossypium raimondii]>gi|728843283|gb|KHG22726.1| GTP-binding SAR1A -like protein [Gossypium arboreum]>gi|763758992|gb|KJB26323.1| hypothetical protein B456_004G237100 [Gossypium raimondii]	823153353	XM_012621065.1	535	0	PREDICTED: Gossypium raimondii GTP-binding protein SAR1A (LOC105792473), mRNA	K07953	SAR1	GTP-binding protein SAR1	http://www.genome.jp/dbget-bin/www_bget?ko:K07953	O04834	855	2.3e-90	GTP-binding protein SAR1A OS=Arabidopsis thaliana GN=SAR1A PE=2 SV=1	PF00071//PF00503//PF00025//PF04670//PF10662//PF01926//PF08477	Ras family//G-protein alpha subunit//ADP-ribosylation factor family//Gtr1/RagA G protein conserved region//Ethanolamine utilisation - propanediol utilisation//50S ribosome-binding GTPase//Ras of Complex, Roc, domain of DAPkinase	GO:0007165//GO:0007186//GO:0006576//GO:0007264	signal transduction//G-protein coupled receptor signaling pathway//cellular biogenic amine metabolic process//small GTPase mediated signal transduction	GO:0004871//GO:0003924//GO:0019001//GO:0005525//GO:0005524//GO:0031683	signal transducer activity//GTPase activity//guanyl nucleotide binding//GTP binding//ATP binding//G-protein beta/gamma-subunit complex binding	--	--	KOG0077	Vesicle coat complex COPII, GTPase subunit SAR1
Cluster-1557.0	592	326523979	BAJ97000.1	611	1.6e-61	predicted protein [Hordeum vulgare subsp. vulgare]	615468905	XM_007600319.1	169	2.89334e-81	Colletotrichum fioriniae PJ7 eukaryotic ribosomal protein L18 mRNA	K02883	RP-L18e, RPL18	large subunit ribosomal protein L18e	http://www.genome.jp/dbget-bin/www_bget?ko:K02883	Q8TFH1	629	1.8e-64	60S ribosomal protein L18-B OS=Schizosaccharomyces pombe (strain 972 / ATCC 24843) GN=rpl1802 PE=1 SV=1	--	--	--	--	--	--	--	--	KOG1714	60s ribosomal protein L18
Cluster-13158.0	710	590724240	XP_007052410.1	716	1.3e-73	Toxicos en levadura 4, putative [Theobroma cacao]>gi|508704671|gb|EOX96567.1| Toxicos en levadura 4, putative [Theobroma cacao]	823147666	XM_012618293.1	386	0	PREDICTED: Gossypium raimondii E3 ubiquitin-protein ligase ATL4-like (LOC105790598), mRNA	K10663	ATL4	E3 ubiquitin-protein ligase ATL4	http://www.genome.jp/dbget-bin/www_bget?ko:K10663	Q9LY41	442	1.1e-42	E3 ubiquitin-protein ligase ATL4 OS=Arabidopsis thaliana GN=ATL4 PE=1 SV=1	PF17123//PF12678//PF00097//PF13639//PF14634//PF12861//PF12906	RING-like zinc finger//RING-H2 zinc finger//Zinc finger, C3HC4 type (RING finger)//Ring finger domain//zinc-RING finger domain//Anaphase-promoting complex subunit 11 RING-H2 finger//RING-variant domain	GO:0016567	protein ubiquitination	GO:0008270//GO:0046872//GO:0004842//GO:0005515	zinc ion binding//metal ion binding//ubiquitin-protein transferase activity//protein binding	GO:0005680	anaphase-promoting complex	--	--
Cluster-3203.0	606	590669278	XP_007037729.1	453	3.4e-43	Calcium-dependent phosphotriesterase superfamily protein, putative [Theobroma cacao]>gi|508774974|gb|EOY22230.1| Calcium-dependent phosphotriesterase superfamily protein, putative [Theobroma cacao]	--	--	--	--	--	--	--	--	--	P94111	278	9.4e-24	Protein STRICTOSIDINE SYNTHASE-LIKE 12 OS=Arabidopsis thaliana GN=SSL12 PE=2 SV=2	PF03088	Strictosidine synthase	GO:0042432//GO:0016114//GO:0009058	indole biosynthetic process//terpenoid biosynthetic process//biosynthetic process	GO:0016844	strictosidine synthase activity	--	--	--	--
Cluster-5711.75739	441	--	--	--	--	--	--	--	--	--	--	--	--	--	--	--	--	--	--	--	--	--	--	--	--	--	--	--	--
Cluster-5711.108493	378	--	--	--	--	--	--	--	--	--	--	--	--	--	--	--	--	--	--	PF03121	Herpesviridae UL52/UL70 DNA primase	GO:0006351//GO:0006269//GO:0006260	transcription, DNA-templated//DNA replication, synthesis of RNA primer//DNA replication	GO:0003896	DNA primase activity	GO:0005730//GO:0005657	nucleolus//replication fork	--	--
Cluster-5711.75738	2858	568841693	XP_006474792.1	3405	0.0e+00	PREDICTED: probable galactinol--sucrose galactosyltransferase 1-like [Citrus sinensis]>gi|641855238|gb|KDO74032.1| hypothetical protein CISIN_1g004371mg [Citrus sinensis]	823263976	XM_012609291.1	1663	0	PREDICTED: Gossypium raimondii probable galactinol--sucrose galactosyltransferase 1 (LOC105783700), mRNA	K06617	E2.4.1.82	raffinose synthase	http://www.genome.jp/dbget-bin/www_bget?ko:K06617	Q84VX0	3059	0.0e+00	Probable galactinol--sucrose galactosyltransferase 1 OS=Arabidopsis thaliana GN=RFS1 PE=2 SV=1	PF02065	Melibiase	GO:0005975//GO:0006012//GO:0001575//GO:0046486	carbohydrate metabolic process//galactose metabolic process//globoside metabolic process//glycerolipid metabolic process	GO:0004557	alpha-galactosidase activity	--	--	--	--
Cluster-9428.0	322	350535679	NP_001233951.1	216	5.5e-16	cytosolic NADP-malic enzyme [Solanum lycopersicum]>gi|2150029|gb|AAB58728.1| cytosolic NADP-malic enzyme [Solanum lycopersicum]	--	--	--	--	--	K00029	E1.1.1.40, maeB	malate dehydrogenase (oxaloacetate-decarboxylating)(NADP+)	http://www.genome.jp/dbget-bin/www_bget?ko:K00029	Q9LYG3	208	6.5e-16	NADP-dependent malic enzyme 2 OS=Arabidopsis thaliana GN=NADP-ME2 PE=1 SV=1	PF00390//PF00209	Malic enzyme, N-terminal domain//Sodium:neurotransmitter symporter family	GO:0015976//GO:0006099//GO:0055114//GO:0006812//GO:0006090//GO:0006108//GO:0006836	carbon utilization//tricarboxylic acid cycle//oxidation-reduction process//cation transport//pyruvate metabolic process//malate metabolic process//neurotransmitter transport	GO:0005328//GO:0004471//GO:0016491	neurotransmitter:sodium symporter activity//malate dehydrogenase (decarboxylating) (NAD+) activity//oxidoreductase activity	GO:0016021	integral component of membrane	KOG1257	NADP+-dependent malic enzyme
Cluster-4558.0	682	743825640	XP_010933076.1	650	5.5e-66	PREDICTED: enolase 2 [Elaeis guineensis]	743825639	XM_010934774.1	661	0	PREDICTED: Elaeis guineensis enolase 2 (LOC105053561), mRNA	K01689	ENO, eno	enolase	http://www.genome.jp/dbget-bin/www_bget?ko:K01689	P42895	638	1.9e-65	Enolase 2 OS=Zea mays GN=ENO2 PE=2 SV=1	PF00113	Enolase, C-terminal TIM barrel domain	GO:0006094//GO:0000162//GO:0006571//GO:0006096//GO:0009094	gluconeogenesis//tryptophan biosynthetic process//tyrosine biosynthetic process//glycolytic process//L-phenylalanine biosynthetic process	GO:0004634//GO:0000287	phosphopyruvate hydratase activity//magnesium ion binding	GO:0000015	phosphopyruvate hydratase complex	KOG2670	Enolase
Cluster-5711.106468	251	--	--	--	--	--	--	--	--	--	--	--	--	--	--	--	--	--	--	--	--	--	--	--	--	--	--	--	--
Cluster-11557.0	402	763774656	KJB41779.1	492	6.8e-48	hypothetical protein B456_007G120900 [Gossypium raimondii]>gi|763774657|gb|KJB41780.1| hypothetical protein B456_007G120900 [Gossypium raimondii]	823124399	XM_012624498.1	217	3.97077e-108	PREDICTED: Gossypium raimondii galactinol synthase 1 (LOC105795043), mRNA	K18819	GOLS	inositol 3-alpha-galactosyltransferase	http://www.genome.jp/dbget-bin/www_bget?ko:K18819	O22893	435	3.9e-42	Galactinol synthase 1 OS=Arabidopsis thaliana GN=GOLS1 PE=1 SV=1	PF01501	Glycosyl transferase family 8	--	--	GO:0016757	transferase activity, transferring glycosyl groups	--	--	--	--
Cluster-9256.1	227	440136373	AGB85039.1	148	3.0e-08	hypothetical protein CHLPROCp009, partial [Auxenochlorella protothecoides]	291261589	GU926691.1	195	3.56247e-96	Uncultured bacterium clone F5K2Q4C04JJ8KV 23S ribosomal RNA gene, partial sequence	--	--	--	--	--	--	--	--	--	--	--	--	--	--	--	--	--	--
Cluster-5711.80812	1038	590562998	XP_007009243.1	654	2.9e-66	FKBP-like peptidyl-prolyl cis-trans isomerase family protein [Theobroma cacao]>gi|508726156|gb|EOY18053.1| FKBP-like peptidyl-prolyl cis-trans isomerase family protein [Theobroma cacao]	823238601	XM_012596499.1	546	0	PREDICTED: Gossypium raimondii peptidyl-prolyl cis-trans isomerase FKBP20-1 (LOC105774131), mRNA	K01802	E5.2.1.8	peptidylprolyl isomerase	http://www.genome.jp/dbget-bin/www_bget?ko:K01802	Q9M2S7	542	3.9e-54	Peptidyl-prolyl cis-trans isomerase FKBP20-1 OS=Arabidopsis thaliana GN=FKBP20-1 PE=1 SV=1	PF05680//PF00254	ATP synthase E chain//FKBP-type peptidyl-prolyl cis-trans isomerase	GO:0006457//GO:0015986//GO:0015992	protein folding//ATP synthesis coupled proton transport//proton transport	GO:0015078	hydrogen ion transmembrane transporter activity	GO:0000276	mitochondrial proton-transporting ATP synthase complex, coupling factor F(o)	KOG0543	FKBP-type peptidyl-prolyl cis-trans isomerase
Cluster-5711.80813	3626	728831372	KHG10815.1	3192	0.0e+00	Serine/threonine-protein kinase KIPK [Gossypium arboreum]	823221511	XM_012587998.1	1810	0	PREDICTED: Gossypium raimondii serine/threonine-protein kinase D6PKL1-like (LOC105768208), transcript variant X1, mRNA	--	--	--	--	Q9LFA2	1421	1.6e-155	Serine/threonine-protein kinase KIPK OS=Arabidopsis thaliana GN=KIPK PE=1 SV=1	PF00069//PF07714//PF06293	Protein kinase domain//Protein tyrosine kinase//Lipopolysaccharide kinase (Kdo/WaaP) family	GO:0006468	protein phosphorylation	GO:0005524//GO:0016773//GO:0004672	ATP binding//phosphotransferase activity, alcohol group as acceptor//protein kinase activity	GO:0016020	membrane	--	--
Cluster-5711.80810	2556	728835960	KHG15403.1	1594	7.1e-175	Cyclic nucleotide-gated ion channel 2 -like protein [Gossypium arboreum]>gi|728836050|gb|KHG15493.1| Cyclic nucleotide-gated ion channel 2 -like protein [Gossypium arboreum]>gi|728842028|gb|KHG21471.1| Cyclic nucleotide-gated ion channel 2 -like protein [Gossypium arboreum]	823167166	XM_012628078.1	653	0	PREDICTED: Gossypium raimondii cyclic nucleotide-gated ion channel 2-like (LOC105798141), mRNA	K05391	CNGF	cyclic nucleotide gated channel, other eukaryote	http://www.genome.jp/dbget-bin/www_bget?ko:K05391	O65718	1273	1.7e-138	Cyclic nucleotide-gated ion channel 2 OS=Arabidopsis thaliana GN=CNGC2 PE=1 SV=1	--	--	--	--	--	--	--	--	--	--
Cluster-5711.80811	3441	728831372	KHG10815.1	3237	0.0e+00	Serine/threonine-protein kinase KIPK [Gossypium arboreum]	823221511	XM_012587998.1	1758	0	PREDICTED: Gossypium raimondii serine/threonine-protein kinase D6PKL1-like (LOC105768208), transcript variant X1, mRNA	--	--	--	--	Q9LFA2	1484	7.7e-163	Serine/threonine-protein kinase KIPK OS=Arabidopsis thaliana GN=KIPK PE=1 SV=1	PF06293//PF07714//PF00069	Lipopolysaccharide kinase (Kdo/WaaP) family//Protein tyrosine kinase//Protein kinase domain	GO:0006468	protein phosphorylation	GO:0005524//GO:0016773//GO:0004672	ATP binding//phosphotransferase activity, alcohol group as acceptor//protein kinase activity	GO:0016020	membrane	--	--
Cluster-5711.80816	387	823215297	XP_012440404.1	209	4.3e-15	PREDICTED: peroxisomal membrane protein PEX14 isoform X1 [Gossypium raimondii]>gi|763786079|gb|KJB53150.1| hypothetical protein B456_008G295200 [Gossypium raimondii]	--	--	--	--	--	K13343	PEX14	peroxin-14	http://www.genome.jp/dbget-bin/www_bget?ko:K13343	--	--	--	--	--	--	--	--	--	--	--	--	--	--
Cluster-5711.80817	3018	590718444	XP_007050820.1	2750	7.6e-309	Spermatogenesis-associated protein 20 isoform 3, partial [Theobroma cacao]>gi|508703081|gb|EOX94977.1| Spermatogenesis-associated protein 20 isoform 3, partial [Theobroma cacao]	823188222	XM_012634988.1	1411	0	PREDICTED: Gossypium raimondii spermatogenesis-associated protein 20 (LOC105803044), mRNA	--	--	--	--	Q8TB22	1288	3.6e-140	Spermatogenesis-associated protein 20 OS=Homo sapiens GN=SPATA20 PE=2 SV=3	--	--	--	--	--	--	--	--	KOG2244	Highly conserved protein containing a thioredoxin domain
Cluster-5711.80814	455	--	--	--	--	--	--	--	--	--	--	--	--	--	--	--	--	--	--	--	--	--	--	--	--	--	--	--	--
Cluster-5711.80815	2738	823131198	XP_012456910.1	2057	1.6e-228	PREDICTED: uncharacterized protein LOC105777927 [Gossypium raimondii]>gi|763745713|gb|KJB13152.1| hypothetical protein B456_002G059600 [Gossypium raimondii]>gi|763745714|gb|KJB13153.1| hypothetical protein B456_002G059600 [Gossypium raimondii]	823131197	XM_012601456.1	1376	0	PREDICTED: Gossypium raimondii uncharacterized LOC105777927 (LOC105777927), mRNA	--	--	--	--	--	--	--	--	PF04048	Sec8 exocyst complex component specific domain	GO:0015031//GO:0006904	protein transport//vesicle docking involved in exocytosis	--	--	GO:0000145	exocyst	--	--
Cluster-5711.80818	2922	590718444	XP_007050820.1	2750	7.3e-309	Spermatogenesis-associated protein 20 isoform 3, partial [Theobroma cacao]>gi|508703081|gb|EOX94977.1| Spermatogenesis-associated protein 20 isoform 3, partial [Theobroma cacao]	823188222	XM_012634988.1	1411	0	PREDICTED: Gossypium raimondii spermatogenesis-associated protein 20 (LOC105803044), mRNA	--	--	--	--	Q8TB22	1288	3.5e-140	Spermatogenesis-associated protein 20 OS=Homo sapiens GN=SPATA20 PE=2 SV=3	--	--	--	--	--	--	--	--	KOG2244	Highly conserved protein containing a thioredoxin domain
Cluster-5711.80819	2923	590718441	XP_007050819.1	3490	0.0e+00	Spermatogenesis-associated protein 20 isoform 2 [Theobroma cacao]>gi|508703080|gb|EOX94976.1| Spermatogenesis-associated protein 20 isoform 2 [Theobroma cacao]	823188222	XM_012634988.1	1545	0	PREDICTED: Gossypium raimondii spermatogenesis-associated protein 20 (LOC105803044), mRNA	--	--	--	--	Q8TB22	1413	1.1e-154	Spermatogenesis-associated protein 20 OS=Homo sapiens GN=SPATA20 PE=2 SV=3	--	--	--	--	--	--	--	--	KOG2244	Highly conserved protein containing a thioredoxin domain
Cluster-5711.18433	409	--	--	--	--	--	--	--	--	--	--	--	--	--	--	--	--	--	--	--	--	--	--	--	--	--	--	--	--
Cluster-17692.1	308	823200521	XP_012435243.1	459	3.5e-44	PREDICTED: uncharacterized protein LOC105761846 [Gossypium raimondii]>gi|763779486|gb|KJB46609.1| hypothetical protein B456_007G377700 [Gossypium raimondii]	823200520	XM_012579789.1	176	1.83213e-85	PREDICTED: Gossypium raimondii uncharacterized LOC105761846 (LOC105761846), mRNA	--	--	--	--	--	--	--	--	--	--	--	--	--	--	--	--	--	--
Cluster-17692.0	573	--	--	--	--	--	--	--	--	--	--	--	--	--	--	--	--	--	--	--	--	--	--	--	--	--	--	--	--
Cluster-5711.76550	1887	823264407	XP_012464946.1	630	3.2e-63	PREDICTED: GDSL esterase/lipase At4g26790-like isoform X1 [Gossypium raimondii]>gi|823264409|ref|XP_012464947.1| PREDICTED: GDSL esterase/lipase At4g26790-like isoform X1 [Gossypium raimondii]>gi|823264411|ref|XP_012464948.1| PREDICTED: GDSL esterase/lipase At4g26790-like isoform X2 [Gossypium raimondii]>gi|763814861|gb|KJB81713.1| hypothetical protein B456_013G157800 [Gossypium raimondii]	823264412	XM_012609495.1	354	0	PREDICTED: Gossypium raimondii upstream activation factor subunit UAF30 (LOC105783824), transcript variant X1, mRNA	--	--	--	--	Q8VY93	432	4.1e-41	GDSL esterase/lipase At4g26790 OS=Arabidopsis thaliana GN=At4g26790 PE=2 SV=1	PF00657//PF02201	GDSL-like Lipase/Acylhydrolase//SWIB/MDM2 domain	--	--	GO:0005515//GO:0016788	protein binding//hydrolase activity, acting on ester bonds	--	--	--	--
Cluster-15323.0	622	823162412	XP_012481156.1	632	6.2e-64	PREDICTED: transcription factor SCREAM2-like [Gossypium raimondii]>gi|763760301|gb|KJB27555.1| hypothetical protein B456_005G006200 [Gossypium raimondii]	823162411	XM_012625702.1	280	6.0198e-143	PREDICTED: Gossypium raimondii transcription factor SCREAM2-like (LOC105796063), mRNA	--	--	--	--	Q9LXA9	156	1.4e-09	Transcription factor bHLH61 OS=Arabidopsis thaliana GN=BHLH61 PE=2 SV=1	--	--	--	--	--	--	--	--	--	--
Cluster-5711.37609	1336	321272239	ADW80126.1	259	2.4e-20	hybrid proline-rich protein [Gossypium hirsutum]	--	--	--	--	--	--	--	--	--	Q8RW93	143	9.4e-08	Putative lipid-binding protein At4g00165 OS=Arabidopsis thaliana GN=At4g00165 PE=2 SV=1	--	--	--	--	--	--	--	--	--	--
Cluster-5711.37608	249	--	--	--	--	--	--	--	--	--	--	--	--	--	--	--	--	--	--	--	--	--	--	--	--	--	--	--	--
Cluster-5711.108491	2684	18254413	AAL66754.1	1583	1.4e-173	putative copia-like retrotransposon Hopscotch polyprotein [Zea mays]	--	--	--	--	--	--	--	--	--	P04146	882	3.8e-93	Copia protein OS=Drosophila melanogaster GN=GIP PE=1 SV=3	PF13683//PF00665//PF00097	Integrase core domain//Integrase core domain//Zinc finger, C3HC4 type (RING finger)	GO:0015074	DNA integration	GO:0046872	metal ion binding	--	--	--	--
Cluster-14865.0	386	823209026	XP_012437815.1	493	5.0e-48	PREDICTED: probable L-gulonolactone oxidase 6 [Gossypium raimondii]>gi|763782558|gb|KJB49629.1| hypothetical protein B456_008G130100 [Gossypium raimondii]	823209025	XM_012582361.1	210	2.95734e-104	PREDICTED: Gossypium raimondii probable L-gulonolactone oxidase 6 (LOC105763957), mRNA	--	--	--	--	O81032	391	4.7e-37	Probable L-gulonolactone oxidase 6 OS=Arabidopsis thaliana GN=GULLO6 PE=3 SV=1	PF01565	FAD binding domain	GO:0055114	oxidation-reduction process	GO:0050660//GO:0016491	flavin adenine dinucleotide binding//oxidoreductase activity	--	--	--	--
Cluster-5711.106460	306	590685464	XP_007042109.1	253	2.7e-20	RING/U-box superfamily protein isoform 3 [Theobroma cacao]>gi|508706044|gb|EOX97940.1| RING/U-box superfamily protein isoform 3 [Theobroma cacao]	--	--	--	--	--	--	--	--	--	--	--	--	--	--	--	--	--	--	--	--	--	--	--
Cluster-5711.37601	2799	590693002	XP_007044212.1	839	2.8e-87	Phosphatidic acid phosphatase 1 isoform 2, partial [Theobroma cacao]>gi|508708147|gb|EOY00044.1| Phosphatidic acid phosphatase 1 isoform 2, partial [Theobroma cacao]	823216128	XM_012585343.1	406	0	PREDICTED: Gossypium raimondii lipid phosphate phosphatase 2-like (LOC105766048), transcript variant X2, mRNA	--	--	--	--	Q8LFD1	696	1.5e-71	Putative lipid phosphate phosphatase 3, chloroplastic OS=Arabidopsis thaliana GN=LPP3 PE=2 SV=1	PF02687	FtsX-like permease family	--	--	--	--	GO:0016020	membrane	KOG3030	Lipid phosphate phosphatase and related enzymes of the PAP2 family
Cluster-5711.37600	2616	823216127	XP_012440796.1	1311	4.8e-142	PREDICTED: lipid phosphate phosphatase 2-like [Gossypium raimondii]>gi|823216129|ref|XP_012440797.1| PREDICTED: lipid phosphate phosphatase 2-like [Gossypium raimondii]>gi|763794082|gb|KJB61078.1| hypothetical protein B456_009G338900 [Gossypium raimondii]	823216128	XM_012585343.1	610	0	PREDICTED: Gossypium raimondii lipid phosphate phosphatase 2-like (LOC105766048), transcript variant X2, mRNA	--	--	--	--	Q8LFD1	1019	4.8e-109	Putative lipid phosphate phosphatase 3, chloroplastic OS=Arabidopsis thaliana GN=LPP3 PE=2 SV=1	PF02687//PF01292//PF01899	FtsX-like permease family//Prokaryotic cytochrome b561//Na+/H+ ion antiporter subunit	GO:0006118//GO:0006812	obsolete electron transport//cation transport	GO:0009055//GO:0008324	electron carrier activity//cation transmembrane transporter activity	GO:0016021//GO:0016020	integral component of membrane//membrane	KOG3030	Lipid phosphate phosphatase and related enzymes of the PAP2 family
Cluster-5711.37603	513	--	--	--	--	--	--	--	--	--	--	--	--	--	--	--	--	--	--	--	--	--	--	--	--	--	--	--	--
Cluster-5711.37602	312	--	--	--	--	--	--	--	--	--	--	--	--	--	--	--	--	--	--	--	--	--	--	--	--	--	--	--	--
Cluster-5711.37605	3385	728839976	KHG19419.1	4013	0.0e+00	Putative phospholipid-transporting ATPase 9 -like protein [Gossypium arboreum]	823211823	XM_012583226.1	1943	0	PREDICTED: Gossypium raimondii putative phospholipid-transporting ATPase 9 (LOC105764593), mRNA	K01530	E3.6.3.1	phospholipid-translocating ATPase	http://www.genome.jp/dbget-bin/www_bget?ko:K01530	Q9SX33	3519	0.0e+00	Putative phospholipid-transporting ATPase 9 OS=Arabidopsis thaliana GN=ALA9 PE=3 SV=1	PF00122	E1-E2 ATPase	--	--	GO:0000166//GO:0046872	nucleotide binding//metal ion binding	--	--	--	--
Cluster-5711.37604	357	--	--	--	--	--	--	--	--	--	--	--	--	--	--	--	--	--	--	--	--	--	--	--	--	--	--	--	--
Cluster-5711.37607	564	590585923	XP_007015562.1	864	7.0e-91	Cobalamin-independent synthase family protein isoform 2 [Theobroma cacao]>gi|508785925|gb|EOY33181.1| Cobalamin-independent synthase family protein isoform 2 [Theobroma cacao]	347361139	JF795472.1	195	9.67655e-96	Camellia sinensis methionine synthase mRNA, complete cds	K00549	metE	5-methyltetrahydropteroyltriglutamate--homocysteine methyltransferase	http://www.genome.jp/dbget-bin/www_bget?ko:K00549	O50008	802	1.5e-84	5-methyltetrahydropteroyltriglutamate--homocysteine methyltransferase 1 OS=Arabidopsis thaliana GN=MS1 PE=1 SV=1	PF01717//PF08267	Cobalamin-independent synthase, Catalytic domain//Cobalamin-independent synthase, N-terminal domain	GO:0009086//GO:0008652	methionine biosynthetic process//cellular amino acid biosynthetic process	GO:0003871//GO:0008270	5-methyltetrahydropteroyltriglutamate-homocysteine S-methyltransferase activity//zinc ion binding	--	--	KOG2263	Methionine synthase II (cobalamin-independent)
Cluster-5711.37606	1835	590675822	XP_007039557.1	1484	2.9e-162	Ent-kaurenoic acid hydroxylase 2 [Theobroma cacao]>gi|508776802|gb|EOY24058.1| Ent-kaurenoic acid hydroxylase 2 [Theobroma cacao]	590675813	XM_007039493.1	185	1.19001e-89	Theobroma cacao Cytochrome P450 88D6, putative (TCM_015758) mRNA, complete cds	K04123	KAO	ent-kaurenoic acid hydroxylase	http://www.genome.jp/dbget-bin/www_bget?ko:K04123	B5BSX1	1331	2.2e-145	Beta-amyrin 11-oxidase OS=Glycyrrhiza uralensis GN=CYP88D6 PE=1 SV=1	PF00067	Cytochrome P450	GO:0055114	oxidation-reduction process	GO:0005506//GO:0020037//GO:0016705	iron ion binding//heme binding//oxidoreductase activity, acting on paired donors, with incorporation or reduction of molecular oxygen	--	--	--	--
Cluster-5711.77199	318	--	--	--	--	--	--	--	--	--	--	--	--	--	--	--	--	--	--	--	--	--	--	--	--	--	--	--	--
Cluster-5711.77198	383	--	--	--	--	--	823242189	XM_012598338.1	67	9.12971e-25	PREDICTED: Gossypium raimondii H/ACA ribonucleoprotein complex subunit 3-like protein (LOC105775823), mRNA	--	--	--	--	--	--	--	--	PF04135	Nucleolar RNA-binding protein, Nop10p family	GO:0042254//GO:0001522	ribosome biogenesis//pseudouridine synthesis	GO:0030515	snoRNA binding	GO:0072588	box H/ACA RNP complex	--	--
Cluster-5711.76551	262	--	--	--	--	--	--	--	--	--	--	--	--	--	--	--	--	--	--	--	--	--	--	--	--	--	--	--	--
Cluster-4766.0	1010	685313392	XP_009147282.1	210	8.6e-15	PREDICTED: putative ribonuclease H protein At1g65750 [Brassica rapa]	--	--	--	--	--	--	--	--	--	P0C2F6	135	6.0e-07	Putative ribonuclease H protein At1g65750 OS=Arabidopsis thaliana GN=At1g65750 PE=3 SV=1	PF01964	Radical SAM ThiC family	GO:0009228	thiamine biosynthetic process	GO:0051536	iron-sulfur cluster binding	--	--	--	--
Cluster-5711.77191	709	763814025	KJB80877.1	423	1.2e-39	hypothetical protein B456_013G119300 [Gossypium raimondii]	823266320	XM_012610407.1	185	4.46393e-90	PREDICTED: Gossypium raimondii GDSL esterase/lipase At5g18430-like (LOC105784510), mRNA	--	--	--	--	Q5PNZ0	324	5.1e-29	GDSL esterase/lipase At5g18430 OS=Arabidopsis thaliana GN=At5g18430 PE=2 SV=1	PF10415	Fumarase C C-terminus	GO:0006099	tricarboxylic acid cycle	GO:0016829	lyase activity	--	--	--	--
Cluster-5711.77190	202	590707186	XP_007047935.1	307	9.7e-27	C2H2 and C2HC zinc fingers superfamily protein, putative [Theobroma cacao]>gi|508700196|gb|EOX92092.1| C2H2 and C2HC zinc fingers superfamily protein, putative [Theobroma cacao]	--	--	--	--	--	--	--	--	--	Q943I6	219	2.2e-17	Zinc finger protein STOP1 homolog OS=Oryza sativa subsp. japonica GN=Os01g0871200 PE=2 SV=1	--	--	--	--	--	--	--	--	--	--
Cluster-5711.77193	316	--	--	--	--	--	--	--	--	--	--	--	--	--	--	--	--	--	--	--	--	--	--	--	--	--	--	--	--
Cluster-5711.77192	1526	590562832	XP_007009196.1	1517	3.6e-166	Exostosin family protein, putative isoform 1 [Theobroma cacao]>gi|590562836|ref|XP_007009197.1| Exostosin family protein, putative isoform 1 [Theobroma cacao]>gi|508726109|gb|EOY18006.1| Exostosin family protein, putative isoform 1 [Theobroma cacao]>gi|508726110|gb|EOY18007.1| Exostosin family protein, putative isoform 1 [Theobroma cacao]	590562835	XM_007009135.1	579	0	Theobroma cacao Exostosin family protein, putative isoform 1 (TCM_042684) mRNA, complete cds	--	--	--	--	Q9LFP3	353	4.8e-32	Probable glycosyltransferase At5g11130 OS=Arabidopsis thaliana GN=At5g11120/At5g11130 PE=3 SV=2	PF00859	CTF/NF-I family transcription modulation region	GO:0006260//GO:0006355	DNA replication//regulation of transcription, DNA-templated	GO:0003700	transcription factor activity, sequence-specific DNA binding	GO:0005667//GO:0005634	transcription factor complex//nucleus	--	--
Cluster-5711.77195	1928	763776342	KJB43465.1	1519	2.7e-166	hypothetical protein B456_007G201600 [Gossypium raimondii]	823192014	XM_012636184.1	734	0	PREDICTED: Gossypium raimondii mannan endo-1,4-beta-mannosidase 7 (LOC105803784), mRNA	K19355	MAN	mannan endo-1,4-beta-mannosidase	http://www.genome.jp/dbget-bin/www_bget?ko:K19355	Q9FJZ3	1169	1.4e-126	Mannan endo-1,4-beta-mannosidase 7 OS=Arabidopsis thaliana GN=MAN7 PE=2 SV=1	PF00150//PF02449	Cellulase (glycosyl hydrolase family 5)//Beta-galactosidase	GO:0006012//GO:0046486//GO:0006027//GO:0005975//GO:0006687	galactose metabolic process//glycerolipid metabolic process//glycosaminoglycan catabolic process//carbohydrate metabolic process//glycosphingolipid metabolic process	GO:0004565//GO:0004553	beta-galactosidase activity//hydrolase activity, hydrolyzing O-glycosyl compounds	GO:0009341	beta-galactosidase complex	--	--
Cluster-5711.77194	318	--	--	--	--	--	--	--	--	--	--	--	--	--	--	--	--	--	--	--	--	--	--	--	--	--	--	--	--
Cluster-5711.77197	992	823225163	XP_012445375.1	470	6.0e-45	PREDICTED: uncharacterized protein LOC105769349 [Gossypium raimondii]>gi|823225165|ref|XP_012445376.1| PREDICTED: uncharacterized protein LOC105769349 [Gossypium raimondii]>gi|823225167|ref|XP_012445377.1| PREDICTED: uncharacterized protein LOC105769349 [Gossypium raimondii]>gi|823225169|ref|XP_012445378.1| PREDICTED: uncharacterized protein LOC105769349 [Gossypium raimondii]>gi|823225171|ref|XP_…	590577889	XM_007013296.1	291	7.52843e-149	Theobroma cacao Mitogen-activated protein kinase kinase kinase 1 isoform 1 (TCM_038015) mRNA, complete cds	--	--	--	--	--	--	--	--	--	--	--	--	--	--	--	--	--	--
Cluster-5711.77196	1305	763784256	KJB51327.1	1766	4.1e-195	hypothetical protein B456_008G212100 [Gossypium raimondii]	823121534	XM_012611722.1	746	0	PREDICTED: Gossypium raimondii respiratory burst oxidase homolog protein C-like (LOC105785606), mRNA	K13447	RBOH	respiratory burst oxidase	http://www.genome.jp/dbget-bin/www_bget?ko:K13447	Q2HXL0	1595	3.9e-176	Respiratory burst oxidase homolog protein C OS=Solanum tuberosum GN=RBOHC PE=1 SV=2	PF08022//PF08030	FAD-binding domain//Ferric reductase NAD binding domain	GO:0055114	oxidation-reduction process	GO:0016491	oxidoreductase activity	--	--	--	--
Cluster-5711.18435	532	300509024	ADK24218.1	351	2.0e-31	cinnamyl alcohol dehydrogenase [Hibiscus cannabinus]	300509023	HM151380.1	229	1.14335e-114	Hibiscus cannabinus cinnamyl alcohol dehydrogenase (cad) mRNA, complete cds	K00083	E1.1.1.195	cinnamyl-alcohol dehydrogenase	http://www.genome.jp/dbget-bin/www_bget?ko:K00083	O22380	270	7.0e-23	Probable cinnamyl alcohol dehydrogenase OS=Lolium perenne PE=2 SV=1	PF02826//PF08240	D-isomer specific 2-hydroxyacid dehydrogenase, NAD binding domain//Alcohol dehydrogenase GroES-like domain	GO:0055114	oxidation-reduction process	GO:0051287	NAD binding	--	--	--	--
Cluster-18865.0	3621	823191077	XP_012491347.1	2512	3.6e-281	PREDICTED: DNA ligase 1 isoform X1 [Gossypium raimondii]>gi|763776001|gb|KJB43124.1| hypothetical protein B456_007G185500 [Gossypium raimondii]	823191076	XM_012635893.1	1268	0	PREDICTED: Gossypium raimondii DNA ligase 1 (LOC105803618), transcript variant X1, mRNA	K10747	LIG1	DNA ligase 1	http://www.genome.jp/dbget-bin/www_bget?ko:K10747	Q42572	1021	3.9e-109	DNA ligase 1 OS=Arabidopsis thaliana GN=LIG1 PE=2 SV=2	PF01331//PF04675//PF04679//PF17053//PF01068	mRNA capping enzyme, catalytic domain//DNA ligase N terminus//ATP dependent DNA ligase C terminal region//Genetic interactor of prohibitin 5//ATP dependent DNA ligase domain	GO:0006370//GO:0006260//GO:0006310//GO:0006281//GO:0000002//GO:0006397	7-methylguanosine mRNA capping//DNA replication//DNA recombination//DNA repair//mitochondrial genome maintenance//mRNA processing	GO:0005524//GO:0003910//GO:0003677//GO:0004484	ATP binding//DNA ligase (ATP) activity//DNA binding//mRNA guanylyltransferase activity	--	--	KOG0967	ATP-dependent DNA ligase I
Cluster-5711.63671	1744	590705180	XP_007047364.1	1234	2.7e-133	WRKY DNA-binding protein 7 isoform 1 [Theobroma cacao]>gi|590705184|ref|XP_007047365.1| WRKY DNA-binding protein 7 isoform 1 [Theobroma cacao]>gi|508699625|gb|EOX91521.1| WRKY DNA-binding protein 7 isoform 1 [Theobroma cacao]>gi|508699626|gb|EOX91522.1| WRKY DNA-binding protein 7 isoform 1 [Theobroma cacao]	590705183	XM_007047303.1	459	0	Theobroma cacao WRKY DNA-binding protein 7 isoform 1 (TCM_000680) mRNA, complete cds	--	--	--	--	Q9STX0	589	2.3e-59	Probable WRKY transcription factor 7 OS=Arabidopsis thaliana GN=WRKY7 PE=2 SV=1	PF03106	WRKY DNA -binding domain	GO:0006355	regulation of transcription, DNA-templated	GO:0003700//GO:0043565	transcription factor activity, sequence-specific DNA binding//sequence-specific DNA binding	GO:0005667	transcription factor complex	--	--
Cluster-5711.55218	275	--	--	--	--	--	--	--	--	--	--	--	--	--	--	--	--	--	--	--	--	--	--	--	--	--	--	--	--
Cluster-5711.63670	1848	702360941	XP_010059852.1	229	9.8e-17	PREDICTED: uncharacterized protein At2g23090-like [Eucalyptus grandis]>gi|629100823|gb|KCW66292.1| hypothetical protein EUGRSUZ_F00119 [Eucalyptus grandis]	823261116	XM_012607832.1	122	1.25945e-54	PREDICTED: Gossypium raimondii uncharacterized protein At2g23090-like (LOC105782824), mRNA	--	--	--	--	O64818	218	2.6e-16	Uncharacterized protein At2g23090 OS=Arabidopsis thaliana GN=At2g23090 PE=1 SV=1	--	--	--	--	--	--	--	--	--	--
Cluster-5711.27150	956	--	--	--	--	--	--	--	--	--	--	--	--	--	--	--	--	--	--	--	--	--	--	--	--	--	--	--	--
Cluster-5711.63673	211	823133953	XP_012466812.1	357	1.6e-32	PREDICTED: uncharacterized protein LOC105785314 isoform X1 [Gossypium raimondii]>gi|763747352|gb|KJB14791.1| hypothetical protein B456_002G143900 [Gossypium raimondii]	823133952	XM_012611358.1	148	4.38254e-70	PREDICTED: Gossypium raimondii uncharacterized LOC105785314 (LOC105785314), transcript variant X1, mRNA	--	--	--	--	--	--	--	--	--	--	--	--	--	--	--	--	KOG4172	Predicted E3 ubiquitin ligase
Cluster-5711.78477	527	728814936	KHG01680.1	319	1.0e-27	Glucosidase 2 subunit beta [Gossypium arboreum]	657951114	XM_008353025.1	80	7.6285e-32	PREDICTED: Malus x domestica glucosidase 2 subunit beta-like (LOC103414660), mRNA	K08288	PRKCSH	protein kinase C substrate 80K-H	http://www.genome.jp/dbget-bin/www_bget?ko:K08288	Q9FM96	254	4.9e-21	Glucosidase 2 subunit beta OS=Arabidopsis thaliana GN=PSL4 PE=2 SV=1	--	--	--	--	--	--	--	--	KOG2397	Protein kinase C substrate, 80 KD protein, heavy chain
Cluster-6072.0	445	--	--	--	--	--	--	--	--	--	--	--	--	--	--	--	--	--	--	--	--	--	--	--	--	--	--	--	--
Cluster-5711.63672	2309	823222834	XP_012444144.1	2729	1.6e-306	PREDICTED: peroxisome biogenesis protein 5 isoform X2 [Gossypium raimondii]	823222840	XR_001125873.1	1522	0	PREDICTED: Gossypium raimondii peroxisome biogenesis protein 5 (LOC105768636), transcript variant X6, misc_RNA	K13342	PEX5, PXR1	peroxin-5	http://www.genome.jp/dbget-bin/www_bget?ko:K13342	Q9FMA3	2110	1.3e-235	Peroxisome biogenesis protein 5 OS=Arabidopsis thaliana GN=PEX5 PE=1 SV=1	PF13181//PF13414//PF00904//PF00515	Tetratricopeptide repeat//TPR repeat//Involucrin repeat//Tetratricopeptide repeat	GO:0031424	keratinization	GO:0005515	protein binding	GO:0005737	cytoplasm	KOG1125	TPR repeat-containing protein
Cluster-5711.49174	5185	823120156	XP_012470423.1	3531	0.0e+00	PREDICTED: protein phosphatase 2C and cyclic nucleotide-binding/kinase domain-containing protein-like isoform X2 [Gossypium raimondii]>gi|763739703|gb|KJB07202.1| hypothetical protein B456_001G007600 [Gossypium raimondii]	823120155	XM_012614969.1	1680	0	PREDICTED: Gossypium raimondii protein phosphatase 2C and cyclic nucleotide-binding/kinase domain-containing protein-like (LOC105788049), transcript variant X4, mRNA	--	--	--	--	Q9SL76	2809	0.0e+00	Protein phosphatase 2C and cyclic nucleotide-binding/kinase domain-containing protein OS=Arabidopsis thaliana GN=At2g20050/At2g20040 PE=2 SV=2	PF00481//PF07714//PF00069//PF07228	Protein phosphatase 2C//Protein tyrosine kinase//Protein kinase domain//Stage II sporulation protein E (SpoIIE)	GO:0006468	protein phosphorylation	GO:0003824//GO:0005524//GO:0004672	catalytic activity//ATP binding//protein kinase activity	--	--	KOG0616	cAMP-dependent protein kinase catalytic subunit (PKA)
Cluster-5711.20705	853	590705418	XP_007047432.1	430	2.2e-40	RING finger protein B, putative [Theobroma cacao]>gi|508699693|gb|EOX91589.1| RING finger protein B, putative [Theobroma cacao]	--	--	--	--	--	--	--	--	--	--	--	--	--	--	--	--	--	--	--	--	--	--	--
Cluster-5711.63675	1848	590693905	XP_007044461.1	1874	1.8e-207	Pyruvate dehydrogenase complex E1 alpha subunit, ALPHA,E1 ALPHA isoform 1 [Theobroma cacao]>gi|508708396|gb|EOY00293.1| Pyruvate dehydrogenase complex E1 alpha subunit, ALPHA,E1 ALPHA isoform 1 [Theobroma cacao]	590693904	XM_007044399.1	815	0	Theobroma cacao Pyruvate dehydrogenase complex E1 alpha subunit, ALPHA,E1 ALPHA isoform 1 (TCM_010131) mRNA, complete cds	K00161	PDHA, pdhA	pyruvate dehydrogenase E1 component alpha subunit	http://www.genome.jp/dbget-bin/www_bget?ko:K00161	P52902	1725	4.7e-191	Pyruvate dehydrogenase E1 component subunit alpha, mitochondrial OS=Pisum sativum PE=2 SV=1	PF13292//PF02775//PF00676	1-deoxy-D-xylulose-5-phosphate synthase//Thiamine pyrophosphate enzyme, C-terminal TPP binding domain//Dehydrogenase E1 component	GO:0008152//GO:0016114//GO:0006694	metabolic process//terpenoid biosynthetic process//steroid biosynthetic process	GO:0030976//GO:0008661//GO:0003824//GO:0016624	thiamine pyrophosphate binding//1-deoxy-D-xylulose-5-phosphate synthase activity//catalytic activity//oxidoreductase activity, acting on the aldehyde or oxo group of donors, disulfide as acceptor	--	--	KOG0225	Pyruvate dehydrogenase E1, alpha subunit
Cluster-5711.78475	2132	763817129	KJB83981.1	1184	2.1e-127	hypothetical protein B456_013G245500 [Gossypium raimondii]	590580302	XM_007013968.1	492	0	Theobroma cacao Calmodulin-binding protein isoform 1 (TCM_038627) mRNA, complete cds	K08288	PRKCSH	protein kinase C substrate 80K-H	http://www.genome.jp/dbget-bin/www_bget?ko:K08288	Q9FM96	819	6.1e-86	Glucosidase 2 subunit beta OS=Arabidopsis thaliana GN=PSL4 PE=2 SV=1	PF01496	V-type ATPase 116kDa subunit family	GO:0015992//GO:0015991	proton transport//ATP hydrolysis coupled proton transport	GO:0015078	hydrogen ion transmembrane transporter activity	GO:0033179	proton-transporting V-type ATPase, V0 domain	KOG2397	Protein kinase C substrate, 80 KD protein, heavy chain
Cluster-5711.63674	498	823238346	XP_012451822.1	449	8.2e-43	PREDICTED: uncharacterized protein LOC105774053 [Gossypium raimondii]>gi|823238348|ref|XP_012451823.1| PREDICTED: uncharacterized protein LOC105774053 [Gossypium raimondii]>gi|763799001|gb|KJB65956.1| hypothetical protein B456_010G125200 [Gossypium raimondii]>gi|763799003|gb|KJB65958.1| hypothetical protein B456_010G125200 [Gossypium raimondii]	823238347	XM_012596369.1	193	1.09857e-94	PREDICTED: Gossypium raimondii uncharacterized LOC105774053 (LOC105774053), transcript variant X2, mRNA	--	--	--	--	--	--	--	--	--	--	--	--	--	--	--	--	--	--
Cluster-5711.55215	393	4139170	AAD03711.1	542	1.1e-53	elongation translation factor 1 alpha [Cyanophora paradoxa]	751773407	XM_011214999.1	279	1.32599e-142	PREDICTED: Bactrocera dorsalis elongation factor 1-alpha 1 (LOC105233054), mRNA	K03231	EEF1A	elongation factor 1-alpha	http://www.genome.jp/dbget-bin/www_bget?ko:K03231	P29520	560	1.2e-56	Elongation factor 1-alpha OS=Bombyx mori PE=2 SV=1	PF04548//PF01926//PF02421//PF00503//PF01580//PF00735	AIG1 family//50S ribosome-binding GTPase//Ferrous iron transport protein B//G-protein alpha subunit//FtsK/SpoIIIE family//Septin	GO:0015684//GO:0007165//GO:0007186	ferrous iron transport//signal transduction//G-protein coupled receptor signaling pathway	GO:0005525//GO:0031683//GO:0005524//GO:0019001//GO:0003924//GO:0004871//GO:0003677//GO:0015093//GO:0000166	GTP binding//G-protein beta/gamma-subunit complex binding//ATP binding//guanyl nucleotide binding//GTPase activity//signal transducer activity//DNA binding//ferrous iron transmembrane transporter activity//nucleotide binding	GO:0016021	integral component of membrane	KOG0052	Translation elongation factor EF-1 alpha/Tu
Cluster-5711.63677	1858	590693905	XP_007044461.1	1716	3.7e-189	Pyruvate dehydrogenase complex E1 alpha subunit, ALPHA,E1 ALPHA isoform 1 [Theobroma cacao]>gi|508708396|gb|EOY00293.1| Pyruvate dehydrogenase complex E1 alpha subunit, ALPHA,E1 ALPHA isoform 1 [Theobroma cacao]	590693904	XM_007044399.1	702	0	Theobroma cacao Pyruvate dehydrogenase complex E1 alpha subunit, ALPHA,E1 ALPHA isoform 1 (TCM_010131) mRNA, complete cds	K00161	PDHA, pdhA	pyruvate dehydrogenase E1 component alpha subunit	http://www.genome.jp/dbget-bin/www_bget?ko:K00161	P52902	1624	2.4e-179	Pyruvate dehydrogenase E1 component subunit alpha, mitochondrial OS=Pisum sativum PE=2 SV=1	PF00676//PF13292//PF02775	Dehydrogenase E1 component//1-deoxy-D-xylulose-5-phosphate synthase//Thiamine pyrophosphate enzyme, C-terminal TPP binding domain	GO:0016114//GO:0008152//GO:0006694	terpenoid biosynthetic process//metabolic process//steroid biosynthetic process	GO:0003824//GO:0030976//GO:0008661//GO:0016624	catalytic activity//thiamine pyrophosphate binding//1-deoxy-D-xylulose-5-phosphate synthase activity//oxidoreductase activity, acting on the aldehyde or oxo group of donors, disulfide as acceptor	--	--	KOG0225	Pyruvate dehydrogenase E1, alpha subunit
Cluster-5711.27151	2583	823220584	XP_012442993.1	696	9.7e-71	PREDICTED: serine/threonine-protein kinase AFC3 isoform X2 [Gossypium raimondii]	823220585	XM_012587540.1	371	0	PREDICTED: Gossypium raimondii serine/threonine-protein kinase AFC3 (LOC105767934), transcript variant X3, mRNA	K08287	E2.7.12.1	dual-specificity kinase	http://www.genome.jp/dbget-bin/www_bget?ko:K08287	P51568	577	8.5e-58	Serine/threonine-protein kinase AFC3 OS=Arabidopsis thaliana GN=AFC3 PE=2 SV=2	PF00069	Protein kinase domain	GO:0006468	protein phosphorylation	GO:0005524//GO:0004672	ATP binding//protein kinase activity	--	--	KOG0671	LAMMER dual specificity kinases
Cluster-5711.63676	218	211906500	ACJ11743.1	386	7.2e-36	pyruvate dehydrogenase alpha subunit [Gossypium hirsutum]	211906499	FJ415197.1	173	5.76717e-84	Gossypium hirsutum clone Spotw4 pyruvate dehydrogenase alpha subunit mRNA, complete cds	K00161	PDHA, pdhA	pyruvate dehydrogenase E1 component alpha subunit	http://www.genome.jp/dbget-bin/www_bget?ko:K00161	Q8H1Y0	369	9.4e-35	Pyruvate dehydrogenase E1 component subunit alpha-2, mitochondrial OS=Arabidopsis thaliana GN=IAR4 PE=1 SV=2	PF13292//PF02775//PF04542//PF00676	1-deoxy-D-xylulose-5-phosphate synthase//Thiamine pyrophosphate enzyme, C-terminal TPP binding domain//Sigma-70 region 2//Dehydrogenase E1 component	GO:0006694//GO:0006352//GO:0008152//GO:0016114//GO:0006355	steroid biosynthetic process//DNA-templated transcription, initiation//metabolic process//terpenoid biosynthetic process//regulation of transcription, DNA-templated	GO:0008661//GO:0016624//GO:0030976//GO:0003700//GO:0003824//GO:0003677//GO:0016987	1-deoxy-D-xylulose-5-phosphate synthase activity//oxidoreductase activity, acting on the aldehyde or oxo group of donors, disulfide as acceptor//thiamine pyrophosphate binding//transcription factor activity, sequence-specific DNA binding//catalytic activity//DNA binding//sigma factor activity	GO:0005667	transcription factor complex	KOG0225	Pyruvate dehydrogenase E1, alpha subunit
Cluster-5711.78472	2003	590580255	XP_007014018.1	2284	5.5e-255	Diacylglycerol kinase 7 isoform 2 [Theobroma cacao]>gi|508784381|gb|EOY31637.1| Diacylglycerol kinase 7 isoform 2 [Theobroma cacao]	823260775	XM_012607657.1	1020	0	PREDICTED: Gossypium raimondii diacylglycerol kinase 7-like (LOC105782726), mRNA	K00901	dgkA, DGK	diacylglycerol kinase (ATP)	http://www.genome.jp/dbget-bin/www_bget?ko:K00901	F4JQ95	1825	1.3e-202	Diacylglycerol kinase 7 OS=Arabidopsis thaliana GN=DGK7 PE=1 SV=1	PF00781//PF00609	Diacylglycerol kinase catalytic domain//Diacylglycerol kinase accessory domain	GO:0009395//GO:0046486//GO:0007205	phospholipid catabolic process//glycerolipid metabolic process//protein kinase C-activating G-protein coupled receptor signaling pathway	GO:0016301//GO:0004143	kinase activity//diacylglycerol kinase activity	--	--	KOG1169	Diacylglycerol kinase
Cluster-5711.55210	1209	823159469	XP_012479565.1	950	1.6e-100	PREDICTED: BAG family molecular chaperone regulator 6-like [Gossypium raimondii]>gi|763764276|gb|KJB31530.1| hypothetical protein B456_005G194700 [Gossypium raimondii]	823159470	XM_012624112.1	369	0	PREDICTED: Gossypium raimondii BAG family molecular chaperone regulator 6-like (LOC105794790), mRNA	--	--	--	--	O65373	230	6.9e-18	BAG family molecular chaperone regulator 5, mitochondrial OS=Arabidopsis thaliana GN=BAG5 PE=1 SV=1	PF02179//PF02724//PF00612//PF09507	BAG domain//CDC45-like protein//IQ calmodulin-binding motif//DNA polymerase subunit Cdc27	GO:0006270//GO:0006260	DNA replication initiation//DNA replication	GO:0005515//GO:0051087	protein binding//chaperone binding	GO:0005634	nucleus	--	--
Cluster-5711.108719	525	--	--	--	--	--	--	--	--	--	--	--	--	--	--	--	--	--	--	--	--	--	--	--	--	--	--	--	--
Cluster-5711.11017	1438	590563054	XP_007009259.1	1214	4.6e-131	2-oxoglutarate and Fe(II)-dependent oxygenase superfamily protein, putative [Theobroma cacao]>gi|508726172|gb|EOY18069.1| 2-oxoglutarate and Fe(II)-dependent oxygenase superfamily protein, putative [Theobroma cacao]	--	--	--	--	--	--	--	--	--	Q39224	699	3.4e-72	Protein SRG1 OS=Arabidopsis thaliana GN=SRG1 PE=2 SV=1	PF03171	2OG-Fe(II) oxygenase superfamily	GO:0055114	oxidation-reduction process	GO:0016491	oxidoreductase activity	--	--	--	--
Cluster-5711.99369	382	--	--	--	--	--	--	--	--	--	--	--	--	--	--	--	--	--	--	--	--	--	--	--	--	--	--	--	--
Cluster-8754.0	210	--	--	--	--	--	--	--	--	--	--	--	--	--	--	--	--	--	--	--	--	--	--	--	--	--	--	--	--
Cluster-9658.0	339	590577314	XP_007013201.1	325	1.3e-28	Uncharacterized protein TCM_037899 [Theobroma cacao]>gi|508783564|gb|EOY30820.1| Uncharacterized protein TCM_037899 [Theobroma cacao]	--	--	--	--	--	--	--	--	--	--	--	--	--	--	--	--	--	--	--	--	--	--	--
Cluster-18352.0	445	--	--	--	--	--	--	--	--	--	--	--	--	--	--	--	--	--	--	PF01530	Zinc finger, C2HC type	GO:0006355	regulation of transcription, DNA-templated	GO:0008270//GO:0003700	zinc ion binding//transcription factor activity, sequence-specific DNA binding	GO:0005667//GO:0005634	transcription factor complex//nucleus	--	--
Cluster-5711.108715	250	--	--	--	--	--	--	--	--	--	--	--	--	--	--	--	--	--	--	--	--	--	--	--	--	--	--	--	--
Cluster-18511.0	694	--	--	--	--	--	--	--	--	--	--	--	--	--	--	--	--	--	--	PF03739	Predicted permease YjgP/YjgQ family	--	--	--	--	GO:0016021	integral component of membrane	--	--
Cluster-5711.108714	430	--	--	--	--	--	--	--	--	--	--	--	--	--	--	--	--	--	--	--	--	--	--	--	--	--	--	--	--
Cluster-7727.0	931	823242645	XP_012453991.1	917	8.3e-97	PREDICTED: uncharacterized protein LOC105776074 [Gossypium raimondii]>gi|763802249|gb|KJB69187.1| hypothetical protein B456_011G009700 [Gossypium raimondii]	823242644	XM_012598537.1	375	0	PREDICTED: Gossypium raimondii uncharacterized LOC105776074 (LOC105776074), mRNA	--	--	--	--	--	--	--	--	PF02136	Nuclear transport factor 2 (NTF2) domain	GO:0006810	transport	--	--	GO:0005622	intracellular	--	--
Cluster-5711.108717	300	--	--	--	--	--	--	--	--	--	--	--	--	--	--	--	--	--	--	--	--	--	--	--	--	--	--	--	--
Cluster-20657.2	592	527199920	EPS67539.1	132	5.5e-06	gibberellin-regulated protein, partial [Genlisea aurea]	823256384	XM_012605385.1	34	3.21726e-06	PREDICTED: Gossypium raimondii gibberellin-regulated protein 4-like (LOC105780860), mRNA	--	--	--	--	--	--	--	--	--	--	--	--	--	--	--	--	--	--
Cluster-5711.108716	982	443682300	AGC97440.1	883	7.6e-93	NAC protein 10 [Gossypium hirsutum]	823154337	XM_012621587.1	282	7.50273e-144	PREDICTED: Gossypium raimondii transcription factor JUNGBRUNNEN 1-like (LOC105792796), mRNA	--	--	--	--	Q9SK55	563	1.4e-56	Transcription factor JUNGBRUNNEN 1 OS=Arabidopsis thaliana GN=JUB1 PE=1 SV=1	PF02365//PF01801	No apical meristem (NAM) protein//Cytomegalovirus glycoprotein L	GO:0006355//GO:0016032	regulation of transcription, DNA-templated//viral process	GO:0003677	DNA binding	GO:0019031	viral envelope	--	--
Cluster-5711.93263	1082	--	--	--	--	--	--	--	--	--	--	--	--	--	--	--	--	--	--	--	--	--	--	--	--	--	--	--	--
Cluster-5711.108711	1473	823198353	XP_012434567.1	1395	4.9e-152	PREDICTED: ervatamin-B-like [Gossypium raimondii]	823198352	XM_012579113.1	500	0	PREDICTED: Gossypium raimondii ervatamin-B-like (LOC105761333), mRNA	--	--	--	--	Q9FJ47	793	4.4e-83	Senescence-specific cysteine protease SAG12 OS=Arabidopsis thaliana GN=SAG12 PE=1 SV=1	PF03051//PF00112	Peptidase C1-like family//Papain family cysteine protease	GO:0006508	proteolysis	GO:0004197//GO:0008234	cysteine-type endopeptidase activity//cysteine-type peptidase activity	--	--	--	--
Cluster-19802.0	2028	--	--	--	--	--	--	--	--	--	--	--	--	--	--	--	--	--	--	--	--	--	--	--	--	--	--	--	--
Cluster-19802.1	1288	--	--	--	--	--	--	--	--	--	--	--	--	--	--	--	--	--	--	--	--	--	--	--	--	--	--	--	--
Cluster-5711.108710	993	--	--	--	--	--	--	--	--	--	--	--	--	--	--	--	--	--	--	--	--	--	--	--	--	--	--	--	--
Cluster-5711.33616	2241	823148101	XP_012473960.1	1264	1.2e-136	PREDICTED: uncharacterized protein LOC105790757 isoform X2 [Gossypium raimondii]	823148100	XM_012618506.1	622	0	PREDICTED: Gossypium raimondii uncharacterized LOC105790757 (LOC105790757), transcript variant X2, mRNA	--	--	--	--	--	--	--	--	PF02282	DNA polymerase processivity factor (UL42)	GO:0006260	DNA replication	GO:0003677	DNA binding	--	--	--	--
Cluster-5711.33617	3754	823176217	XP_012486372.1	1023	1.7e-108	PREDICTED: monoglyceride lipase [Gossypium raimondii]>gi|763769917|gb|KJB37132.1| hypothetical protein B456_006G190700 [Gossypium raimondii]	823176216	XM_012630918.1	455	0	PREDICTED: Gossypium raimondii monoglyceride lipase (LOC105800039), mRNA	--	--	--	--	Q9C942	295	6.2e-25	Caffeoylshikimate esterase OS=Arabidopsis thaliana GN=CSE PE=1 SV=1	PF00326//PF01764//PF12740	Prolyl oligopeptidase family//Lipase (class 3)//Chlorophyllase enzyme	GO:0015996//GO:0015994//GO:0006629//GO:0006508	chlorophyll catabolic process//chlorophyll metabolic process//lipid metabolic process//proteolysis	GO:0047746//GO:0008236	chlorophyllase activity//serine-type peptidase activity	--	--	--	--
Cluster-5711.33614	328	823148099	XP_012473958.1	454	1.4e-43	PREDICTED: uncharacterized protein LOC105790757 isoform X1 [Gossypium raimondii]>gi|763755820|gb|KJB23151.1| hypothetical protein B456_004G083800 [Gossypium raimondii]	823148100	XM_012618506.1	209	8.88885e-104	PREDICTED: Gossypium raimondii uncharacterized LOC105790757 (LOC105790757), transcript variant X2, mRNA	--	--	--	--	--	--	--	--	PF13442	Cytochrome C oxidase, cbb3-type, subunit III	GO:0006118	obsolete electron transport	GO:0009055//GO:0020037	electron carrier activity//heme binding	--	--	--	--
Cluster-5711.33615	1922	823148101	XP_012473960.1	1269	2.6e-137	PREDICTED: uncharacterized protein LOC105790757 isoform X2 [Gossypium raimondii]	823148100	XM_012618506.1	627	0	PREDICTED: Gossypium raimondii uncharacterized LOC105790757 (LOC105790757), transcript variant X2, mRNA	--	--	--	--	--	--	--	--	--	--	--	--	--	--	--	--	--	--
Cluster-5711.33612	581	--	--	--	--	--	--	--	--	--	--	--	--	--	--	--	--	--	--	--	--	--	--	--	--	--	--	--	--
Cluster-5711.41762	966	728823679	KHG05410.1	814	7.5e-85	Ubiquitin carboxyl-terminal hydrolase 12 -like protein [Gossypium arboreum]	--	--	--	--	--	K11838	USP7, UBP15	ubiquitin carboxyl-terminal hydrolase 7	http://www.genome.jp/dbget-bin/www_bget?ko:K11838	Q9FPT1	223	3.6e-17	Ubiquitin carboxyl-terminal hydrolase 12 OS=Arabidopsis thaliana GN=UBP12 PE=1 SV=2	PF00917	MATH domain	--	--	GO:0005515	protein binding	--	--	--	--
Cluster-5711.33610	479	--	--	--	--	--	823196542	XM_012637513.1	63	1.94676e-22	PREDICTED: Gossypium raimondii uncharacterized LOC105804764 (LOC105804764), transcript variant X2, mRNA	--	--	--	--	--	--	--	--	--	--	--	--	--	--	--	--	--	--
Cluster-5711.33611	1860	823244618	XP_012454975.1	2559	6.6e-287	PREDICTED: probable Xaa-Pro aminopeptidase P isoform X4 [Gossypium raimondii]>gi|763804113|gb|KJB71051.1| hypothetical protein B456_011G102600 [Gossypium raimondii]	823244617	XM_012599521.1	1212	0	PREDICTED: Gossypium raimondii probable Xaa-Pro aminopeptidase P (LOC105776680), transcript variant X4, mRNA	K01262	pepP	Xaa-Pro aminopeptidase	http://www.genome.jp/dbget-bin/www_bget?ko:K01262	D1ZKF3	1178	1.3e-127	Probable Xaa-Pro aminopeptidase P OS=Sordaria macrospora (strain ATCC MYA-333 / DSM 997 / K(L3346) / K-hell) GN=AMPP PE=3 SV=1	PF01321	Creatinase/Prolidase N-terminal domain	--	--	GO:0016787	hydrolase activity	--	--	KOG2413	Xaa-Pro aminopeptidase
Cluster-5711.108712	960	351727082	NP_001238428.1	703	5.6e-72	uncharacterized protein LOC100499691 [Glycine max]>gi|255625825|gb|ACU13257.1| unknown [Glycine max]	593704766	XM_007152695.1	629	0	Phaseolus vulgaris hypothetical protein (PHAVU_004G156900g) mRNA, complete cds	--	--	--	--	--	--	--	--	--	--	--	--	--	--	--	--	--	--
Cluster-5711.33618	2670	823152719	XP_012476188.1	3346	0.0e+00	PREDICTED: piezo-type mechanosensitive ion channel homolog isoform X2 [Gossypium raimondii]>gi|763758572|gb|KJB25903.1| hypothetical protein B456_004G215100 [Gossypium raimondii]	823152718	XM_012620734.1	1892	0	PREDICTED: Gossypium raimondii piezo-type mechanosensitive ion channel homolog (LOC105792250), transcript variant X2, mRNA	--	--	--	--	F4IN58	2505	2.4e-281	Piezo-type mechanosensitive ion channel homolog OS=Arabidopsis thaliana GN=At2g48040/At2g48050/At2g48060 PE=2 SV=1	--	--	--	--	--	--	--	--	--	--
Cluster-5711.41768	1392	763776028	KJB43151.1	1644	6.2e-181	hypothetical protein B456_007G187000 [Gossypium raimondii]	823180395	XM_012632369.1	598	0	PREDICTED: Gossypium raimondii uncharacterized LOC105801021 (LOC105801021), mRNA	--	--	--	--	Q9LFT0	1004	1.4e-107	Protein trichome birefringence-like 19 OS=Arabidopsis thaliana GN=TBL19 PE=3 SV=1	PF02669	K+-transporting ATPase, c chain	GO:0006813	potassium ion transport	GO:0008556	potassium-transporting ATPase activity	GO:0016021	integral component of membrane	--	--
Cluster-20657.3	398	222160076	ACM47319.1	272	2.2e-22	Gasa4-like protein [Rosa x damascena]>gi|222160078|gb|ACM47320.1| Gasa4-like protein [Rosa x damascena]	823256384	XM_012605385.1	122	2.53717e-55	PREDICTED: Gossypium raimondii gibberellin-regulated protein 4-like (LOC105780860), mRNA	--	--	--	--	Q6NMQ7	248	1.9e-20	Gibberellin-regulated protein 6 OS=Arabidopsis thaliana GN=GASA6 PE=3 SV=1	--	--	--	--	--	--	--	--	--	--
Cluster-5711.52325	373	--	--	--	--	--	--	--	--	--	--	--	--	--	--	--	--	--	--	--	--	--	--	--	--	--	--	--	--
Cluster-19036.0	1441	823133855	XP_012466765.1	926	1.2e-97	PREDICTED: rho GTPase-activating protein REN1-like isoform X3 [Gossypium raimondii]	823133876	XM_012611323.1	556	0	PREDICTED: Gossypium raimondii rho GTPase-activating protein REN1-like (LOC105785296), transcript variant X17, mRNA	--	--	--	--	F4JQZ3	788	1.6e-82	Rho GTPase-activating protein REN1 OS=Arabidopsis thaliana GN=REN1 PE=1 SV=2	PF04272//PF00620//PF15761	Phospholamban//RhoGAP domain//Immortalisation up-regulated protein	GO:0006810//GO:0007165//GO:0006816	transport//signal transduction//calcium ion transport	GO:0005246//GO:0042030	calcium channel regulator activity//ATPase inhibitor activity	GO:0016020//GO:0005634	membrane//nucleus	--	--
Cluster-11654.0	494	--	--	--	--	--	--	--	--	--	--	--	--	--	--	--	--	--	--	--	--	--	--	--	--	--	--	--	--
Cluster-6865.0	513	--	--	--	--	--	--	--	--	--	--	--	--	--	--	--	--	--	--	--	--	--	--	--	--	--	--	--	--
Cluster-5711.6680	2434	590678820	XP_007040408.1	2421	8.6e-271	Plasma membrane, putative [Theobroma cacao]>gi|508777653|gb|EOY24909.1| Plasma membrane, putative [Theobroma cacao]	590678819	XM_007040346.1	1115	0	Theobroma cacao Plasma membrane, putative (TCM_016380) mRNA, complete cds	--	--	--	--	Q66GQ2	1232	9.0e-134	Uncharacterized protein At5g41620 OS=Arabidopsis thaliana GN=At5g41620 PE=2 SV=2	PF04632//PF04999	Fusaric acid resistance protein family//Cell division protein FtsL	GO:0051301//GO:0006810//GO:0007049	cell division//transport//cell cycle	--	--	GO:0005886//GO:0016021	plasma membrane//integral component of membrane	--	--
Cluster-11153.0	679	743808480	XP_010928351.1	1110	2.5e-119	PREDICTED: probable E3 ubiquitin ligase SUD1 [Elaeis guineensis]	743808479	XM_010930049.1	679	0	PREDICTED: Elaeis guineensis probable E3 ubiquitin ligase SUD1 (LOC105050148), mRNA	K10661	MARCH6, DOA10	E3 ubiquitin-protein ligase MARCH6	http://www.genome.jp/dbget-bin/www_bget?ko:K10661	F4JKK0	722	3.4e-75	Probable E3 ubiquitin ligase SUD1 OS=Arabidopsis thaliana GN=SUD1 PE=1 SV=1	PF00423	Haemagglutinin-neuraminidase	GO:0019058//GO:0007165	viral life cycle//signal transduction	GO:0046789	host cell surface receptor binding	GO:0019031//GO:0009986	viral envelope//cell surface	--	--
Cluster-9746.0	944	567896354	XP_006440665.1	723	2.6e-74	hypothetical protein CICLE_v10022490mg [Citrus clementina]>gi|557542927|gb|ESR53905.1| hypothetical protein CICLE_v10022490mg [Citrus clementina]	823212118	XM_012583358.1	416	0	PREDICTED: Gossypium raimondii uncharacterized LOC105764682 (LOC105764682), transcript variant X4, mRNA	--	--	--	--	--	--	--	--	PF05739//PF01844	SNARE domain//HNH endonuclease	--	--	GO:0004519//GO:0003676//GO:0005515	endonuclease activity//nucleic acid binding//protein binding	--	--	--	--
Cluster-5711.95549	542	823142891	XP_012471247.1	428	2.4e-40	PREDICTED: mitochondrial import inner membrane translocase subunit TIM10-like [Gossypium raimondii]>gi|728818313|gb|KHG02752.1| Mitochondrial import inner membrane translocase subunit Tim10 -like protein [Gossypium arboreum]>gi|763752559|gb|KJB19947.1| hypothetical protein B456_003G126500 [Gossypium raimondii]	823229637	XM_012592105.1	222	9.08011e-111	PREDICTED: Gossypium raimondii mitochondrial import inner membrane translocase subunit TIM10-like (LOC105770767), mRNA	K17778	TIM10	mitochondrial import inner membrane translocase subunit TIM10	http://www.genome.jp/dbget-bin/www_bget?ko:K17778	Q9ZW33	374	6.2e-35	Mitochondrial import inner membrane translocase subunit TIM10 OS=Arabidopsis thaliana GN=TIM10 PE=1 SV=1	--	--	--	--	--	--	--	--	KOG3480	Mitochondrial import inner membrane translocase, subunits TIM10/TIM12
Cluster-5711.75135	3802	590683347	XP_007041575.1	2293	9.4e-256	P-loop containing nucleoside triphosphate hydrolases superfamily protein isoform 1 [Theobroma cacao]>gi|590683351|ref|XP_007041576.1| P-loop containing nucleoside triphosphate hydrolases superfamily protein isoform 1 [Theobroma cacao]>gi|590683354|ref|XP_007041577.1| P-loop containing nucleoside triphosphate hydrolases superfamily protein isoform 1 [Theobroma cacao]>gi|508705510|gb|EOX97406.1| P-…	823161342	XM_012625089.1	1087	0	PREDICTED: Gossypium raimondii probable helicase MAGATAMA 3 (LOC105795457), mRNA	K10706	SETX, ALS4	senataxin	http://www.genome.jp/dbget-bin/www_bget?ko:K10706	B6SFA4	1701	5.8e-188	Probable helicase MAGATAMA 3 OS=Arabidopsis thaliana GN=MAA3 PE=2 SV=1	PF00270//PF03608//PF00004//PF04851//PF07728//PF05390//PF00437//PF02562//PF00580	DEAD/DEAH box helicase//PTS system enzyme II sorbitol-specific factor//ATPase family associated with various cellular activities (AAA)//Type III restriction enzyme, res subunit//AAA domain (dynein-related subfamily)//Yeast cell wall synthesis protein KRE9/KNH1//Type II/IV secretion system protein//PhoH-like protein//UvrD/REP helicase N-terminal domain	GO:0042546//GO:0006810//GO:0009401//GO:0006078	cell wall biogenesis//transport//phosphoenolpyruvate-dependent sugar phosphotransferase system//(1->6)-beta-D-glucan biosynthetic process	GO:0003676//GO:0003677//GO:0005524//GO:0016887//GO:0016787	nucleic acid binding//DNA binding//ATP binding//ATPase activity//hydrolase activity	GO:0016021	integral component of membrane	KOG1801	tRNA-splicing endonuclease positive effector (SEN1)
Cluster-5711.75134	477	823260305	XP_012462878.1	676	3.7e-69	PREDICTED: polyadenylate-binding protein-interacting protein 7-like [Gossypium raimondii]>gi|763816084|gb|KJB82936.1| hypothetical protein B456_013G221300 [Gossypium raimondii]>gi|763816086|gb|KJB82938.1| hypothetical protein B456_013G221300 [Gossypium raimondii]	823260304	XM_012607424.1	306	1.60105e-157	PREDICTED: Gossypium raimondii polyadenylate-binding protein-interacting protein 7-like (LOC105782591), mRNA	--	--	--	--	O64843	566	3.0e-57	Polyadenylate-binding protein-interacting protein 7 OS=Arabidopsis thaliana GN=CID7 PE=1 SV=1	--	--	--	--	--	--	--	--	--	--
Cluster-5711.38398	635	590683299	XP_007041562.1	375	4.0e-34	Zinc finger and BTB domain-containing protein 48 isoform 1 [Theobroma cacao]>gi|590683307|ref|XP_007041564.1| Zinc finger and BTB domain-containing protein 48 isoform 1 [Theobroma cacao]>gi|508705497|gb|EOX97393.1| Zinc finger and BTB domain-containing protein 48 isoform 1 [Theobroma cacao]>gi|508705499|gb|EOX97395.1| Zinc finger and BTB domain-containing protein 48 isoform 1 [Theobroma cacao]	--	--	--	--	--	--	--	--	--	--	--	--	--	--	--	--	--	--	--	--	--	--	--
Cluster-5711.38399	1380	823160921	XP_012480315.1	1814	1.2e-200	PREDICTED: SWI/SNF complex subunit SWI3D-like [Gossypium raimondii]>gi|763765229|gb|KJB32483.1| hypothetical protein B456_005G242600 [Gossypium raimondii]>gi|763765230|gb|KJB32484.1| hypothetical protein B456_005G242600 [Gossypium raimondii]>gi|763765231|gb|KJB32485.1| hypothetical protein B456_005G242600 [Gossypium raimondii]	823160920	XM_012624861.1	796	0	PREDICTED: Gossypium raimondii SWI/SNF complex subunit SWI3D-like (LOC105795295), transcript variant X3, mRNA	K11649	SMARCC	SWI/SNF related-matrix-associated actin-dependent regulator of chromatin subfamily C	http://www.genome.jp/dbget-bin/www_bget?ko:K11649	Q8VY05	1243	2.7e-135	SWI/SNF complex subunit SWI3D OS=Arabidopsis thaliana GN=SWI3D PE=1 SV=3	PF04433//PF00695//PF00569	SWIRM domain//Major surface antigen from hepadnavirus//Zinc finger, ZZ type	GO:0016032	viral process	GO:0005515//GO:0008270	protein binding//zinc ion binding	--	--	KOG1279	Chromatin remodeling factor subunit and related transcription factors
Cluster-5711.75131	487	728827370	KHG07157.1	428	2.2e-40	60S ribosomal L18-2 -like protein [Gossypium arboreum]	823188087	XM_012634943.1	219	3.77668e-109	PREDICTED: Gossypium raimondii 60S ribosomal protein L18-2 (LOC105803010), mRNA	K02883	RP-L18e, RPL18	large subunit ribosomal protein L18e	http://www.genome.jp/dbget-bin/www_bget?ko:K02883	P42791	387	1.7e-36	60S ribosomal protein L18-2 OS=Arabidopsis thaliana GN=RPL18B PE=1 SV=2	--	--	--	--	--	--	--	--	KOG1714	60s ribosomal protein L18
Cluster-5711.75130	541	823229998	XP_012447736.1	170	2.0e-10	PREDICTED: dof zinc finger protein DOF3.1 [Gossypium raimondii]>gi|763789871|gb|KJB56867.1| hypothetical protein B456_009G139800 [Gossypium raimondii]	--	--	--	--	--	--	--	--	--	--	--	--	--	PF02701	Dof domain, zinc finger	GO:0006355	regulation of transcription, DNA-templated	GO:0003677	DNA binding	--	--	--	--
Cluster-5711.75133	354	--	--	--	--	--	--	--	--	--	--	--	--	--	--	--	--	--	--	--	--	--	--	--	--	--	--	--	--
Cluster-5711.75132	1620	823260542	XP_012462993.1	1488	8.8e-163	PREDICTED: probable sugar phosphate/phosphate translocator At3g11320 [Gossypium raimondii]>gi|763811951|gb|KJB78803.1| hypothetical protein B456_013G019900 [Gossypium raimondii]	823233978	XM_012594168.1	728	0	PREDICTED: Gossypium raimondii probable sugar phosphate/phosphate translocator At3g11320 (LOC105772744), mRNA	--	--	--	--	Q5XF09	1425	2.5e-156	Probable sugar phosphate/phosphate translocator At3g11320 OS=Arabidopsis thaliana GN=At3g11320 PE=2 SV=1	PF00892//PF08449	EamA-like transporter family//UAA transporter family	GO:0055085	transmembrane transport	--	--	GO:0016021//GO:0016020	integral component of membrane//membrane	--	--
Cluster-5711.38392	1402	823165124	XP_012482502.1	611	3.8e-61	PREDICTED: putative pentatricopeptide repeat-containing protein At1g77010, mitochondrial [Gossypium raimondii]>gi|763761864|gb|KJB29118.1| hypothetical protein B456_005G085200 [Gossypium raimondii]>gi|763761865|gb|KJB29119.1| hypothetical protein B456_005G085200 [Gossypium raimondii]	823165123	XM_012627048.1	525	0	PREDICTED: Gossypium raimondii putative pentatricopeptide repeat-containing protein At1g77010, mitochondrial (LOC105797111), mRNA	--	--	--	--	O49287	287	2.0e-24	Putative pentatricopeptide repeat-containing protein At1g77010, mitochondrial OS=Arabidopsis thaliana GN=PCMP-E5 PE=3 SV=1	--	--	--	--	--	--	--	--	--	--
Cluster-5711.38393	713	590585176	XP_007015380.1	501	1.1e-48	Chaperonin 10 isoform 1 [Theobroma cacao]>gi|823172903|ref|XP_012485279.1| PREDICTED: 10 kDa chaperonin-like [Gossypium raimondii]>gi|508785743|gb|EOY32999.1| Chaperonin 10 isoform 1 [Theobroma cacao]>gi|728845721|gb|KHG25164.1| 10 kDa chaperonin -like protein [Gossypium arboreum]>gi|763768421|gb|KJB35636.1| hypothetical protein B456_006G122100 [Gossypium raimondii]	823172902	XM_012629825.1	262	7.0505e-133	PREDICTED: Gossypium raimondii 10 kDa chaperonin-like (LOC105799325), mRNA	K04078	groES, HSPE1	chaperonin GroES	http://www.genome.jp/dbget-bin/www_bget?ko:K04078	Q96539	410	5.5e-39	10 kDa chaperonin OS=Brassica napus PE=3 SV=1	PF00166	Chaperonin 10 Kd subunit	GO:0006457	protein folding	--	--	GO:0005737	cytoplasm	KOG1641	Mitochondrial chaperonin
Cluster-5711.38390	311	728849895	KHG29338.1	426	2.4e-40	Enhancer of mRNA-decapping 4 [Gossypium arboreum]	823146610	XM_012617751.1	182	8.5563e-89	PREDICTED: Gossypium raimondii enhancer of mRNA-decapping protein 4-like (LOC105790253), mRNA	K12616	EDC4	enhancer of mRNA-decapping protein 4	http://www.genome.jp/dbget-bin/www_bget?ko:K12616	Q9LTT8	248	1.4e-20	Enhancer of mRNA-decapping protein 4 OS=Arabidopsis thaliana GN=VCS PE=1 SV=1	--	--	--	--	--	--	--	--	--	--
Cluster-5711.38391	733	728846894	KHG26337.1	223	1.9e-16	Ubiquitin-associated 2 [Gossypium arboreum]	590572922	XM_007011917.1	122	4.85734e-55	Theobroma cacao Uncharacterized protein (TCM_037096) mRNA, complete cds	--	--	--	--	--	--	--	--	--	--	--	--	--	--	--	--	--	--
Cluster-5711.38396	436	728808766	KHF98502.1	289	2.6e-24	Magnesium transporter MRS2-10 -like protein [Gossypium arboreum]	823172140	XM_012629576.1	132	7.7338e-61	PREDICTED: Gossypium raimondii magnesium transporter MRS2-1-like (LOC105799167), transcript variant X2, mRNA	K16075	MRS2, MFM1	magnesium transporter	http://www.genome.jp/dbget-bin/www_bget?ko:K16075	Q9S9N4	225	9.5e-18	Magnesium transporter MRS2-1 OS=Arabidopsis thaliana GN=MRS2-1 PE=2 SV=1	--	--	--	--	--	--	--	--	--	--
Cluster-5711.38397	804	--	--	--	--	--	--	--	--	--	--	--	--	--	--	--	--	--	--	--	--	--	--	--	--	--	--	--	--
Cluster-5711.38394	351	--	--	--	--	--	--	--	--	--	--	--	--	--	--	--	--	--	--	--	--	--	--	--	--	--	--	--	--
Cluster-5711.38395	3391	728843078	KHG22521.1	3082	0.0e+00	Putative U-box domain-containing 42 -like protein [Gossypium arboreum]	823248027	XM_012601231.1	907	0	PREDICTED: Gossypium raimondii U-box domain-containing protein 44-like (LOC105777773), mRNA	K08332	VAC8	vacuolar protein 8	http://www.genome.jp/dbget-bin/www_bget?ko:K08332	Q9LM76	419	2.4e-39	U-box domain-containing protein 44 OS=Arabidopsis thaliana GN=PUB44 PE=1 SV=1	PF10796//PF00514//PF00637	Sigma-S stabilisation anti-adaptor protein//Armadillo/beta-catenin-like repeat//Region in Clathrin and VPS	GO:0016192//GO:0006886	vesicle-mediated transport//intracellular protein transport	GO:0005515	protein binding	GO:0005737	cytoplasm	--	--
Cluster-5711.14022	528	--	--	--	--	--	--	--	--	--	--	--	--	--	--	--	--	--	--	--	--	--	--	--	--	--	--	--	--
Cluster-5711.26113	2165	728843150	KHG22593.1	2023	1.1e-224	Transcription factor bHLH49 -like protein [Gossypium arboreum]	823157885	XM_012623369.1	933	0	PREDICTED: Gossypium raimondii transcription factor bHLH49-like (LOC105794272), transcript variant X3, mRNA	--	--	--	--	Q9CAA9	863	4.9e-91	Transcription factor bHLH49 OS=Arabidopsis thaliana GN=BHLH49 PE=1 SV=1	PF00010	Helix-loop-helix DNA-binding domain	--	--	GO:0046983	protein dimerization activity	--	--	--	--
Cluster-5711.14020	268	--	--	--	--	--	--	--	--	--	--	--	--	--	--	--	--	--	--	--	--	--	--	--	--	--	--	--	--
Cluster-5711.14021	598	--	--	--	--	--	--	--	--	--	--	--	--	--	--	--	--	--	--	--	--	--	--	--	--	--	--	--	--
Cluster-5711.14026	733	--	--	--	--	--	--	--	--	--	--	--	--	--	--	--	--	--	--	--	--	--	--	--	--	--	--	--	--
Cluster-5711.14027	1891	823211292	XP_012438505.1	1543	4.3e-169	PREDICTED: magnesium transporter MRS2-5 [Gossypium raimondii]>gi|823211295|ref|XP_012438506.1| PREDICTED: magnesium transporter MRS2-5 [Gossypium raimondii]>gi|823211298|ref|XP_012438507.1| PREDICTED: magnesium transporter MRS2-5 [Gossypium raimondii]>gi|823211301|ref|XP_012438508.1| PREDICTED: magnesium transporter MRS2-5 [Gossypium raimondii]>gi|763783466|gb|KJB50537.1| hypothetical protein B45…	823211300	XM_012583054.1	933	0	PREDICTED: Gossypium raimondii magnesium transporter MRS2-5 (LOC105764467), transcript variant X4, mRNA	K16075	MRS2, MFM1	magnesium transporter	http://www.genome.jp/dbget-bin/www_bget?ko:K16075	Q9ZPR4	1124	2.3e-121	Magnesium transporter MRS2-5 OS=Arabidopsis thaliana GN=MRS2-5 PE=2 SV=1	PF01544	CorA-like Mg2+ transporter protein	GO:0055085//GO:0030001	transmembrane transport//metal ion transport	GO:0046873	metal ion transmembrane transporter activity	GO:0016020	membrane	--	--
Cluster-5711.14024	381	--	--	--	--	--	--	--	--	--	--	--	--	--	--	--	--	--	--	--	--	--	--	--	--	--	--	--	--
Cluster-5711.4416	624	--	--	--	--	--	--	--	--	--	--	--	--	--	--	--	--	--	--	--	--	--	--	--	--	--	--	--	--
Cluster-5711.14028	210	--	--	--	--	--	--	--	--	--	--	--	--	--	--	--	--	--	--	--	--	--	--	--	--	--	--	--	--
Cluster-5711.14029	223	--	--	--	--	--	--	--	--	--	--	--	--	--	--	--	--	--	--	--	--	--	--	--	--	--	--	--	--
Cluster-5711.26111	352	728808751	KHF98490.1	563	3.5e-56	Tocopherol cyclase, chloroplastic -like protein [Gossypium arboreum]	823120728	XM_012581074.1	256	7.1723e-130	PREDICTED: Gossypium raimondii tocopherol cyclase, chloroplastic-like (LOC105762967), transcript variant X2, mRNA	K09834	VTE1, SXD1	tocopherol cyclase	http://www.genome.jp/dbget-bin/www_bget?ko:K09834	Q6K7V6	509	8.9e-51	Probable tocopherol cyclase, chloroplastic OS=Oryza sativa subsp. japonica GN=VTE1 PE=2 SV=1	PF14249	Tocopherol cyclase	--	--	GO:0009976	tocopherol cyclase activity	--	--	--	--
Cluster-5711.26110	261	728835913	KHG15356.1	209	2.9e-15	Upstream activation factor subunit spp27 [Gossypium arboreum]	--	--	--	--	--	K15223	UAF30, SPP27	upstream activation factor subunit UAF30	http://www.genome.jp/dbget-bin/www_bget?ko:K15223	--	--	--	--	--	--	--	--	--	--	--	--	--	--
Cluster-5711.26117	669	823264041	XP_012464760.1	244	6.5e-19	PREDICTED: acyl-protein thioesterase 2-like [Gossypium raimondii]>gi|823264043|ref|XP_012464762.1| PREDICTED: acyl-protein thioesterase 2-like [Gossypium raimondii]>gi|823264045|ref|XP_012464763.1| PREDICTED: acyl-protein thioesterase 2-like [Gossypium raimondii]>gi|823264047|ref|XP_012464764.1| PREDICTED: acyl-protein thioesterase 2-like [Gossypium raimondii]>gi|763816224|gb|KJB83076.1| hypothet…	823264046	XM_012609310.1	144	2.59993e-67	PREDICTED: Gossypium raimondii acyl-protein thioesterase 2-like (LOC105783711), transcript variant X4, mRNA	K06130	LYPLA2	lysophospholipase II	http://www.genome.jp/dbget-bin/www_bget?ko:K06130	--	--	--	--	PF02230	Phospholipase/Carboxylesterase	--	--	GO:0016787	hydrolase activity	--	--	--	--
Cluster-16881.0	1666	823130909	XP_012455405.1	750	3.4e-77	PREDICTED: serine/threonine-protein phosphatase 7 long form homolog isoform X1 [Gossypium raimondii]>gi|823130911|ref|XP_012455413.1| PREDICTED: serine/threonine-protein phosphatase 7 long form homolog isoform X1 [Gossypium raimondii]	--	--	--	--	--	--	--	--	--	Q9LNG5	500	4.7e-49	Serine/threonine-protein phosphatase 7 long form homolog OS=Arabidopsis thaliana GN=At1g48120 PE=2 SV=1	--	--	--	--	--	--	--	--	--	--
Cluster-5711.26116	728	--	--	--	--	--	--	--	--	--	--	--	--	--	--	--	--	--	--	--	--	--	--	--	--	--	--	--	--
Cluster-5711.46234	2837	823198769	XP_012434701.1	3177	0.0e+00	PREDICTED: kinesin-like protein KIFC3 [Gossypium raimondii]>gi|763778857|gb|KJB45980.1| hypothetical protein B456_007G342500 [Gossypium raimondii]	823198768	XM_012579247.1	1553	0	PREDICTED: Gossypium raimondii kinesin-like protein KIFC3 (LOC105761441), mRNA	K10406	KIFC2_3	kinesin family member C2/C3	http://www.genome.jp/dbget-bin/www_bget?ko:K10406	O81635	815	2.4e-85	Kinesin-4 OS=Arabidopsis thaliana GN=ATK4 PE=1 SV=2	PF00038//PF04508//PF16796//PF00225//PF17060//PF08656	Intermediate filament protein//Viral A-type inclusion protein repeat//Microtubule binding//Kinesin motor domain//Monopolar spindle protein 2//DASH complex subunit Dad3	GO:0007017//GO:0007018//GO:0016032//GO:0071988//GO:0008608//GO:0030474	microtubule-based process//microtubule-based movement//viral process//protein localization to spindle pole body//attachment of spindle microtubules to kinetochore//spindle pole body duplication	GO:0003777//GO:0005198//GO:0005524//GO:0008017	microtubule motor activity//structural molecule activity//ATP binding//microtubule binding	GO:0045298//GO:0005882//GO:0005874//GO:0042729//GO:0072686	tubulin complex//intermediate filament//microtubule//DASH complex//mitotic spindle	--	--
Cluster-5711.46235	398	823198769	XP_012434701.1	445	1.9e-42	PREDICTED: kinesin-like protein KIFC3 [Gossypium raimondii]>gi|763778857|gb|KJB45980.1| hypothetical protein B456_007G342500 [Gossypium raimondii]	823198768	XM_012579247.1	191	1.11548e-93	PREDICTED: Gossypium raimondii kinesin-like protein KIFC3 (LOC105761441), mRNA	K10406	KIFC2_3	kinesin family member C2/C3	http://www.genome.jp/dbget-bin/www_bget?ko:K10406	--	--	--	--	--	--	--	--	--	--	--	--	--	--
Cluster-5711.46236	1503	823219863	XP_012442649.1	622	2.1e-62	PREDICTED: uncharacterized protein LOC105767625 isoform X1 [Gossypium raimondii]	823219866	XM_012587197.1	294	2.47878e-150	PREDICTED: Gossypium raimondii uncharacterized LOC105767625 (LOC105767625), transcript variant X5, mRNA	--	--	--	--	Q6ZQF0	143	1.1e-07	DNA topoisomerase 2-binding protein 1 OS=Mus musculus GN=Topbp1 PE=2 SV=2	--	--	--	--	--	--	--	--	--	--
Cluster-5711.46237	1305	763787554	KJB54550.1	375	8.2e-34	hypothetical protein B456_009G039800 [Gossypium raimondii]	590574656	XM_007012401.1	221	8.16191e-110	Theobroma cacao BRCT domain-containing DNA repair protein (TCM_037411) mRNA, complete cds	--	--	--	--	--	--	--	--	--	--	--	--	--	--	--	--	--	--
Cluster-5711.46230	1954	728839035	KHG18478.1	1896	5.2e-210	Xylosyltransferase 1 [Gossypium arboreum]	823154529	XM_012621688.1	783	0	PREDICTED: Gossypium raimondii xylosyltransferase 1-like (LOC105792862), mRNA	K00771	XYLT	protein xylosyltransferase	http://www.genome.jp/dbget-bin/www_bget?ko:K00771	Q9EPI1	239	1.0e-18	Xylosyltransferase 1 (Fragment) OS=Rattus norvegicus GN=Xylt1 PE=2 SV=1	PF02485	Core-2/I-Branching enzyme	--	--	GO:0008375	acetylglucosaminyltransferase activity	GO:0016020	membrane	--	--
Cluster-5711.26115	342	--	--	--	--	--	--	--	--	--	--	--	--	--	--	--	--	--	--	--	--	--	--	--	--	--	--	--	--
Cluster-5711.46232	651	728822463	KHG04832.1	386	2.2e-35	hypothetical protein F383_29565 [Gossypium arboreum]	--	--	--	--	--	--	--	--	--	Q9FJU9	227	8.3e-18	Glucan endo-1,3-beta-glucosidase 13 OS=Arabidopsis thaliana GN=At5g56590 PE=1 SV=1	--	--	--	--	--	--	--	--	--	--
Cluster-5711.46233	262	823198769	XP_012434701.1	366	1.8e-33	PREDICTED: kinesin-like protein KIFC3 [Gossypium raimondii]>gi|763778857|gb|KJB45980.1| hypothetical protein B456_007G342500 [Gossypium raimondii]	590643585	XM_007030782.1	158	1.5474e-75	Theobroma cacao P-loop containing nucleoside triphosphate hydrolases superfamily protein isoform 2 (TCM_026560) mRNA, complete cds	K10406	KIFC2_3	kinesin family member C2/C3	http://www.genome.jp/dbget-bin/www_bget?ko:K10406	--	--	--	--	--	--	--	--	--	--	--	--	--	--
Cluster-5711.26114	424	--	--	--	--	--	--	--	--	--	--	--	--	--	--	--	--	--	--	--	--	--	--	--	--	--	--	--	--
Cluster-5711.46238	2290	823120525	XP_012486317.1	880	4.0e-92	PREDICTED: uncharacterized protein LOC105799930 isoform X2 [Gossypium raimondii]>gi|763739886|gb|KJB07385.1| hypothetical protein B456_001G019200 [Gossypium raimondii]	823120524	XM_012630863.1	403	0	PREDICTED: Gossypium raimondii uncharacterized LOC105799930 (LOC105799930), transcript variant X2, mRNA	--	--	--	--	O64843	724	6.8e-75	Polyadenylate-binding protein-interacting protein 7 OS=Arabidopsis thaliana GN=CID7 PE=1 SV=1	PF01212	Beta-eliminating lyase	GO:0006520	cellular amino acid metabolic process	GO:0016829	lyase activity	--	--	--	--
Cluster-5711.46239	1653	590574657	XP_007012463.1	1602	5.5e-176	BRCT domain-containing DNA repair protein [Theobroma cacao]>gi|508782826|gb|EOY30082.1| BRCT domain-containing DNA repair protein [Theobroma cacao]	823219866	XM_012587197.1	689	0	PREDICTED: Gossypium raimondii uncharacterized LOC105767625 (LOC105767625), transcript variant X5, mRNA	--	--	--	--	--	--	--	--	--	--	--	--	--	--	--	--	--	--
Cluster-5711.100119	800	823237798	XP_012451545.1	383	5.9e-35	PREDICTED: cytochrome P450 90A1 [Gossypium raimondii]>gi|763800619|gb|KJB67574.1| hypothetical protein B456_010G198500 [Gossypium raimondii]	823237797	XM_012596091.1	165	6.64632e-79	PREDICTED: Gossypium raimondii cytochrome P450 90A1 (LOC105773896), mRNA	K09588	CYP90A1, CPD	cytochrome P450, family 90, subfamily A, polypeptide 1	http://www.genome.jp/dbget-bin/www_bget?ko:K09588	Q42569	295	1.3e-25	Cytochrome P450 90A1 OS=Arabidopsis thaliana GN=CYP90A1 PE=2 SV=1	PF00067	Cytochrome P450	GO:0055114	oxidation-reduction process	GO:0016705//GO:0005506//GO:0020037	oxidoreductase activity, acting on paired donors, with incorporation or reduction of molecular oxygen//iron ion binding//heme binding	--	--	--	--
Cluster-16251.0	454	--	--	--	--	--	--	--	--	--	--	--	--	--	--	--	--	--	--	--	--	--	--	--	--	--	--	--	--
Cluster-20052.0	661	--	--	--	--	--	--	--	--	--	--	--	--	--	--	--	--	--	--	--	--	--	--	--	--	--	--	--	--
Cluster-7333.0	668	763776911	KJB44034.1	514	3.2e-50	hypothetical protein B456_007G231200 [Gossypium raimondii]	823193435	XM_012636613.1	218	1.89629e-108	PREDICTED: Gossypium raimondii L-type lectin-domain containing receptor kinase IX.1-like (LOC105804120), mRNA	--	--	--	--	Q9LXA5	364	1.1e-33	L-type lectin-domain containing receptor kinase IX.1 OS=Arabidopsis thaliana GN=LECRK91 PE=2 SV=1	PF07714	Protein tyrosine kinase	GO:0006468	protein phosphorylation	GO:0004672	protein kinase activity	--	--	--	--
Cluster-4319.0	381	--	--	--	--	--	--	--	--	--	--	--	--	--	--	--	--	--	--	--	--	--	--	--	--	--	--	--	--
Cluster-5711.98138	266	--	--	--	--	--	823190270	XM_012635641.1	60	4.73177e-21	PREDICTED: Gossypium raimondii eukaryotic translation initiation factor 1A-like (LOC105803440), transcript variant X3, mRNA	--	--	--	--	--	--	--	--	--	--	--	--	--	--	--	--	--	--
Cluster-15491.0	1096	566176091	XP_006381476.1	1390	1.4e-151	Peroxidase 21 precursor family protein [Populus trichocarpa]>gi|225626263|gb|ACN97181.1| peroxidase [Populus trichocarpa]>gi|550336179|gb|ERP59273.1| Peroxidase 21 precursor family protein [Populus trichocarpa]>gi|591403346|gb|AHL39145.1| class III peroxidase [Populus trichocarpa]	823221282	XM_012587878.1	606	0	PREDICTED: Gossypium raimondii peroxidase 21-like (LOC105768125), transcript variant X1, mRNA	K00430	E1.11.1.7	peroxidase	http://www.genome.jp/dbget-bin/www_bget?ko:K00430	Q42580	1232	4.1e-134	Peroxidase 21 OS=Arabidopsis thaliana GN=PER21 PE=1 SV=1	PF05395//PF11045//PF09289//PF00141	Protein phosphatase inhibitor 1/DARPP-32//Putative inner membrane protein of Enterobacteriaceae//Follistatin/Osteonectin-like EGF domain//Peroxidase	GO:0055114//GO:0006804//GO:0050832//GO:0006979//GO:0007165	oxidation-reduction process//obsolete peroxidase reaction//defense response to fungus//response to oxidative stress//signal transduction	GO:0004864//GO:0005515//GO:0046872//GO:0020037//GO:0004601	protein phosphatase inhibitor activity//protein binding//metal ion binding//heme binding//peroxidase activity	GO:0016021	integral component of membrane	--	--
Cluster-5711.101112	1559	823237075	XP_012451195.1	1051	4.0e-112	PREDICTED: uncharacterized protein LOC105773666 [Gossypium raimondii]>gi|763797575|gb|KJB64530.1| hypothetical protein B456_010G053100 [Gossypium raimondii]>gi|763797578|gb|KJB64533.1| hypothetical protein B456_010G053100 [Gossypium raimondii]>gi|763797580|gb|KJB64535.1| hypothetical protein B456_010G053100 [Gossypium raimondii]>gi|763797581|gb|KJB64536.1| hypothetical protein B456_010G053100 [Go…	823237074	XM_012595741.1	472	0	PREDICTED: Gossypium raimondii uncharacterized LOC105773666 (LOC105773666), mRNA	--	--	--	--	--	--	--	--	PF03404	Mo-co oxidoreductase dimerisation domain	GO:0055114	oxidation-reduction process	GO:0016491//GO:0030151	oxidoreductase activity//molybdenum ion binding	--	--	--	--
Cluster-5711.98139	507	--	--	--	--	--	--	--	--	--	--	--	--	--	--	--	--	--	--	--	--	--	--	--	--	--	--	--	--
Cluster-5711.30147	6981	728837055	KHG16498.1	6958	0.0e+00	Transcription initiation factor TFIID subunit 1-A -like protein [Gossypium arboreum]	823243592	XM_012598995.1	4738	0	PREDICTED: Gossypium raimondii transcription initiation factor TFIID subunit 1 (LOC105776380), mRNA	K03125	TAF1	transcription initiation factor TFIID subunit 1	http://www.genome.jp/dbget-bin/www_bget?ko:K03125	Q8LRK9	3949	0.0e+00	Transcription initiation factor TFIID subunit 1 OS=Arabidopsis thaliana GN=TAF1 PE=1 SV=1	PF01381//PF00439//PF00240	Helix-turn-helix//Bromodomain//Ubiquitin family	--	--	GO:0043565//GO:0005515	sequence-specific DNA binding//protein binding	--	--	KOG0008	Transcription initiation factor TFIID, subunit TAF1
Cluster-5711.30146	789	823183439	XP_012488851.1	274	2.5e-22	PREDICTED: alpha,alpha-trehalose-phosphate synthase [UDP-forming] 5-like [Gossypium raimondii]>gi|763772714|gb|KJB39837.1| hypothetical protein B456_007G033200 [Gossypium raimondii]>gi|763772715|gb|KJB39838.1| hypothetical protein B456_007G033200 [Gossypium raimondii]>gi|763772716|gb|KJB39839.1| hypothetical protein B456_007G033200 [Gossypium raimondii]	--	--	--	--	--	K16055	TPS	trehalose 6-phosphate synthase/phosphatase	http://www.genome.jp/dbget-bin/www_bget?ko:K16055	O23617	183	1.3e-12	Alpha,alpha-trehalose-phosphate synthase [UDP-forming] 5 OS=Arabidopsis thaliana GN=TPS5 PE=1 SV=2	--	--	--	--	--	--	--	--	--	--
Cluster-5711.30145	2217	823231382	XP_012448397.1	1829	3.5e-202	PREDICTED: protein NRT1/ PTR FAMILY 4.3-like [Gossypium raimondii]>gi|763800162|gb|KJB67117.1| hypothetical protein B456_010G175400 [Gossypium raimondii]	823231381	XM_012592943.1	773	0	PREDICTED: Gossypium raimondii protein NRT1/ PTR FAMILY 4.3-like (LOC105771482), mRNA	--	--	--	--	Q93VV5	1559	9.9e-172	Protein NRT1/ PTR FAMILY 4.3 OS=Arabidopsis thaliana GN=NPF4.3 PE=2 SV=1	PF07690//PF00854	Major Facilitator Superfamily//POT family	GO:0006810//GO:0055085	transport//transmembrane transport	GO:0005215	transporter activity	GO:0016020//GO:0016021	membrane//integral component of membrane	--	--
Cluster-5711.30144	2141	823231382	XP_012448397.1	2350	1.3e-262	PREDICTED: protein NRT1/ PTR FAMILY 4.3-like [Gossypium raimondii]>gi|763800162|gb|KJB67117.1| hypothetical protein B456_010G175400 [Gossypium raimondii]	823231381	XM_012592943.1	983	0	PREDICTED: Gossypium raimondii protein NRT1/ PTR FAMILY 4.3-like (LOC105771482), mRNA	--	--	--	--	Q93VV5	2035	6.1e-227	Protein NRT1/ PTR FAMILY 4.3 OS=Arabidopsis thaliana GN=NPF4.3 PE=2 SV=1	PF00854	POT family	GO:0006810	transport	GO:0005215	transporter activity	GO:0016020	membrane	--	--
Cluster-5711.30143	214	823234100	XP_012449686.1	311	3.5e-27	PREDICTED: eukaryotic translation initiation factor 4E-1-like [Gossypium raimondii]	823234099	XM_012594232.1	148	4.45599e-70	PREDICTED: Gossypium raimondii eukaryotic translation initiation factor 4E-1-like (LOC105772783), mRNA	K03259	EIF4E	translation initiation factor 4E	http://www.genome.jp/dbget-bin/www_bget?ko:K03259	P48599	282	1.1e-24	Eukaryotic translation initiation factor 4E-1 OS=Oryza sativa subsp. japonica GN=Os01g0970400 PE=2 SV=1	PF01652	Eukaryotic initiation factor 4E	GO:0006413//GO:0006446	translational initiation//regulation of translational initiation	GO:0003743//GO:0003723	translation initiation factor activity//RNA binding	GO:0005840//GO:0005737	ribosome//cytoplasm	KOG1670	Translation initiation factor 4F, cap-binding subunit (eIF-4E) and related cap-binding proteins
Cluster-5711.30142	341	--	--	--	--	--	--	--	--	--	--	--	--	--	--	--	--	--	--	--	--	--	--	--	--	--	--	--	--
Cluster-5711.30141	499	--	--	--	--	--	--	--	--	--	--	--	--	--	--	--	--	--	--	--	--	--	--	--	--	--	--	--	--
Cluster-5711.30140	481	--	--	--	--	--	--	--	--	--	--	--	--	--	--	--	--	--	--	--	--	--	--	--	--	--	--	--	--
Cluster-4627.0	904	823174167	XP_012485689.1	942	1.0e-99	PREDICTED: probable carboxylesterase 15 [Gossypium raimondii]>gi|763769005|gb|KJB36220.1| hypothetical protein B456_006G146700 [Gossypium raimondii]	823174166	XM_012630235.1	374	0	PREDICTED: Gossypium raimondii probable carboxylesterase 15 (LOC105799594), mRNA	--	--	--	--	Q9FG13	665	1.9e-68	Probable carboxylesterase 15 OS=Arabidopsis thaliana GN=CXE15 PE=2 SV=1	PF12740//PF07859	Chlorophyllase enzyme//alpha/beta hydrolase fold	GO:0008152//GO:0015996//GO:0015994	metabolic process//chlorophyll catabolic process//chlorophyll metabolic process	GO:0047746//GO:0016787	chlorophyllase activity//hydrolase activity	--	--	--	--
Cluster-14674.0	357	823248254	XP_012456796.1	467	4.8e-45	PREDICTED: serine/threonine-protein kinase BRI1-like 2 [Gossypium raimondii]>gi|188509948|gb|ACD56634.1| putative leucine-rich repeat family protein [Gossypium raimondii]>gi|763802759|gb|KJB69697.1| hypothetical protein B456_011G038000 [Gossypium raimondii]	695056396	XM_009418145.1	41	2.40024e-10	PREDICTED: Musa acuminata subsp. malaccensis probable LRR receptor-like serine/threonine-protein kinase At2g16250 (LOC103997023), mRNA	--	--	--	--	--	--	--	--	--	--	--	--	--	--	--	--	--	--
Cluster-5711.30149	798	728834665	KHG14108.1	787	8.4e-82	Alpha,alpha-trehalose-phosphate synthase [UDP-forming] 5 -like protein [Gossypium arboreum]	590679662	XM_007040583.1	306	2.75409e-157	Theobroma cacao Trehalose phosphatase/synthase 5 isoform 3 (TCM_016556) mRNA, partial cds	K16055	TPS	trehalose 6-phosphate synthase/phosphatase	http://www.genome.jp/dbget-bin/www_bget?ko:K16055	O23617	613	1.8e-62	Alpha,alpha-trehalose-phosphate synthase [UDP-forming] 5 OS=Arabidopsis thaliana GN=TPS5 PE=1 SV=2	PF00982	Glycosyltransferase family 20	GO:0005992	trehalose biosynthetic process	GO:0003824	catalytic activity	--	--	--	--
Cluster-5711.30148	289	823151693	XP_012475673.1	319	5.6e-28	PREDICTED: alpha,alpha-trehalose-phosphate synthase [UDP-forming] 5 isoform X2 [Gossypium raimondii]>gi|763757955|gb|KJB25286.1| hypothetical protein B456_004G183400 [Gossypium raimondii]	823151692	XM_012620219.1	106	1.39524e-46	PREDICTED: Gossypium raimondii alpha,alpha-trehalose-phosphate synthase [UDP-forming] 5 (LOC105791914), transcript variant X3, mRNA	K16055	TPS	trehalose 6-phosphate synthase/phosphatase	http://www.genome.jp/dbget-bin/www_bget?ko:K16055	O23617	227	3.7e-18	Alpha,alpha-trehalose-phosphate synthase [UDP-forming] 5 OS=Arabidopsis thaliana GN=TPS5 PE=1 SV=2	PF02358	Trehalose-phosphatase	GO:0005992	trehalose biosynthetic process	GO:0003824	catalytic activity	--	--	KOG1050	Trehalose-6-phosphate synthase component TPS1 and related subunits
Cluster-20586.1	306	--	--	--	--	--	--	--	--	--	--	--	--	--	--	--	--	--	--	--	--	--	--	--	--	--	--	--	--
Cluster-20586.0	378	823261107	XP_012463281.1	538	3.0e-53	PREDICTED: receptor-like serine/threonine-protein kinase At1g78530 [Gossypium raimondii]>gi|763815240|gb|KJB82092.1| hypothetical protein B456_013G175900 [Gossypium raimondii]	823261106	XM_012607827.1	208	3.73887e-103	PREDICTED: Gossypium raimondii receptor-like serine/threonine-protein kinase At1g78530 (LOC105782820), mRNA	--	--	--	--	Q9SYM9	436	2.8e-42	Receptor-like serine/threonine-protein kinase At1g78530 OS=Arabidopsis thaliana GN=At1g78530 PE=2 SV=1	PF00069//PF07714	Protein kinase domain//Protein tyrosine kinase	GO:0006468	protein phosphorylation	GO:0005524//GO:0004672	ATP binding//protein kinase activity	--	--	--	--
Cluster-20586.3	390	590611374	XP_007022084.1	553	5.6e-55	Kinase superfamily protein isoform 2 [Theobroma cacao]>gi|508721712|gb|EOY13609.1| Kinase superfamily protein isoform 2 [Theobroma cacao]	823261106	XM_012607827.1	229	8.19886e-115	PREDICTED: Gossypium raimondii receptor-like serine/threonine-protein kinase At1g78530 (LOC105782820), mRNA	--	--	--	--	Q9SYM9	440	9.9e-43	Receptor-like serine/threonine-protein kinase At1g78530 OS=Arabidopsis thaliana GN=At1g78530 PE=2 SV=1	PF07714//PF05767//PF00069	Protein tyrosine kinase//Poxvirus virion envelope protein A14//Protein kinase domain	GO:0006468	protein phosphorylation	GO:0004672//GO:0005524	protein kinase activity//ATP binding	GO:0019031	viral envelope	--	--
Cluster-20586.2	245	743904396	XP_011045570.1	167	2.0e-10	PREDICTED: receptor-like serine/threonine-protein kinase At1g78530 [Populus euphratica]>gi|743904398|ref|XP_011045571.1| PREDICTED: receptor-like serine/threonine-protein kinase At1g78530 [Populus euphratica]>gi|743904400|ref|XP_011045572.1| PREDICTED: receptor-like serine/threonine-protein kinase At1g78530 [Populus euphratica]	823130749	XM_012599143.1	75	1.97492e-29	PREDICTED: Gossypium raimondii receptor-like serine/threonine-protein kinase At1g78530 (LOC105776464), transcript variant X3, mRNA	--	--	--	--	Q9SYM9	163	8.2e-11	Receptor-like serine/threonine-protein kinase At1g78530 OS=Arabidopsis thaliana GN=At1g78530 PE=2 SV=1	PF00069//PF07714	Protein kinase domain//Protein tyrosine kinase	GO:0006468	protein phosphorylation	GO:0005524//GO:0004672	ATP binding//protein kinase activity	--	--	--	--
Cluster-5711.5708	704	--	--	--	--	--	--	--	--	--	--	--	--	--	--	--	--	--	--	--	--	--	--	--	--	--	--	--	--
Cluster-4877.0	381	823156117	XP_012477985.1	408	3.5e-38	PREDICTED: flavonoid 3'-monooxygenase-like [Gossypium raimondii]>gi|763758316|gb|KJB25647.1| hypothetical protein B456_004G202000 [Gossypium raimondii]	823156116	XM_012622531.1	249	6.09152e-126	PREDICTED: Gossypium raimondii flavonoid 3'-monooxygenase-like (LOC105793682), mRNA	--	--	--	--	Q0JF01	190	9.4e-14	9-beta-pimara-7,15-diene oxidase OS=Oryza sativa subsp. japonica GN=CYP99A3 PE=1 SV=1	PF00067	Cytochrome P450	GO:0055114	oxidation-reduction process	GO:0016705//GO:0005506//GO:0020037	oxidoreductase activity, acting on paired donors, with incorporation or reduction of molecular oxygen//iron ion binding//heme binding	--	--	--	--
Cluster-5711.5704	1630	823134200	XP_012466925.1	1089	1.6e-116	PREDICTED: uncharacterized protein LOC105785394 isoform X1 [Gossypium raimondii]>gi|763747416|gb|KJB14855.1| hypothetical protein B456_002G151000 [Gossypium raimondii]	823134199	XM_012611471.1	556	0	PREDICTED: Gossypium raimondii uncharacterized LOC105785394 (LOC105785394), transcript variant X1, mRNA	--	--	--	--	--	--	--	--	--	--	--	--	--	--	--	--	--	--
Cluster-5711.5705	315	590585020	XP_007015337.1	482	7.7e-47	Leucoanthocyanidin dioxygenase, putative [Theobroma cacao]>gi|508785700|gb|EOY32956.1| Leucoanthocyanidin dioxygenase, putative [Theobroma cacao]	--	--	--	--	--	K06892	F6H1	feruloyl-CoA ortho-hydroxylase	http://www.genome.jp/dbget-bin/www_bget?ko:K06892	Q9C899	309	1.2e-27	Feruloyl CoA ortho-hydroxylase 2 OS=Arabidopsis thaliana GN=F6'H2 PE=1 SV=1	PF03171	2OG-Fe(II) oxygenase superfamily	GO:0055114	oxidation-reduction process	GO:0016491	oxidoreductase activity	--	--	--	--
Cluster-5711.5706	1694	728844045	KHG23488.1	1080	1.9e-115	Pentatricopeptide repeat-containing -like protein [Gossypium arboreum]	823240343	XM_012597340.1	548	0	PREDICTED: Gossypium raimondii pentatricopeptide repeat-containing protein At3g20730 (LOC105774763), mRNA	--	--	--	--	Q9LT48	598	2.1e-60	Pentatricopeptide repeat-containing protein At3g20730 OS=Arabidopsis thaliana GN=PCMP-E94 PE=2 SV=1	PF00637	Region in Clathrin and VPS	GO:0016192//GO:0006886	vesicle-mediated transport//intracellular protein transport	--	--	--	--	--	--
Cluster-5711.5707	234	--	--	--	--	--	--	--	--	--	--	--	--	--	--	--	--	--	--	--	--	--	--	--	--	--	--	--	--
Cluster-5711.5700	228	763810121	KJB77023.1	289	1.3e-24	hypothetical protein B456_012G1171001, partial [Gossypium raimondii]	--	--	--	--	--	--	--	--	--	--	--	--	--	--	--	--	--	--	--	--	--	--	--
Cluster-5711.5701	331	743905044	XP_011045912.1	219	2.5e-16	PREDICTED: senescence-specific cysteine protease SAG39-like [Populus euphratica]	823230982	XM_012592754.1	107	4.51573e-47	PREDICTED: Gossypium raimondii senescence-specific cysteine protease SAG39-like (LOC105771323), mRNA	K16292	CEP, CYSEP	KDEL-tailed cysteine endopeptidase	http://www.genome.jp/dbget-bin/www_bget?ko:K16292	A2XQE8	188	1.4e-13	Senescence-specific cysteine protease SAG39 OS=Oryza sativa subsp. indica GN=OsI_14861 PE=3 SV=1	PF03051//PF00112	Peptidase C1-like family//Papain family cysteine protease	GO:0006508	proteolysis	GO:0004197//GO:0008234	cysteine-type endopeptidase activity//cysteine-type peptidase activity	--	--	--	--
Cluster-5711.5702	345	823230983	XP_012448208.1	431	6.9e-41	PREDICTED: senescence-specific cysteine protease SAG39-like [Gossypium raimondii]>gi|763790416|gb|KJB57412.1| hypothetical protein B456_009G163300 [Gossypium raimondii]	823230982	XM_012592754.1	185	2.06398e-90	PREDICTED: Gossypium raimondii senescence-specific cysteine protease SAG39-like (LOC105771323), mRNA	--	--	--	--	O23791	223	1.3e-17	Fruit bromelain OS=Ananas comosus PE=1 SV=1	--	--	--	--	--	--	--	--	--	--
Cluster-5711.5703	975	823230983	XP_012448208.1	1473	2.9e-161	PREDICTED: senescence-specific cysteine protease SAG39-like [Gossypium raimondii]>gi|763790416|gb|KJB57412.1| hypothetical protein B456_009G163300 [Gossypium raimondii]	823230982	XM_012592754.1	655	0	PREDICTED: Gossypium raimondii senescence-specific cysteine protease SAG39-like (LOC105771323), mRNA	--	--	--	--	Q7XWK5	911	6.0e-97	Senescence-specific cysteine protease SAG39 OS=Oryza sativa subsp. japonica GN=SAG39 PE=2 SV=2	PF00112	Papain family cysteine protease	GO:0006508	proteolysis	GO:0008234	cysteine-type peptidase activity	--	--	--	--
Cluster-5711.8080	356	--	--	--	--	--	--	--	--	--	--	--	--	--	--	--	--	--	--	--	--	--	--	--	--	--	--	--	--
Cluster-5711.8081	1385	590599621	XP_007019232.1	597	1.6e-59	Uncharacterized protein isoform 2 [Theobroma cacao]>gi|508724560|gb|EOY16457.1| Uncharacterized protein isoform 2 [Theobroma cacao]	590599620	XM_007019170.1	152	1.97338e-71	Theobroma cacao Uncharacterized protein isoform 2 (TCM_035219) mRNA, complete cds	--	--	--	--	--	--	--	--	PF15234	Linker for activation of T-cells	GO:0007165	signal transduction	--	--	GO:0016020	membrane	--	--
Cluster-5711.8082	820	728831098	KHG10541.1	170	3.0e-10	DNA ligase [Gossypium arboreum]	--	--	--	--	--	--	--	--	--	--	--	--	--	PF01833	IPT/TIG domain	--	--	GO:0005515	protein binding	--	--	--	--
Cluster-5711.8083	5040	763751667	KJB19055.1	4583	0.0e+00	hypothetical protein B456_003G082700, partial [Gossypium raimondii]	823141351	XM_012615039.1	2066	0	PREDICTED: Gossypium raimondii ABC transporter C family member 10-like (LOC105788244), transcript variant X3, mRNA	--	--	--	--	Q9LYS2	2406	1.4e-269	ABC transporter C family member 10 OS=Arabidopsis thaliana GN=ABCC10 PE=2 SV=2	PF00270//PF00005//PF01926//PF08168//PF13304//PF00664//PF00437//PF00905//PF04995	DEAD/DEAH box helicase//ABC transporter//50S ribosome-binding GTPase//NUC205 domain//AAA domain, putative AbiEii toxin, Type IV TA system//ABC transporter transmembrane region//Type II/IV secretion system protein//Penicillin binding protein transpeptidase domain//Heme exporter protein D (CcmD)	GO:0006810//GO:0017004//GO:0055085//GO:0015886	transport//cytochrome complex assembly//transmembrane transport//heme transport	GO:0003676//GO:0005525//GO:0005524//GO:0016887//GO:0042626//GO:0008658	nucleic acid binding//GTP binding//ATP binding//ATPase activity//ATPase activity, coupled to transmembrane movement of substances//penicillin binding	GO:0016021//GO:0005634	integral component of membrane//nucleus	--	--
Cluster-5711.8084	275	651209609	AIC75909.1	366	1.9e-33	flavonoid 3-hydroxylase [Hibiscus cannabinus]	651209608	KJ605651.1	205	1.22019e-101	Hibiscus cannabinus flavonoid 3-hydroxylase mRNA, complete cds	--	--	--	--	Q9C899	166	4.1e-11	Feruloyl CoA ortho-hydroxylase 2 OS=Arabidopsis thaliana GN=F6'H2 PE=1 SV=1	--	--	--	--	--	--	--	--	--	--
Cluster-5711.8085	329	--	--	--	--	--	--	--	--	--	--	--	--	--	--	--	--	--	--	--	--	--	--	--	--	--	--	--	--
Cluster-5711.8086	2065	823253215	XP_012459225.1	2340	1.8e-261	PREDICTED: probable polygalacturonase [Gossypium raimondii]>gi|763808375|gb|KJB75277.1| hypothetical protein B456_012G035300 [Gossypium raimondii]	823253214	XM_012603771.1	1137	0	PREDICTED: Gossypium raimondii probable polygalacturonase (LOC105779828), mRNA	--	--	--	--	A7PZL3	1065	1.8e-114	Probable polygalacturonase OS=Vitis vinifera GN=GSVIVT00026920001 PE=1 SV=1	PF00295	Glycosyl hydrolases family 28	GO:0005975//GO:0005985//GO:0005982	carbohydrate metabolic process//sucrose metabolic process//starch metabolic process	GO:0004650	polygalacturonase activity	--	--	--	--
Cluster-5711.8087	490	763768161	KJB35376.1	495	3.7e-48	hypothetical protein B456_006G111800 [Gossypium raimondii]	823172371	XM_012629650.1	248	2.87713e-125	PREDICTED: Gossypium raimondii transcription factor TGA2-like (LOC105799216), mRNA	K14431	TGA	transcription factor TGA	http://www.genome.jp/dbget-bin/www_bget?ko:K14431	Q41558	355	9.0e-33	Transcription factor HBP-1b(c1) (Fragment) OS=Triticum aestivum PE=1 SV=2	PF14144	Seed dormancy control	GO:0006351	transcription, DNA-templated	GO:0043565	sequence-specific DNA binding	--	--	--	--
Cluster-5711.8088	890	319433441	ADV57638.1	491	2.0e-47	copper binding protein 3 [Gossypium hirsutum]>gi|728824670|gb|KHG05887.1| Blue copper [Gossypium arboreum]	--	--	--	--	--	--	--	--	--	Q41001	306	7.8e-27	Blue copper protein OS=Pisum sativum PE=2 SV=1	PF02298//PF01213	Plastocyanin-like domain//Adenylate cyclase associated (CAP) N terminal	GO:0006118//GO:0007010	obsolete electron transport//cytoskeleton organization	GO:0003779//GO:0009055	actin binding//electron carrier activity	--	--	--	--
Cluster-5711.8089	366	--	--	--	--	--	--	--	--	--	--	--	--	--	--	--	--	--	--	--	--	--	--	--	--	--	--	--	--
Cluster-5711.74260	2611	823177166	XP_012486698.1	2204	1.3e-245	PREDICTED: probable LRR receptor-like serine/threonine-protein kinase At1g63430 isoform X2 [Gossypium raimondii]>gi|763770334|gb|KJB37549.1| hypothetical protein B456_006G209800 [Gossypium raimondii]	823177162	XM_012631243.1	922	0	PREDICTED: Gossypium raimondii probable LRR receptor-like serine/threonine-protein kinase At1g63430 (LOC105800240), transcript variant X1, mRNA	--	--	--	--	C0LGH8	1667	3.5e-184	Probable LRR receptor-like serine/threonine-protein kinase At1g63430 OS=Arabidopsis thaliana GN=At1g63430 PE=2 SV=1	PF13855//PF02133//PF00069//PF01721//PF07714//PF00560	Leucine rich repeat//Permease for cytosine/purines, uracil, thiamine, allantoin//Protein kinase domain//Class II bacteriocin//Protein tyrosine kinase//Leucine Rich Repeat	GO:0006810//GO:0042742//GO:0006468//GO:0055085	transport//defense response to bacterium//protein phosphorylation//transmembrane transport	GO:0005215//GO:0004672//GO:0005515//GO:0005524	transporter activity//protein kinase activity//protein binding//ATP binding	GO:0005576//GO:0016020	extracellular region//membrane	--	--
Cluster-2349.0	1230	--	--	--	--	--	--	--	--	--	--	--	--	--	--	--	--	--	--	--	--	--	--	--	--	--	--	--	--
Cluster-5711.74266	2246	590719935	XP_007051194.1	1298	1.3e-140	Domain of Uncharacterized protein function 724 6, putative isoform 1 [Theobroma cacao]>gi|508703455|gb|EOX95351.1| Domain of Uncharacterized protein function 724 6, putative isoform 1 [Theobroma cacao]	590719934	XM_007051132.1	434	0	Theobroma cacao Domain of Uncharacterized protein function 724 6, putative isoform 1 (TCM_004869) mRNA, complete cds	--	--	--	--	--	--	--	--	PF04111//PF10186//PF00804//PF06305//PF00992	Autophagy protein Apg6//Vacuolar sorting 38 and autophagy-related subunit 14//Syntaxin//Protein of unknown function (DUF1049)//Troponin	GO:0006914//GO:0010508	autophagy//positive regulation of autophagy	--	--	GO:0005861//GO:0005887//GO:0016020	troponin complex//integral component of plasma membrane//membrane	--	--
Cluster-5711.74267	207	--	--	--	--	--	--	--	--	--	--	--	--	--	--	--	--	--	--	--	--	--	--	--	--	--	--	--	--
Cluster-5711.74264	2324	590719935	XP_007051194.1	1433	3.0e-156	Domain of Uncharacterized protein function 724 6, putative isoform 1 [Theobroma cacao]>gi|508703455|gb|EOX95351.1| Domain of Uncharacterized protein function 724 6, putative isoform 1 [Theobroma cacao]	590719934	XM_007051132.1	557	0	Theobroma cacao Domain of Uncharacterized protein function 724 6, putative isoform 1 (TCM_004869) mRNA, complete cds	--	--	--	--	--	--	--	--	PF06305//PF04111//PF10186	Protein of unknown function (DUF1049)//Autophagy protein Apg6//Vacuolar sorting 38 and autophagy-related subunit 14	GO:0006914//GO:0010508	autophagy//positive regulation of autophagy	--	--	GO:0005887	integral component of plasma membrane	--	--
Cluster-5711.74265	429	--	--	--	--	--	--	--	--	--	--	--	--	--	--	--	--	--	--	--	--	--	--	--	--	--	--	--	--
Cluster-5711.29655	3828	823242929	XP_012454129.1	3266	0.0e+00	PREDICTED: probable serine/threonine-protein kinase GCN2 isoform X1 [Gossypium raimondii]>gi|763804878|gb|KJB71816.1| hypothetical protein B456_011G142600 [Gossypium raimondii]	823242930	XM_012598676.1	1648	0	PREDICTED: Gossypium raimondii probable serine/threonine-protein kinase GCN2 (LOC105776161), transcript variant X2, mRNA	K16196	EIF2AK4	eukaryotic translation initiation factor 2-alpha kinase 4	http://www.genome.jp/dbget-bin/www_bget?ko:K16196	Q9LX30	2580	6.9e-290	Probable serine/threonine-protein kinase GCN2 OS=Arabidopsis thaliana GN=GCN2 PE=2 SV=2	PF07714//PF00069//PF05773	Protein tyrosine kinase//Protein kinase domain//RWD domain	GO:0006468	protein phosphorylation	GO:0005515//GO:0005524//GO:0004672	protein binding//ATP binding//protein kinase activity	--	--	KOG1035	eIF-2alpha kinase GCN2
Cluster-5711.29654	1068	823242931	XP_012454130.1	482	2.6e-46	PREDICTED: probable serine/threonine-protein kinase GCN2 isoform X2 [Gossypium raimondii]	823242930	XM_012598676.1	280	1.05858e-142	PREDICTED: Gossypium raimondii probable serine/threonine-protein kinase GCN2 (LOC105776161), transcript variant X2, mRNA	K16196	EIF2AK4	eukaryotic translation initiation factor 2-alpha kinase 4	http://www.genome.jp/dbget-bin/www_bget?ko:K16196	Q9LX30	383	1.1e-35	Probable serine/threonine-protein kinase GCN2 OS=Arabidopsis thaliana GN=GCN2 PE=2 SV=2	--	--	--	--	--	--	--	--	--	--
Cluster-5711.29657	1498	728808205	KHF98124.1	993	2.0e-105	E3 ubiquitin-protein ligase RLIM [Gossypium arboreum]	823264262	XM_012609420.1	544	0	PREDICTED: Gossypium raimondii E3 ubiquitin-protein ligase RLIM-like (LOC105783775), mRNA	--	--	--	--	Q9NVW2	164	3.9e-10	E3 ubiquitin-protein ligase RLIM OS=Homo sapiens GN=RLIM PE=1 SV=3	PF00628//PF13639//PF00097//PF12861//PF14634//PF17123//PF12678	PHD-finger//Ring finger domain//Zinc finger, C3HC4 type (RING finger)//Anaphase-promoting complex subunit 11 RING-H2 finger//zinc-RING finger domain//RING-like zinc finger//RING-H2 zinc finger	GO:0016567	protein ubiquitination	GO:0005515//GO:0004842//GO:0046872//GO:0008270	protein binding//ubiquitin-protein transferase activity//metal ion binding//zinc ion binding	GO:0005680	anaphase-promoting complex	--	--
Cluster-5711.29656	206	728815215	KHG01771.1	341	1.1e-30	ATP-dependent helicase BRM -like protein [Gossypium arboreum]	823186761	XM_012634514.1	176	1.1596e-85	PREDICTED: Gossypium raimondii ATP-dependent helicase BRM-like (LOC105802708), mRNA	K11647	SMARCA2_4	SWI/SNF-related matrix-associated actin-dependent regulator of chromatin subfamily A member 2/4	http://www.genome.jp/dbget-bin/www_bget?ko:K11647	Q6EVK6	314	2.1e-28	ATP-dependent helicase BRM OS=Arabidopsis thaliana GN=BRM PE=1 SV=1	--	--	--	--	--	--	--	--	KOG0386	Chromatin remodeling complex SWI/SNF, component SWI2 and related ATPases (DNA/RNA helicase superfamily)
Cluster-5711.29651	467	823216404	XP_012440918.1	630	7.9e-64	PREDICTED: phospholipid-transporting ATPase 3 isoform X1 [Gossypium raimondii]>gi|763794218|gb|KJB61214.1| hypothetical protein B456_009G346300 [Gossypium raimondii]	823216405	XM_012585465.1	371	0	PREDICTED: Gossypium raimondii phospholipid-transporting ATPase 3 (LOC105766133), transcript variant X2, mRNA	K14802	DRS2, ATP8A	phospholipid-transporting ATPase	http://www.genome.jp/dbget-bin/www_bget?ko:K14802	Q9XIE6	450	8.2e-44	Phospholipid-transporting ATPase 3 OS=Arabidopsis thaliana GN=ALA3 PE=1 SV=2	--	--	--	--	--	--	--	--	--	--
Cluster-5711.29650	225	--	--	--	--	--	--	--	--	--	--	--	--	--	--	--	--	--	--	--	--	--	--	--	--	--	--	--	--
Cluster-5442.0	541	590645038	XP_007031242.1	849	3.7e-89	Pleiotropic drug resistance 9 [Theobroma cacao]>gi|508719847|gb|EOY11744.1| Pleiotropic drug resistance 9 [Theobroma cacao]	590645037	XM_007031180.1	379	0	Theobroma cacao Pleiotropic drug resistance 9 (TCM_026825) mRNA, complete cds	--	--	--	--	Q5W274	659	5.5e-68	Pleiotropic drug resistance protein 3 OS=Nicotiana tabacum GN=PDR3 PE=2 SV=1	PF01061	ABC-2 type transporter	--	--	--	--	GO:0016020	membrane	--	--
Cluster-5711.29652	1322	823260505	XP_012462975.1	880	2.3e-92	PREDICTED: B3 domain-containing protein At3g19184-like [Gossypium raimondii]>gi|763812441|gb|KJB79293.1| hypothetical protein B456_013G042700 [Gossypium raimondii]	823260504	XM_012607521.1	239	8.15496e-120	PREDICTED: Gossypium raimondii B3 domain-containing protein At3g19184-like (LOC105782649), mRNA	--	--	--	--	Q1G3M3	577	4.4e-58	B3 domain-containing protein At3g19184 OS=Arabidopsis thaliana GN=At3g19184 PE=2 SV=1	PF02362//PF03896//PF03985//PF02724//PF05887//PF06524//PF05432//PF04931	B3 DNA binding domain//Translocon-associated protein (TRAP), alpha subunit//Paf1//CDC45-like protein//Procyclic acidic repetitive protein (PARP)//NOA36 protein//Bone sialoprotein II (BSP-II)//DNA polymerase phi	GO:0006270//GO:0006260//GO:0016570//GO:0006368//GO:0007155//GO:0001503//GO:0006351	DNA replication initiation//DNA replication//histone modification//transcription elongation from RNA polymerase II promoter//cell adhesion//ossification//transcription, DNA-templated	GO:0003677//GO:0008270//GO:0003887	DNA binding//zinc ion binding//DNA-directed DNA polymerase activity	GO:0016593//GO:0005576//GO:0005789//GO:0042575//GO:0016020//GO:0005634	Cdc73/Paf1 complex//extracellular region//endoplasmic reticulum membrane//DNA polymerase complex//membrane//nucleus	--	--
Cluster-1422.0	444	--	--	--	--	--	--	--	--	--	--	--	--	--	--	--	--	--	--	--	--	--	--	--	--	--	--	--	--
Cluster-5711.98133	459	--	--	--	--	--	--	--	--	--	--	--	--	--	--	--	--	--	--	--	--	--	--	--	--	--	--	--	--
Cluster-5711.29659	925	763810985	KJB77887.1	607	7.3e-61	hypothetical protein B456_012G163300 [Gossypium raimondii]	590682672	XM_007041346.1	267	1.53724e-135	Theobroma cacao RING/U-box superfamily protein isoform 7 (TCM_006319) mRNA, complete cds	K11968	ARIH1	ariadne-1	http://www.genome.jp/dbget-bin/www_bget?ko:K11968	Q949V6	501	2.0e-49	Probable E3 ubiquitin-protein ligase ARI1 OS=Arabidopsis thaliana GN=ARI1 PE=2 SV=1	PF01366//PF13639//PF00097//PF14634//PF17123	Herpesvirus processing and transport protein//Ring finger domain//Zinc finger, C3HC4 type (RING finger)//zinc-RING finger domain//RING-like zinc finger	GO:0019069//GO:0015031//GO:0016485	viral capsid assembly//protein transport//protein processing	GO:0005515//GO:0008565//GO:0046872//GO:0008270	protein binding//protein transporter activity//metal ion binding//zinc ion binding	--	--	KOG1815	Predicted E3 ubiquitin ligase
Cluster-5711.29658	1673	590603403	XP_007020001.1	460	1.5e-43	Protease-associated RING/U-box zinc finger family protein [Theobroma cacao]>gi|508725329|gb|EOY17226.1| Protease-associated RING/U-box zinc finger family protein [Theobroma cacao]	823173380	XM_012629980.1	325	1.61816e-167	PREDICTED: Gossypium raimondii receptor homology region, transmembrane domain- and RING domain-containing protein 2 (LOC105799427), mRNA	K15692	RNF13, RZF	E3 ubiquitin-protein ligase RNF13	http://www.genome.jp/dbget-bin/www_bget?ko:K15692	Q8VZ14	335	6.4e-30	Receptor homology region, transmembrane domain- and RING domain-containing protein 2 OS=Arabidopsis thaliana GN=RMR2 PE=2 SV=1	PF02084	Bindin	GO:0007342	fusion of sperm to egg plasma membrane	--	--	--	--	KOG4628	Predicted E3 ubiquitin ligase
Cluster-7504.0	546	--	--	--	--	--	--	--	--	--	--	--	--	--	--	--	--	--	--	--	--	--	--	--	--	--	--	--	--
Cluster-13823.0	1363	823164193	XP_012482044.1	1531	7.7e-168	PREDICTED: probable folate-biopterin transporter 9, chloroplastic [Gossypium raimondii]>gi|763761299|gb|KJB28553.1| hypothetical protein B456_005G055100 [Gossypium raimondii]	823164192	XM_012626590.1	818	0	PREDICTED: Gossypium raimondii probable folate-biopterin transporter 9, chloroplastic (LOC105796788), mRNA	--	--	--	--	F4I5Q2	1059	5.8e-114	Probable folate-biopterin transporter 8, chloroplastic OS=Arabidopsis thaliana GN=At1g04570 PE=2 SV=1	PF07690//PF01925//PF03092	Major Facilitator Superfamily//Sulfite exporter TauE/SafE//BT1 family	GO:0006810//GO:0055085	transport//transmembrane transport	--	--	GO:0016021	integral component of membrane	--	--
Cluster-14537.1	228	--	--	--	--	--	--	--	--	--	--	--	--	--	--	--	--	--	--	--	--	--	--	--	--	--	--	--	--
Cluster-11688.0	458	--	--	--	--	--	--	--	--	--	--	--	--	--	--	--	--	--	--	--	--	--	--	--	--	--	--	--	--
Cluster-14060.1	1703	590663077	XP_007036110.1	713	6.8e-73	DNA glycosylase superfamily protein isoform 3 [Theobroma cacao]>gi|508773355|gb|EOY20611.1| DNA glycosylase superfamily protein isoform 3 [Theobroma cacao]	823215403	XM_012585005.1	303	2.79663e-155	PREDICTED: Gossypium raimondii putative DNA glycosylase At3g47830 (LOC105765754), mRNA	K10773	NTH	endonuclease III	http://www.genome.jp/dbget-bin/www_bget?ko:K10773	F4JCQ3	549	9.9e-55	Putative DNA glycosylase At3g47830 OS=Arabidopsis thaliana GN=At3g47830 PE=3 SV=1	PF12678//PF00730//PF12861//PF00097//PF13639//PF00958	RING-H2 zinc finger//HhH-GPD superfamily base excision DNA repair protein//Anaphase-promoting complex subunit 11 RING-H2 finger//Zinc finger, C3HC4 type (RING finger)//Ring finger domain//GMP synthase C terminal domain	GO:0006164//GO:0006536//GO:0006177//GO:0016567//GO:0006284//GO:0006144	purine nucleotide biosynthetic process//glutamate metabolic process//GMP biosynthetic process//protein ubiquitination//base-excision repair//purine nucleobase metabolic process	GO:0005524//GO:0005515//GO:0003922//GO:0046872//GO:0008270//GO:0004842	ATP binding//protein binding//GMP synthase (glutamine-hydrolyzing) activity//metal ion binding//zinc ion binding//ubiquitin-protein transferase activity	GO:0005680	anaphase-promoting complex	KOG0804	Cytoplasmic Zn-finger protein BRAP2 (BRCA1 associated protein)
Cluster-5711.110399	493	--	--	--	--	--	--	--	--	--	--	--	--	--	--	--	--	--	--	--	--	--	--	--	--	--	--	--	--
Cluster-5711.100116	5073	590708386	XP_007048262.1	1851	2.2e-204	Autophagy-related protein 13 [Theobroma cacao]>gi|508700523|gb|EOX92419.1| Autophagy-related protein 13 [Theobroma cacao]	823251958	XM_012603150.1	976	0	PREDICTED: Gossypium raimondii autophagy-related protein 13-like (LOC105779412), transcript variant X3, mRNA	K08331	ATG13	autophagy-related protein 13	http://www.genome.jp/dbget-bin/www_bget?ko:K08331	Q6C315	186	3.7e-12	Autophagy-related protein 13 OS=Yarrowia lipolytica (strain CLIB 122 / E 150) GN=ATG13 PE=3 SV=1	--	--	--	--	--	--	--	--	--	--
Cluster-14060.0	1146	590663074	XP_007036109.1	1140	1.4e-122	DNA glycosylase superfamily protein isoform 2 [Theobroma cacao]>gi|508773354|gb|EOY20610.1| DNA glycosylase superfamily protein isoform 2 [Theobroma cacao]	823215403	XM_012585005.1	503	0	PREDICTED: Gossypium raimondii putative DNA glycosylase At3g47830 (LOC105765754), mRNA	K10773	NTH	endonuclease III	http://www.genome.jp/dbget-bin/www_bget?ko:K10773	F4JCQ3	885	7.3e-94	Putative DNA glycosylase At3g47830 OS=Arabidopsis thaliana GN=At3g47830 PE=3 SV=1	PF00730	HhH-GPD superfamily base excision DNA repair protein	GO:0006284	base-excision repair	--	--	--	--	--	--
Cluster-8882.1	372	763751589	KJB18977.1	470	2.2e-45	hypothetical protein B456_003G078500 [Gossypium raimondii]	590679376	XM_007040502.1	104	2.39002e-45	Theobroma cacao Galactose-binding protein isoform 2 (TCM_047027) mRNA, complete cds	--	--	--	--	--	--	--	--	PF04544	Herpesvirus egress protein UL20	GO:0019058	viral life cycle	--	--	--	--	--	--
Cluster-8882.0	1619	823141240	XP_012470440.1	2239	7.3e-250	PREDICTED: uncharacterized protein slp1 [Gossypium raimondii]>gi|763751591|gb|KJB18979.1| hypothetical protein B456_003G078500 [Gossypium raimondii]	823141239	XM_012614986.1	1010	0	PREDICTED: Gossypium raimondii uncharacterized protein slp1 (LOC105788210), mRNA	--	--	--	--	Q12232	344	5.6e-31	Uncharacterized protein SLP1 OS=Saccharomyces cerevisiae (strain ATCC 204508 / S288c) GN=SLP1 PE=1 SV=1	PF07809//PF04111	RTP801 C-terminal region//Autophagy protein Apg6	GO:0006914//GO:0009968	autophagy//negative regulation of signal transduction	--	--	GO:0005737	cytoplasm	KOG1396	Uncharacterized conserved protein
Cluster-797.0	565	--	--	--	--	--	--	--	--	--	--	--	--	--	--	--	--	--	--	--	--	--	--	--	--	--	--	--	--
Cluster-6950.0	887	823262868	XP_012464192.1	400	7.0e-37	PREDICTED: uncharacterized protein LOC105783338 isoform X2 [Gossypium raimondii]>gi|763816492|gb|KJB83344.1| hypothetical protein B456_013G242300 [Gossypium raimondii]	--	--	--	--	--	--	--	--	--	--	--	--	--	--	--	--	--	--	--	--	--	--	--
Cluster-5711.108104	852	763798211	KJB65166.1	809	2.5e-84	hypothetical protein B456_010G082900 [Gossypium raimondii]	823236636	XM_012595517.1	330	1.34311e-170	PREDICTED: Gossypium raimondii beta-galactosidase-like (LOC105773533), mRNA	--	--	--	--	P48980	649	1.3e-66	Beta-galactosidase OS=Solanum lycopersicum PE=1 SV=1	PF02837	Glycosyl hydrolases family 2, sugar binding domain	GO:0005975	carbohydrate metabolic process	GO:0004553	hydrolase activity, hydrolyzing O-glycosyl compounds	--	--	--	--
Cluster-5711.31663	1036	823126668	XP_012490076.1	830	1.1e-86	PREDICTED: F-box protein At3g07870-like [Gossypium raimondii]	823126667	XM_012634622.1	317	2.77259e-163	PREDICTED: Gossypium raimondii F-box protein At3g07870-like (LOC105802776), mRNA	--	--	--	--	Q9SFC7	628	4.2e-64	F-box protein At3g07870 OS=Arabidopsis thaliana GN=At3g07870 PE=2 SV=1	--	--	--	--	--	--	--	--	--	--
Cluster-5711.71168	2222	763739962	KJB07461.1	1634	1.4e-179	hypothetical protein B456_001G025900 [Gossypium raimondii]	590573673	XM_007012125.1	793	0	Theobroma cacao Poly(A) polymerase 1 isoform 6 (TCM_037229) mRNA, complete cds	K14376	PAP	poly(A) polymerase	http://www.genome.jp/dbget-bin/www_bget?ko:K14376	O82312	868	1.3e-91	Nuclear poly(A) polymerase 2 OS=Arabidopsis thaliana GN=PAPS2 PE=1 SV=2	PF04926	Poly(A) polymerase predicted RNA binding domain	GO:0043631	RNA polyadenylation	GO:0003723	RNA binding	--	--	KOG2245	Poly(A) polymerase and related nucleotidyltransferases
Cluster-5711.71169	310	--	--	--	--	--	823120695	XM_012579814.1	52	1.57515e-16	PREDICTED: Gossypium raimondii nuclear poly(A) polymerase 4 (LOC105761468), transcript variant X8, mRNA	--	--	--	--	--	--	--	--	--	--	--	--	--	--	--	--	--	--
Cluster-4895.5	926	763746664	KJB14103.1	166	9.9e-10	hypothetical protein B456_002G111400 [Gossypium raimondii]	--	--	--	--	--	K12881	THOC4, ALY	THO complex subunit 4	http://www.genome.jp/dbget-bin/www_bget?ko:K12881	--	--	--	--	--	--	--	--	--	--	--	--	--	--
Cluster-4895.4	227	--	--	--	--	--	--	--	--	--	--	--	--	--	--	--	--	--	--	--	--	--	--	--	--	--	--	--	--
Cluster-5711.71164	340	--	--	--	--	--	--	--	--	--	--	--	--	--	--	--	--	--	--	--	--	--	--	--	--	--	--	--	--
Cluster-5711.71165	485	823211824	XP_012438680.1	142	3.2e-07	PREDICTED: putative phospholipid-transporting ATPase 9 [Gossypium raimondii]>gi|763783753|gb|KJB50824.1| hypothetical protein B456_008G188500 [Gossypium raimondii]	--	--	--	--	--	--	--	--	--	--	--	--	--	--	--	--	--	--	--	--	--	--	--
Cluster-4895.1	292	--	--	--	--	--	--	--	--	--	--	--	--	--	--	--	--	--	--	--	--	--	--	--	--	--	--	--	--
Cluster-4895.0	362	--	--	--	--	--	--	--	--	--	--	--	--	--	--	--	--	--	--	--	--	--	--	--	--	--	--	--	--
Cluster-4895.3	982	641831746	KDO50795.1	153	3.4e-08	hypothetical protein CISIN_1g022827mg [Citrus sinensis]	--	--	--	--	--	--	--	--	--	--	--	--	--	--	--	--	--	--	--	--	--	--	--
Cluster-4895.2	476	--	--	--	--	--	--	--	--	--	--	--	--	--	--	--	--	--	--	--	--	--	--	--	--	--	--	--	--
Cluster-5711.6687	260	--	--	--	--	--	--	--	--	--	--	--	--	--	--	--	--	--	--	--	--	--	--	--	--	--	--	--	--
Cluster-11233.0	824	590706668	XP_007047786.1	901	5.2e-95	Basic helix-loop-helix DNA-binding superfamily protein, putative isoform 1 [Theobroma cacao]>gi|590706671|ref|XP_007047787.1| Basic helix-loop-helix DNA-binding superfamily protein, putative isoform 1 [Theobroma cacao]>gi|508700047|gb|EOX91943.1| Basic helix-loop-helix DNA-binding superfamily protein, putative isoform 1 [Theobroma cacao]>gi|508700048|gb|EOX91944.1| Basic helix-loop-helix DNA-bind…	590706670	XM_007047725.1	456	0	Theobroma cacao Basic helix-loop-helix DNA-binding superfamily protein, putative isoform 1 (TCM_000985) mRNA, complete cds	--	--	--	--	P0CB23	545	1.4e-54	Uncharacterized protein At4g38062 OS=Arabidopsis thaliana GN=At4g38062 PE=4 SV=1	PF01104//PF04420	Bunyavirus non-structural protein NS-s//CHD5-like protein	GO:0016032//GO:0071816	viral process//tail-anchored membrane protein insertion into ER membrane	--	--	--	--	--	--
Cluster-5711.91909	231	--	--	--	--	--	--	--	--	--	--	--	--	--	--	--	--	--	--	--	--	--	--	--	--	--	--	--	--
Cluster-5711.107727	258	--	--	--	--	--	--	--	--	--	--	--	--	--	--	--	--	--	--	--	--	--	--	--	--	--	--	--	--
Cluster-11044.2	603	590643293	XP_007030763.1	555	5.1e-55	Autophagy 18 H [Theobroma cacao]>gi|508719368|gb|EOY11265.1| Autophagy 18 H [Theobroma cacao]	823198795	XM_012579256.1	232	2.80783e-116	PREDICTED: Gossypium raimondii receptor-like cytosolic serine/threonine-protein kinase RBK2 (LOC105761447), mRNA	--	--	--	--	Q8RXC8	441	1.2e-42	Receptor-like cytosolic serine/threonine-protein kinase RBK2 OS=Arabidopsis thaliana GN=RBK2 PE=1 SV=1	PF00069//PF07714	Protein kinase domain//Protein tyrosine kinase	GO:0006468	protein phosphorylation	GO:0005524//GO:0004672	ATP binding//protein kinase activity	--	--	--	--
Cluster-5711.87515	203	--	--	--	--	--	--	--	--	--	--	--	--	--	--	--	--	--	--	--	--	--	--	--	--	--	--	--	--
Cluster-15531.0	263	728850071	KHG29514.1	159	1.8e-09	2-hydroxymuconic semialdehyde hydrolase [Gossypium arboreum]	823182899	XM_012633214.1	74	7.70616e-29	PREDICTED: Gossypium raimondii uncharacterized LOC105801876 (LOC105801876), mRNA	--	--	--	--	--	--	--	--	--	--	--	--	--	--	--	--	--	--
Cluster-5711.107720	1066	823168864	XP_012484048.1	585	3.0e-58	PREDICTED: traB domain-containing protein isoform X2 [Gossypium raimondii]>gi|763766854|gb|KJB34069.1| hypothetical protein B456_006G046300 [Gossypium raimondii]	823168866	XM_012628595.1	258	1.79315e-130	PREDICTED: Gossypium raimondii traB domain-containing protein (LOC105798498), transcript variant X3, mRNA	--	--	--	--	--	--	--	--	--	--	--	--	--	--	--	--	--	--
Cluster-5711.93265	1596	590719535	XP_007051082.1	407	1.9e-37	Uncharacterized protein TCM_004789 [Theobroma cacao]>gi|508703343|gb|EOX95239.1| Uncharacterized protein TCM_004789 [Theobroma cacao]	823187902	XM_012634882.1	136	1.78908e-62	PREDICTED: Gossypium raimondii uncharacterized LOC105802960 (LOC105802960), mRNA	--	--	--	--	--	--	--	--	--	--	--	--	--	--	--	--	--	--
Cluster-18100.0	2079	731373782	XP_010666748.1	454	9.0e-43	PREDICTED: uncharacterized protein LOC104883879 [Beta vulgaris subsp. vulgaris]	--	--	--	--	--	--	--	--	--	--	--	--	--	PF00075	RNase H	GO:0051252	regulation of RNA metabolic process	GO:0003676//GO:0004523	nucleic acid binding//RNA-DNA hybrid ribonuclease activity	--	--	--	--
Cluster-16801.0	479	823177763	XP_012486896.1	581	3.9e-58	PREDICTED: putative F-box protein PP2-B12 isoform X6 [Gossypium raimondii]>gi|763770589|gb|KJB37804.1| hypothetical protein B456_006G220800 [Gossypium raimondii]	590656949	XM_007034357.1	153	1.81379e-72	Theobroma cacao F-box family protein (TCM_020364) mRNA, complete cds	--	--	--	--	Q949S5	344	1.6e-31	F-box protein PP2-B11 OS=Arabidopsis thaliana GN=PP2B11 PE=1 SV=1	--	--	--	--	--	--	--	--	--	--
Cluster-6665.0	851	326492680	BAJ90196.1	1061	1.5e-113	predicted protein [Hordeum vulgare subsp. vulgare]	751800357	XM_011211878.1	851	0	PREDICTED: Bactrocera dorsalis elongation factor 1-alpha 2 (LOC105230873), transcript variant X5, mRNA	K03231	EEF1A	elongation factor 1-alpha	http://www.genome.jp/dbget-bin/www_bget?ko:K03231	P05303	1353	2.9e-148	Elongation factor 1-alpha 2 OS=Drosophila melanogaster GN=Ef1alpha100E PE=2 SV=2	PF12513//PF03144	Mitochondrial degradasome RNA helicase subunit C terminal//Elongation factor Tu domain 2	--	--	GO:0005525//GO:0016817	GTP binding//hydrolase activity, acting on acid anhydrides	--	--	KOG0052	Translation elongation factor EF-1 alpha/Tu
Cluster-15331.0	420	--	--	--	--	--	--	--	--	--	--	--	--	--	--	--	--	--	--	--	--	--	--	--	--	--	--	--	--
Cluster-5711.100113	516	147828418	CAN77708.1	161	2.1e-09	hypothetical protein VITISV_037394 [Vitis vinifera]	--	--	--	--	--	--	--	--	--	--	--	--	--	--	--	--	--	--	--	--	--	--	--
Cluster-10812.0	653	823123153	XP_012474250.1	500	1.3e-48	PREDICTED: uncharacterized protein LOC105790974 [Gossypium raimondii]>gi|763741337|gb|KJB08836.1| hypothetical protein B456_001G106900 [Gossypium raimondii]	823123152	XM_012618796.1	229	1.42115e-114	PREDICTED: Gossypium raimondii uncharacterized LOC105790974 (LOC105790974), mRNA	--	--	--	--	--	--	--	--	--	--	--	--	--	--	--	--	--	--
Cluster-543.0	599	590637354	XP_007029093.1	580	6.3e-58	HXXXD-type acyl-transferase family protein, putative [Theobroma cacao]>gi|508717698|gb|EOY09595.1| HXXXD-type acyl-transferase family protein, putative [Theobroma cacao]	--	--	--	--	--	--	--	--	--	Q94FT4	245	6.2e-20	Salutaridinol 7-O-acetyltransferase OS=Papaver somniferum GN=SALAT PE=1 SV=1	PF02458	Transferase family	--	--	GO:0016747	transferase activity, transferring acyl groups other than amino-acyl groups	--	--	--	--
Cluster-14686.0	384	--	--	--	--	--	--	--	--	--	--	--	--	--	--	--	--	--	--	--	--	--	--	--	--	--	--	--	--
Cluster-5711.100557	604	590594123	XP_007017765.1	363	9.3e-33	SAUR family protein [Theobroma cacao]>gi|508723093|gb|EOY14990.1| SAUR family protein [Theobroma cacao]	823230719	XM_012592626.1	192	4.84184e-94	PREDICTED: Gossypium raimondii auxin-induced protein 15A-like (LOC105771216), mRNA	K14488	SAUR	SAUR family protein	http://www.genome.jp/dbget-bin/www_bget?ko:K14488	P32295	214	2.5e-16	Indole-3-acetic acid-induced protein ARG7 OS=Vigna radiata var. radiata GN=ARG7 PE=2 SV=1	PF02519	Auxin responsive protein	GO:0009733	response to auxin	--	--	--	--	--	--
Cluster-5711.100556	348	--	--	--	--	--	--	--	--	--	--	--	--	--	--	--	--	--	--	--	--	--	--	--	--	--	--	--	--
Cluster-5711.100555	292	--	--	--	--	--	--	--	--	--	--	--	--	--	--	--	--	--	--	--	--	--	--	--	--	--	--	--	--
Cluster-5711.100554	850	590629211	XP_007026927.1	253	7.5e-20	Uncharacterized protein TCM_021870 [Theobroma cacao]>gi|508715532|gb|EOY07429.1| Uncharacterized protein TCM_021870 [Theobroma cacao]	--	--	--	--	--	--	--	--	--	--	--	--	--	--	--	--	--	--	--	--	--	--	--
Cluster-2049.0	380	--	--	--	--	--	--	--	--	--	--	--	--	--	--	--	--	--	--	--	--	--	--	--	--	--	--	--	--
Cluster-5711.100552	354	--	--	--	--	--	--	--	--	--	--	--	--	--	--	--	--	--	--	PF05271	Tobravirus 2B protein	GO:0019089	transmission of virus	--	--	--	--	--	--
Cluster-5711.100551	519	--	--	--	--	--	590623496	XM_007025276.1	40	1.29185e-09	Theobroma cacao RING/FYVE/PHD zinc finger superfamily protein, putative (TCM_029667) mRNA, complete cds	--	--	--	--	--	--	--	--	--	--	--	--	--	--	--	--	--	--
Cluster-5711.100550	273	--	--	--	--	--	--	--	--	--	--	--	--	--	--	--	--	--	--	--	--	--	--	--	--	--	--	--	--
Cluster-5711.109288	1482	823266345	XP_012465874.1	999	4.1e-106	PREDICTED: floral homeotic protein GLOBOSA-like isoform X2 [Gossypium raimondii]	823266344	XM_012610420.1	529	0	PREDICTED: Gossypium raimondii MADS-box protein CMB2-like (LOC105784517), transcript variant X3, mRNA	--	--	--	--	--	--	--	--	--	--	--	--	--	--	--	--	--	--
Cluster-5399.0	434	--	--	--	--	--	--	--	--	--	--	--	--	--	--	--	--	--	--	--	--	--	--	--	--	--	--	--	--
Cluster-5711.421	730	823128972	XP_012445514.1	448	1.6e-42	PREDICTED: receptor-like protein kinase FERONIA [Gossypium raimondii]>gi|763744138|gb|KJB11637.1| hypothetical protein B456_001G269100 [Gossypium raimondii]	823128971	XM_012590060.1	132	1.33524e-60	PREDICTED: Gossypium raimondii receptor-like protein kinase FERONIA (LOC105769430), mRNA	--	--	--	--	Q9SCZ4	235	1.1e-18	Receptor-like protein kinase FERONIA OS=Arabidopsis thaliana GN=FER PE=1 SV=1	--	--	--	--	--	--	--	--	--	--
Cluster-5711.100559	349	255540255	XP_002511192.1	225	5.4e-17	COMM domain-containing protein, putative [Ricinus communis]>gi|223550307|gb|EEF51794.1| COMM domain-containing protein, putative [Ricinus communis]	--	--	--	--	--	--	--	--	--	--	--	--	--	--	--	--	--	--	--	--	--	--	--
Cluster-5711.100558	276	--	--	--	--	--	--	--	--	--	--	--	--	--	--	--	--	--	--	--	--	--	--	--	--	--	--	--	--
Cluster-5711.100112	301	--	--	--	--	--	--	--	--	--	--	--	--	--	--	--	--	--	--	--	--	--	--	--	--	--	--	--	--
Cluster-11044.0	918	728837375	KHG16818.1	1118	4.0e-120	Receptor-like cytosolic serine/threonine-protein kinase RBK2 [Gossypium arboreum]	823198795	XM_012579256.1	404	0	PREDICTED: Gossypium raimondii receptor-like cytosolic serine/threonine-protein kinase RBK2 (LOC105761447), mRNA	--	--	--	--	Q8RXC8	805	1.1e-84	Receptor-like cytosolic serine/threonine-protein kinase RBK2 OS=Arabidopsis thaliana GN=RBK2 PE=1 SV=1	PF07714//PF00069	Protein tyrosine kinase//Protein kinase domain	GO:0006468	protein phosphorylation	GO:0005524//GO:0004672	ATP binding//protein kinase activity	--	--	--	--
Cluster-19867.0	385	823257212	XP_012461234.1	459	4.4e-44	PREDICTED: zinc finger protein WIP2-like [Gossypium raimondii]>gi|763816655|gb|KJB83507.1| hypothetical protein B456_013G250800 [Gossypium raimondii]	823141623	XM_012615177.1	94	8.98906e-40	PREDICTED: Gossypium raimondii zinc finger protein WIP2-like (LOC105788330), mRNA	--	--	--	--	Q9SVY1	412	1.7e-39	Zinc finger protein WIP2 OS=Arabidopsis thaliana GN=WIP2 PE=1 SV=1	PF00096//PF13465	Zinc finger, C2H2 type//Zinc-finger double domain	--	--	GO:0046872	metal ion binding	--	--	--	--
Cluster-5711.59818	5531	823257242	XP_012461249.1	5830	0.0e+00	PREDICTED: putative multidrug resistance protein [Gossypium raimondii]>gi|763814978|gb|KJB81830.1| hypothetical protein B456_013G163700 [Gossypium raimondii]	823257241	XM_012605795.1	2680	0	PREDICTED: Gossypium raimondii putative multidrug resistance protein (LOC105781254), mRNA	K05658	ABCB1	ATP-binding cassette, subfamily B (MDR/TAP), member 1	http://www.genome.jp/dbget-bin/www_bget?ko:K05658	Q6YUU5	3344	0.0e+00	Putative multidrug resistance protein OS=Oryza sativa subsp. japonica GN=Os02g0190300 PE=3 SV=1	PF13304//PF06414//PF00503//PF00005//PF00448//PF03193//PF07728//PF00664	AAA domain, putative AbiEii toxin, Type IV TA system//Zeta toxin//G-protein alpha subunit//ABC transporter//SRP54-type protein, GTPase domain//Protein of unknown function, DUF258//AAA domain (dynein-related subfamily)//ABC transporter transmembrane region	GO:0006614//GO:0055085//GO:0006810//GO:0007186//GO:0007165	SRP-dependent cotranslational protein targeting to membrane//transmembrane transport//transport//G-protein coupled receptor signaling pathway//signal transduction	GO:0042626//GO:0003924//GO:0004871//GO:0031683//GO:0005524//GO:0005525//GO:0016887//GO:0016301//GO:0019001	ATPase activity, coupled to transmembrane movement of substances//GTPase activity//signal transducer activity//G-protein beta/gamma-subunit complex binding//ATP binding//GTP binding//ATPase activity//kinase activity//guanyl nucleotide binding	GO:0016021	integral component of membrane	--	--
Cluster-5711.59819	296	823131590	XP_012458562.1	313	2.8e-27	PREDICTED: WD repeat-containing protein 44-like isoform X2 [Gossypium raimondii]	823131591	XR_001128972.1	154	2.9738e-73	PREDICTED: Gossypium raimondii WD repeat-containing protein 44-like (LOC105779342), transcript variant X4, misc_RNA	--	--	--	--	--	--	--	--	--	--	--	--	--	--	--	--	--	--
Cluster-16485.0	306	823138576	XP_012469135.1	310	6.6e-27	PREDICTED: glucuronoxylan 4-O-methyltransferase 1-like [Gossypium raimondii]>gi|763748095|gb|KJB15534.1| hypothetical protein B456_002G183200 [Gossypium raimondii]	590692250	XM_007043945.1	106	1.48789e-46	Theobroma cacao Cell wall integrity and stress response component 1 (TCM_008810) mRNA, complete cds	--	--	--	--	Q6NMK1	163	1.0e-10	Glucuronoxylan 4-O-methyltransferase 1 OS=Arabidopsis thaliana GN=GXM1 PE=1 SV=1	--	--	--	--	--	--	--	--	--	--
Cluster-5711.59814	826	595849622	XP_007209764.1	490	2.4e-47	hypothetical protein PRUPE_ppa013350mg [Prunus persica]>gi|462405499|gb|EMJ10963.1| hypothetical protein PRUPE_ppa013350mg [Prunus persica]	823213324	XM_012583949.1	251	1.07137e-126	PREDICTED: Gossypium raimondii 60S ribosomal protein L37a (LOC105765052), transcript variant X1, mRNA	K02921	RP-L37Ae, RPL37A	large subunit ribosomal protein L37Ae	http://www.genome.jp/dbget-bin/www_bget?ko:K02921	Q9XHE4	473	3.1e-46	60S ribosomal protein L37a OS=Gossypium hirsutum GN=RPL37A PE=3 SV=1	PF06220//PF01780	U1 zinc finger//Ribosomal L37ae protein family	GO:0006412//GO:0042254	translation//ribosome biogenesis	GO:0003735//GO:0008270	structural constituent of ribosome//zinc ion binding	GO:0005622//GO:0005840	intracellular//ribosome	KOG0402	60S ribosomal protein L37
Cluster-5711.59815	6226	728849644	KHG29087.1	2141	6.5e-238	putative amino acid permease 7 [Gossypium arboreum]	590604802	XM_007020274.1	1354	0	Theobroma cacao Proteasome activating protein 200 isoform 5 (TCM_030528) mRNA, complete cds	--	--	--	--	Q9FF99	1525	2.4e-167	Probable amino acid permease 7 OS=Arabidopsis thaliana GN=AAP7 PE=2 SV=1	PF02985//PF09111	HEAT repeat//SLIDE	GO:0006338	chromatin remodeling	GO:0005515//GO:0016818//GO:0005524//GO:0003676	protein binding//hydrolase activity, acting on acid anhydrides, in phosphorus-containing anhydrides//ATP binding//nucleic acid binding	GO:0005634	nucleus	--	--
Cluster-5711.59816	360	--	--	--	--	--	--	--	--	--	--	--	--	--	--	--	--	--	--	--	--	--	--	--	--	--	--	--	--
Cluster-1072.0	233	699059530	AIU39887.1	327	5.3e-29	terpene synthase [Gossypium hirsutum]	--	--	--	--	--	--	--	--	--	Q6PWU2	262	2.6e-22	(-)-alpha-terpineol synthase OS=Vitis vinifera PE=1 SV=1	PF03936	Terpene synthase family, metal binding domain	--	--	GO:0010333//GO:0016829//GO:0000287	terpene synthase activity//lyase activity//magnesium ion binding	--	--	--	--
Cluster-5711.59810	4224	728823487	KHG05321.1	2423	8.8e-271	Syntaxin-binding protein 5-like protein [Gossypium arboreum]	823253878	XM_012604125.1	1155	0	PREDICTED: Gossypium raimondii uncharacterized LOC105780041 (LOC105780041), mRNA	K08518	STXBP5	syntaxin-binding protein 5	http://www.genome.jp/dbget-bin/www_bget?ko:K08518	Q9Y2K9	239	2.2e-18	Syntaxin-binding protein 5-like OS=Homo sapiens GN=STXBP5L PE=1 SV=2	PF00400	WD domain, G-beta repeat	--	--	GO:0005515	protein binding	--	--	KOG1983	Tomosyn and related SNARE-interacting proteins
Cluster-5711.59811	302	--	--	--	--	--	--	--	--	--	--	--	--	--	--	--	--	--	--	--	--	--	--	--	--	--	--	--	--
Cluster-5711.59812	6042	823170883	XP_012484619.1	4810	0.0e+00	PREDICTED: enhancer of mRNA-decapping protein 4-like isoform X2 [Gossypium raimondii]>gi|763767541|gb|KJB34756.1| hypothetical protein B456_006G081900 [Gossypium raimondii]	823170882	XM_012629165.1	2511	0	PREDICTED: Gossypium raimondii enhancer of mRNA-decapping protein 4-like (LOC105798918), transcript variant X5, mRNA	K12616	EDC4	enhancer of mRNA-decapping protein 4	http://www.genome.jp/dbget-bin/www_bget?ko:K12616	Q9LTT8	2912	0.0e+00	Enhancer of mRNA-decapping protein 4 OS=Arabidopsis thaliana GN=VCS PE=1 SV=1	PF10717//PF00400	Occlusion-derived virus envelope protein ODV-E18//WD domain, G-beta repeat	--	--	GO:0005515	protein binding	GO:0019031	viral envelope	KOG1916	Nuclear protein, contains WD40 repeats
Cluster-5711.59813	433	--	--	--	--	--	--	--	--	--	--	--	--	--	--	--	--	--	--	--	--	--	--	--	--	--	--	--	--
Cluster-5711.23428	1699	763784109	KJB51180.1	201	1.6e-13	hypothetical protein B456_008G205000 [Gossypium raimondii]	823121779	XR_001131381.1	150	3.14647e-70	PREDICTED: Gossypium raimondii cyclin-dependent kinase G-2 (LOC105786451), transcript variant X4, misc_RNA	K08818	CDC2L	cell division cycle 2-like	http://www.genome.jp/dbget-bin/www_bget?ko:K08818	Q9FGW5	175	2.3e-11	Cyclin-dependent kinase G1 OS=Arabidopsis thaliana GN=CDKG1 PE=1 SV=1	PF00069	Protein kinase domain	GO:0006468	protein phosphorylation	GO:0004672//GO:0005524	protein kinase activity//ATP binding	--	--	KOG0663	Protein kinase PITSLRE and related kinases
Cluster-5711.23429	1611	823212467	XP_012438984.1	201	1.5e-13	PREDICTED: cyclin-dependent kinase G-2-like [Gossypium raimondii]	823121779	XR_001131381.1	108	6.63587e-47	PREDICTED: Gossypium raimondii cyclin-dependent kinase G-2 (LOC105786451), transcript variant X4, misc_RNA	K08818	CDC2L	cell division cycle 2-like	http://www.genome.jp/dbget-bin/www_bget?ko:K08818	Q9FGW5	175	2.2e-11	Cyclin-dependent kinase G1 OS=Arabidopsis thaliana GN=CDKG1 PE=1 SV=1	PF00069	Protein kinase domain	GO:0006468	protein phosphorylation	GO:0004672//GO:0005524	protein kinase activity//ATP binding	--	--	KOG0663	Protein kinase PITSLRE and related kinases
Cluster-5711.23420	746	--	--	--	--	--	--	--	--	--	--	--	--	--	--	--	--	--	--	--	--	--	--	--	--	--	--	--	--
Cluster-5711.23421	1106	--	--	--	--	--	--	--	--	--	--	--	--	--	--	--	--	--	--	--	--	--	--	--	--	--	--	--	--
Cluster-4782.0	694	--	--	--	--	--	--	--	--	--	--	--	--	--	--	--	--	--	--	--	--	--	--	--	--	--	--	--	--
Cluster-5711.23423	234	--	--	--	--	--	--	--	--	--	--	--	--	--	--	--	--	--	--	--	--	--	--	--	--	--	--	--	--
Cluster-5711.23424	293	728840671	KHG20114.1	175	2.8e-11	hypothetical protein F383_00730 [Gossypium arboreum]	823143034	XR_001132166.1	72	1.12688e-27	PREDICTED: Gossypium raimondii uncharacterized protein C20orf24 homolog (LOC105788814), transcript variant X2, misc_RNA	--	--	--	--	--	--	--	--	PF03414//PF08533	Glycosyltransferase family 6//Beta-galactosidase C-terminal domain	GO:0006012//GO:0046486//GO:0006027//GO:0005975//GO:0006687	galactose metabolic process//glycerolipid metabolic process//glycosaminoglycan catabolic process//carbohydrate metabolic process//glycosphingolipid metabolic process	GO:0016758//GO:0004565	transferase activity, transferring hexosyl groups//beta-galactosidase activity	GO:0009341//GO:0016020	beta-galactosidase complex//membrane	--	--
Cluster-5711.23425	329	590669946	XP_007037918.1	540	1.5e-53	Kinase superfamily protein, putative isoform 1 [Theobroma cacao]>gi|508775163|gb|EOY22419.1| Kinase superfamily protein, putative isoform 1 [Theobroma cacao]	645230694	XM_008223829.1	63	1.29202e-22	PREDICTED: Prunus mume cyclin-dependent kinase G-2 (LOC103321978), transcript variant X1, mRNA	K08818	CDC2L	cell division cycle 2-like	http://www.genome.jp/dbget-bin/www_bget?ko:K08818	Q7XUF4	440	8.3e-43	Cyclin-dependent kinase G-2 OS=Oryza sativa subsp. japonica GN=CDKG-2 PE=2 SV=2	PF00069	Protein kinase domain	GO:0006468	protein phosphorylation	GO:0004672//GO:0005524	protein kinase activity//ATP binding	--	--	--	--
Cluster-5711.23426	1717	763784109	KJB51180.1	201	1.6e-13	hypothetical protein B456_008G205000 [Gossypium raimondii]	823121779	XR_001131381.1	150	3.18051e-70	PREDICTED: Gossypium raimondii cyclin-dependent kinase G-2 (LOC105786451), transcript variant X4, misc_RNA	K08818	CDC2L	cell division cycle 2-like	http://www.genome.jp/dbget-bin/www_bget?ko:K08818	Q9FGW5	175	2.3e-11	Cyclin-dependent kinase G1 OS=Arabidopsis thaliana GN=CDKG1 PE=1 SV=1	PF00069	Protein kinase domain	GO:0006468	protein phosphorylation	GO:0005524//GO:0004672	ATP binding//protein kinase activity	--	--	KOG0663	Protein kinase PITSLRE and related kinases
Cluster-5711.23427	1543	823212467	XP_012438984.1	201	1.5e-13	PREDICTED: cyclin-dependent kinase G-2-like [Gossypium raimondii]	823121779	XR_001131381.1	83	5.01379e-33	PREDICTED: Gossypium raimondii cyclin-dependent kinase G-2 (LOC105786451), transcript variant X4, misc_RNA	K08818	CDC2L	cell division cycle 2-like	http://www.genome.jp/dbget-bin/www_bget?ko:K08818	Q9FGW5	175	2.1e-11	Cyclin-dependent kinase G1 OS=Arabidopsis thaliana GN=CDKG1 PE=1 SV=1	PF00069	Protein kinase domain	GO:0006468	protein phosphorylation	GO:0005524//GO:0004672	ATP binding//protein kinase activity	--	--	KOG0663	Protein kinase PITSLRE and related kinases
Cluster-5711.74464	649	--	--	--	--	--	--	--	--	--	--	--	--	--	--	--	--	--	--	--	--	--	--	--	--	--	--	--	--
Cluster-12982.0	452	--	--	--	--	--	--	--	--	--	--	--	--	--	--	--	--	--	--	--	--	--	--	--	--	--	--	--	--
Cluster-5711.74465	1464	590608373	XP_007021247.1	917	1.3e-96	Membrane-associated mannitol-induced isoform 1 [Theobroma cacao]>gi|508720875|gb|EOY12772.1| Membrane-associated mannitol-induced isoform 1 [Theobroma cacao]	823131674	XM_012603560.1	788	0	PREDICTED: Gossypium raimondii vesicle-associated protein 4-1 (LOC105779680), transcript variant X1, mRNA	--	--	--	--	Q1ECE0	781	1.1e-81	Vesicle-associated protein 4-1 OS=Arabidopsis thaliana GN=PVA41 PE=2 SV=1	--	--	--	--	--	--	--	--	--	--
Cluster-20306.0	724	--	--	--	--	--	--	--	--	--	--	--	--	--	--	--	--	--	--	--	--	--	--	--	--	--	--	--	--
Cluster-20344.0	709	823155711	XP_012477795.1	602	2.1e-60	PREDICTED: uncharacterized protein LOC105793429 [Gossypium raimondii]	--	--	--	--	--	--	--	--	--	O00370	212	4.9e-16	LINE-1 retrotransposable element ORF2 protein OS=Homo sapiens PE=1 SV=1	--	--	--	--	--	--	--	--	--	--
Cluster-5711.68104	784	763742073	KJB09572.1	739	3.0e-76	hypothetical protein B456_001G150200 [Gossypium raimondii]>gi|763742074|gb|KJB09573.1| hypothetical protein B456_001G150200 [Gossypium raimondii]	590720635	XM_007051322.1	263	2.16528e-133	Theobroma cacao AP2/B3-like transcriptional factor family protein, putative (TCM_005014) mRNA, complete cds	--	--	--	--	Q9MAN1	336	2.3e-30	B3 domain-containing transcription factor NGA3 OS=Arabidopsis thaliana GN=NGA3 PE=2 SV=1	PF02362//PF03153	B3 DNA binding domain//Transcription factor IIA, alpha/beta subunit	GO:0006367	transcription initiation from RNA polymerase II promoter	GO:0003677	DNA binding	GO:0005672	transcription factor TFIIA complex	--	--
Cluster-5711.4899	646	--	--	--	--	--	--	--	--	--	--	--	--	--	--	--	--	--	--	--	--	--	--	--	--	--	--	--	--
Cluster-5711.4898	709	--	--	--	--	--	--	--	--	--	--	--	--	--	--	--	--	--	--	--	--	--	--	--	--	--	--	--	--
Cluster-5711.4893	570	763773754	KJB40877.1	769	7.3e-80	hypothetical protein B456_007G081500 [Gossypium raimondii]	823185703	XM_012634172.1	371	0	PREDICTED: Gossypium raimondii probable galacturonosyltransferase 13 (LOC105802494), transcript variant X2, mRNA	K13648	GAUT	alpha-1,4-galacturonosyltransferase	http://www.genome.jp/dbget-bin/www_bget?ko:K13648	Q0WV13	702	6.0e-73	Probable galacturonosyltransferase 13 OS=Arabidopsis thaliana GN=GAUT13 PE=2 SV=1	PF01501	Glycosyl transferase family 8	--	--	GO:0016757	transferase activity, transferring glycosyl groups	--	--	--	--
Cluster-5711.4892	426	--	--	--	--	--	--	--	--	--	--	--	--	--	--	--	--	--	--	--	--	--	--	--	--	--	--	--	--
Cluster-5711.4891	289	--	--	--	--	--	--	--	--	--	--	--	--	--	--	--	--	--	--	--	--	--	--	--	--	--	--	--	--
Cluster-5711.4890	334	--	--	--	--	--	823227306	XM_012591027.1	43	1.72378e-11	PREDICTED: Gossypium raimondii enoyl-CoA hydratase 2, peroxisomal (LOC105770003), transcript variant X3, mRNA	--	--	--	--	--	--	--	--	--	--	--	--	--	--	--	--	--	--
Cluster-5711.4897	765	823194057	XP_012492229.1	272	4.2e-22	PREDICTED: uncharacterized protein LOC105804254 isoform X1 [Gossypium raimondii]>gi|763777115|gb|KJB44238.1| hypothetical protein B456_007G241500 [Gossypium raimondii]	--	--	--	--	--	--	--	--	--	--	--	--	--	PF02321	Outer membrane efflux protein	GO:0006810	transport	GO:0005215	transporter activity	--	--	--	--
Cluster-5711.4896	969	590608584	XP_007021304.1	353	2.2e-31	Uncharacterized protein TCM_031348 [Theobroma cacao]>gi|508720932|gb|EOY12829.1| Uncharacterized protein TCM_031348 [Theobroma cacao]	823138412	XM_012613620.1	120	8.40478e-54	PREDICTED: Gossypium raimondii uncharacterized LOC105787184 (LOC105787184), mRNA	--	--	--	--	--	--	--	--	--	--	--	--	--	--	--	--	--	--
Cluster-5711.4895	1114	--	--	--	--	--	--	--	--	--	--	--	--	--	--	--	--	--	--	--	--	--	--	--	--	--	--	--	--
Cluster-5711.4894	607	728820026	KHG03530.1	980	2.7e-104	putative galacturonosyltransferase 14 -like protein [Gossypium arboreum]	823185703	XM_012634172.1	466	0	PREDICTED: Gossypium raimondii probable galacturonosyltransferase 13 (LOC105802494), transcript variant X2, mRNA	K13648	GAUT	alpha-1,4-galacturonosyltransferase	http://www.genome.jp/dbget-bin/www_bget?ko:K13648	Q0WV13	917	7.5e-98	Probable galacturonosyltransferase 13 OS=Arabidopsis thaliana GN=GAUT13 PE=2 SV=1	PF01501	Glycosyl transferase family 8	--	--	GO:0016757	transferase activity, transferring glycosyl groups	--	--	--	--
Cluster-5711.102263	3455	823184355	XP_012489170.1	4374	0.0e+00	PREDICTED: uncharacterized protein LOC105802214 [Gossypium raimondii]>gi|763773126|gb|KJB40249.1| hypothetical protein B456_007G053500 [Gossypium raimondii]	823184354	XM_012633716.1	2125	0	PREDICTED: Gossypium raimondii uncharacterized LOC105802214 (LOC105802214), mRNA	--	--	--	--	Q3U3D7	214	1.4e-15	Transmembrane protein 131-like OS=Mus musculus GN=Kiaa0922 PE=2 SV=1	PF08121	Waglerin family	GO:0007165//GO:0007268	signal transduction//synaptic transmission	GO:0030550	acetylcholine receptor inhibitor activity	GO:0005576	extracellular region	KOG3620	Uncharacterized conserved protein
Cluster-5711.23056	2885	823221357	XP_012443370.1	3616	0.0e+00	PREDICTED: pentatricopeptide repeat-containing protein At5g02830, chloroplastic isoform X1 [Gossypium raimondii]>gi|763795524|gb|KJB62520.1| hypothetical protein B456_009G420800 [Gossypium raimondii]	823221356	XM_012587916.1	1961	0	PREDICTED: Gossypium raimondii pentatricopeptide repeat-containing protein At5g02830, chloroplastic (LOC105768153), transcript variant X1, mRNA	--	--	--	--	Q8GYL7	2343	1.6e-262	Pentatricopeptide repeat-containing protein At5g02830, chloroplastic OS=Arabidopsis thaliana GN=At5g02830 PE=2 SV=3	PF13929	mRNA stabilisation	GO:0048255	mRNA stabilization	--	--	--	--	--	--
Cluster-5711.68100	3188	823122514	XP_012471327.1	4265	0.0e+00	PREDICTED: methyltransferase-like protein 1 [Gossypium raimondii]>gi|823122516|ref|XP_012471336.1| PREDICTED: methyltransferase-like protein 1 [Gossypium raimondii]>gi|763740985|gb|KJB08484.1| hypothetical protein B456_001G083900 [Gossypium raimondii]>gi|763740986|gb|KJB08485.1| hypothetical protein B456_001G083900 [Gossypium raimondii]>gi|763740987|gb|KJB08486.1| hypothetical protein B456_001G08…	823122515	XM_012615882.1	2221	0	PREDICTED: Gossypium raimondii methyltransferase-like protein 1 (LOC105788822), transcript variant X2, mRNA	--	--	--	--	Q94AI4	1158	4.5e-125	Methyltransferase-like protein 1 OS=Arabidopsis thaliana GN=EMB1691 PE=2 SV=1	PF05063	MT-A70	GO:0006139	nucleobase-containing compound metabolic process	GO:0008168	methyltransferase activity	--	--	KOG2097	Predicted N6-adenine methylase involved in transcription regulation
Cluster-5711.102262	3653	823184355	XP_012489170.1	4210	0.0e+00	PREDICTED: uncharacterized protein LOC105802214 [Gossypium raimondii]>gi|763773126|gb|KJB40249.1| hypothetical protein B456_007G053500 [Gossypium raimondii]	823184354	XM_012633716.1	1888	0	PREDICTED: Gossypium raimondii uncharacterized LOC105802214 (LOC105802214), mRNA	--	--	--	--	Q3U3D7	228	3.6e-17	Transmembrane protein 131-like OS=Mus musculus GN=Kiaa0922 PE=2 SV=1	PF08121	Waglerin family	GO:0007165//GO:0007268	signal transduction//synaptic transmission	GO:0030550	acetylcholine receptor inhibitor activity	GO:0005576	extracellular region	--	--
Cluster-11233.1	676	590706668	XP_007047786.1	785	1.2e-81	Basic helix-loop-helix DNA-binding superfamily protein, putative isoform 1 [Theobroma cacao]>gi|590706671|ref|XP_007047787.1| Basic helix-loop-helix DNA-binding superfamily protein, putative isoform 1 [Theobroma cacao]>gi|508700047|gb|EOX91943.1| Basic helix-loop-helix DNA-binding superfamily protein, putative isoform 1 [Theobroma cacao]>gi|508700048|gb|EOX91944.1| Basic helix-loop-helix DNA-bind…	590706670	XM_007047725.1	335	1.75149e-173	Theobroma cacao Basic helix-loop-helix DNA-binding superfamily protein, putative isoform 1 (TCM_000985) mRNA, complete cds	--	--	--	--	P0CB23	570	1.4e-57	Uncharacterized protein At4g38062 OS=Arabidopsis thaliana GN=At4g38062 PE=4 SV=1	PF13851//PF07926	Growth-arrest specific micro-tubule binding//TPR/MLP1/MLP2-like protein	GO:0048870//GO:0006606	cell motility//protein import into nucleus	--	--	GO:0031514	motile cilium	--	--
Cluster-5711.68101	3086	823122514	XP_012471327.1	4335	0.0e+00	PREDICTED: methyltransferase-like protein 1 [Gossypium raimondii]>gi|823122516|ref|XP_012471336.1| PREDICTED: methyltransferase-like protein 1 [Gossypium raimondii]>gi|763740985|gb|KJB08484.1| hypothetical protein B456_001G083900 [Gossypium raimondii]>gi|763740986|gb|KJB08485.1| hypothetical protein B456_001G083900 [Gossypium raimondii]>gi|763740987|gb|KJB08486.1| hypothetical protein B456_001G08…	823122515	XM_012615882.1	2222	0	PREDICTED: Gossypium raimondii methyltransferase-like protein 1 (LOC105788822), transcript variant X2, mRNA	--	--	--	--	Q94AI4	1932	7.7e-215	Methyltransferase-like protein 1 OS=Arabidopsis thaliana GN=EMB1691 PE=2 SV=1	PF07163//PF05063//PF00525//PF09402	Pex26 protein//MT-A70//Alpha crystallin A chain, N terminal//Man1-Src1p-C-terminal domain	GO:0007423//GO:0006139//GO:0045046	sensory organ development//nucleobase-containing compound metabolic process//protein import into peroxisome membrane	GO:0008168//GO:0032403//GO:0005212	methyltransferase activity//protein complex binding//structural constituent of eye lens	GO:0005779//GO:0005639	integral component of peroxisomal membrane//integral component of nuclear inner membrane	KOG2097	Predicted N6-adenine methylase involved in transcription regulation
Cluster-20879.0	515	--	--	--	--	--	--	--	--	--	--	--	--	--	--	--	--	--	--	--	--	--	--	--	--	--	--	--	--
Cluster-10529.0	1112	--	--	--	--	--	--	--	--	--	--	--	--	--	--	--	--	--	--	--	--	--	--	--	--	--	--	--	--
[truncated: 135,968 more rows]
