# Supplementary material for: Transcriptome analysis and transcription factors responsive to drought stress in Hibiscus cannabinus
Source: PeerJ. 2020 Feb 25;8:e8470. doi: 10.7717/peerj.8470 (PMC7047868; doi:10.7717/peerj.8470)
Supplement: Supplemental Information 4 [file peerj-08-8470-s004.zip › Supplementary file 1.xls]

GO ID (Lev1)	GO Term (Lev1)	GO ID (Lev2)	GO Term (Lev2)	GO ID (Lev3)	GO Term (Lev3)	GO ID (Lev4)	GO Term (Lev4)	Gene Number	Gene List
GO:0003674	Molecular Function	GO:0005488	binding	GO:0051540	metal cluster binding	GO:0051536	iron-sulfur cluster binding	193	Cluster-20186.50391,Cluster-20186.78149,Cluster-20186.77511,Cluster-20186.47588,Cluster-20186.71327,Cluster-20186.34602,Cluster-17363.0,Cluster-20186.14181,Cluster-20186.85410,Cluster-10611.0,Cluster-19297.0,Cluster-3998.0,Cluster-20186.54022,Cluster-20186.80454,Cluster-20186.23347,Cluster-20186.44816,Cluster-20186.97586,Cluster-18984.0,Cluster-20186.30703,Cluster-20186.53569,Cluster-22910.0,Clus…
GO:0003674	Molecular Function	GO:0005488	binding	GO:0008144	drug binding	GO:0005527	macrolide binding	4	Cluster-15666.0,Cluster-20128.0,Cluster-29274.0,Cluster-20186.42109
GO:0003674	Molecular Function	GO:0005488	binding	GO:0097159	organic cyclic compound binding	GO:0001882	nucleoside binding	9087	Cluster-20186.77687,Cluster-20186.90060,Cluster-827.0,Cluster-25988.0,Cluster-27052.0,Cluster-20186.104541,Cluster-20186.612,Cluster-20186.15645,Cluster-20186.41813,Cluster-3230.0,Cluster-20186.24569,Cluster-20186.86304,Cluster-20186.103403,Cluster-15803.1,Cluster-20186.45763,Cluster-20186.61735,Cluster-13124.0,Cluster-20186.48197,Cluster-20186.44006,Cluster-20186.87306,Cluster-20186.60488,Cluste…
er-20186.53592,Cluster-20186.73693,Cluster-20186.61908,Cluster-20186.15227,Cluster-20186.66367,Cluster-20186.2752,Cluster-20186.45373,Cluster-20186.862,Cluster-20186.12506,Cluster-20186.37620,Cluster-28979.1,Cluster-20186.21549,Cluster-20186.10310,Cluster-20186.29041,Cluster-20186.20689,Cluster-27519.0,Cluster-20186.28590,Cluster-20186.58945,Cluster-10759.0,Cluster-20186.42435,Cluster-20186.58291…
.43140,Cluster-20186.38706,Cluster-20186.69411,Cluster-20186.20857,Cluster-20186.28410,Cluster-20186.69398,Cluster-20186.103512,Cluster-20186.52244,Cluster-20186.102836,Cluster-20186.38546,Cluster-20186.49745,Cluster-20186.829,Cluster-20186.76653,Cluster-20186.9552,Cluster-20186.33627,Cluster-20186.72080,Cluster-32016.0,Cluster-20186.11790,Cluster-20186.43018,Cluster-20186.18653,Cluster-20186.853…
uster-26091.0,Cluster-20186.80663,Cluster-20186.48522,Cluster-20186.21856,Cluster-20186.29705,Cluster-20186.29682,Cluster-20186.1197,Cluster-9280.0,Cluster-20186.26212,Cluster-6930.0,Cluster-20186.30935,Cluster-20186.89438,Cluster-20186.65043,Cluster-20186.80614,Cluster-20186.5019,Cluster-20186.14443,Cluster-20186.95621,Cluster-20186.83040,Cluster-20186.63835,Cluster-20186.68371,Cluster-20186.741…
6.96116,Cluster-20186.35255,Cluster-20186.2689,Cluster-20186.65988,Cluster-20186.29596,Cluster-20186.77446,Cluster-20186.67964,Cluster-20186.106473,Cluster-28417.0,Cluster-28052.0,Cluster-20186.42916,Cluster-28463.0,Cluster-20186.24420,Cluster-20186.69444,Cluster-25244.0,Cluster-20186.61278,Cluster-20186.32558,Cluster-11165.0,Cluster-20186.15799,Cluster-20186.2492,Cluster-20186.82062,Cluster-2018…
er-20186.20664,Cluster-20186.63083,Cluster-20186.54040,Cluster-20186.62967,Cluster-20186.76751,Cluster-20186.106365,Cluster-20186.101133,Cluster-20186.80612,Cluster-7838.0,Cluster-20186.78526,Cluster-20186.59800,Cluster-20186.88471,Cluster-20186.2924,Cluster-20186.69121,Cluster-20186.32629,Cluster-20186.25207,Cluster-20186.44775,Cluster-20186.40228,Cluster-20186.74740,Cluster-20186.26958,Cluster-…
GO:0003674	Molecular Function	GO:0005488	binding	GO:0097159	organic cyclic compound binding	GO:0005527	macrolide binding	4	Cluster-15666.0,Cluster-20128.0,Cluster-29274.0,Cluster-20186.42109
GO:0003674	Molecular Function	GO:0005488	binding	GO:0097159	organic cyclic compound binding	GO:1901265	nucleoside phosphate binding	10683	Cluster-20186.75640,Cluster-20186.14959,Cluster-20186.41680,Cluster-20186.33371,Cluster-20186.10206,Cluster-20186.75198,Cluster-20186.96927,Cluster-20186.100843,Cluster-20186.37429,Cluster-20186.73433,Cluster-20186.22179,Cluster-20186.57833,Cluster-20186.27233,Cluster-20186.58734,Cluster-20186.25990,Cluster-26221.1,Cluster-20186.77999,Cluster-20186.43046,Cluster-20186.24762,Cluster-20186.535,Clus…
ster-20186.103053,Cluster-20186.95689,Cluster-20186.58950,Cluster-20186.43548,Cluster-20186.3305,Cluster-20186.36130,Cluster-20186.59089,Cluster-20186.66240,Cluster-20186.1601,Cluster-18123.4,Cluster-20186.55174,Cluster-20186.56216,Cluster-20186.24694,Cluster-20186.15347,Cluster-20186.84543,Cluster-20186.50310,Cluster-20186.95578,Cluster-20186.42589,Cluster-20186.52420,Cluster-5868.0,Cluster-2018…
,Cluster-20186.18616,Cluster-9348.1,Cluster-20186.62616,Cluster-20186.65847,Cluster-20186.79215,Cluster-20186.102490,Cluster-20186.64138,Cluster-3969.0,Cluster-20186.20395,Cluster-20186.68629,Cluster-20186.72440,Cluster-26621.2,Cluster-20186.57092,Cluster-20186.38070,Cluster-20186.63799,Cluster-26953.0,Cluster-20186.16715,Cluster-20186.4095,Cluster-20186.47780,Cluster-20186.58019,Cluster-20186.47…
20186.47625,Cluster-20186.20390,Cluster-20186.59046,Cluster-25696.0,Cluster-20186.592,Cluster-1708.0,Cluster-20186.81081,Cluster-20186.14083,Cluster-20186.44716,Cluster-20186.65970,Cluster-20186.102197,Cluster-20186.61666,Cluster-20186.32434,Cluster-26168.1,Cluster-20186.50711,Cluster-20186.80811,Cluster-4376.2,Cluster-20186.50756,Cluster-20186.66109,Cluster-20186.4511,Cluster-20186.93075,Cluster…
0186.53193,Cluster-10550.0,Cluster-20041.0,Cluster-20186.45307,Cluster-20186.1446,Cluster-20186.53119,Cluster-20186.51160,Cluster-20186.72879,Cluster-20186.22272,Cluster-9921.0,Cluster-20186.90999,Cluster-20186.63071,Cluster-20186.54073,Cluster-20186.85661,Cluster-20186.84829,Cluster-20186.45448,Cluster-6075.1,Cluster-20186.59457,Cluster-20186.79377,Cluster-20186.78649,Cluster-15766.0,Cluster-201…
luster-20186.25850,Cluster-20186.77710,Cluster-20186.48513,Cluster-20186.33495,Cluster-29693.1,Cluster-20186.46888,Cluster-20186.80392,Cluster-20186.32653,Cluster-20186.63701,Cluster-19206.1,Cluster-14045.1,Cluster-20186.55452,Cluster-15724.0,Cluster-417.0,Cluster-20186.22103,Cluster-20186.28679,Cluster-20186.87388,Cluster-20186.70707,Cluster-20186.96835,Cluster-20186.6480,Cluster-24293.0,Cluster…
6.5589,Cluster-20186.55653,Cluster-31625.0,Cluster-20186.67728,Cluster-20186.105026,Cluster-20186.17846,Cluster-20186.36274,Cluster-20186.89295,Cluster-20186.53972,Cluster-20186.25645,Cluster-20186.1346,Cluster-20186.81929,Cluster-28116.0,Cluster-20186.77637,Cluster-20186.55761,Cluster-29836.0,Cluster-20186.38790,Cluster-20186.19134,Cluster-20186.104092,Cluster-20186.93172,Cluster-20186.53091,Clu…
GO:0003674	Molecular Function	GO:0005488	binding	GO:0097159	organic cyclic compound binding	GO:0003676	nucleic acid binding	9914	Cluster-20186.96480,Cluster-20186.98764,Cluster-20186.15446,Cluster-20186.68739,Cluster-11526.0,Cluster-20186.33302,Cluster-20186.49260,Cluster-20186.25692,Cluster-20186.3015,Cluster-20186.95308,Cluster-20186.61695,Cluster-20186.62231,Cluster-20186.20070,Cluster-7334.0,Cluster-20186.45703,Cluster-20186.55212,Cluster-10716.1,Cluster-25094.0,Cluster-23321.0,Cluster-20186.24679,Cluster-20186.94027,C…
3462,Cluster-20186.85948,Cluster-20186.81163,Cluster-20186.103817,Cluster-20186.85368,Cluster-20186.34156,Cluster-20186.20315,Cluster-20186.3271,Cluster-20186.56909,Cluster-20186.81736,Cluster-20186.18258,Cluster-5917.0,Cluster-20186.101907,Cluster-20186.25654,Cluster-20186.54384,Cluster-20186.8909,Cluster-29922.1,Cluster-20186.84902,Cluster-20186.22419,Cluster-20186.66394,Cluster-5087.0,Cluster-…
86.73193,Cluster-20186.16681,Cluster-20186.28738,Cluster-20186.89524,Cluster-12667.0,Cluster-2517.0,Cluster-20186.24616,Cluster-20186.43633,Cluster-20186.102971,Cluster-20186.62975,Cluster-16679.0,Cluster-20186.83240,Cluster-20186.42858,Cluster-20186.79143,Cluster-20186.65735,Cluster-20186.6680,Cluster-20186.51347,Cluster-20186.65848,Cluster-20186.53604,Cluster-20186.62159,Cluster-12988.0,Cluster…
2,Cluster-20186.75110,Cluster-20186.56375,Cluster-20186.89885,Cluster-20186.89700,Cluster-20186.8598,Cluster-20186.39256,Cluster-20186.31204,Cluster-26091.0,Cluster-28957.0,Cluster-20186.45446,Cluster-20186.98888,Cluster-20186.32511,Cluster-8720.1,Cluster-20186.75760,Cluster-20186.38307,Cluster-20186.79941,Cluster-20186.29889,Cluster-20186.77613,Cluster-20186.97026,Cluster-7876.0,Cluster-23934.2,…
64,Cluster-20186.67514,Cluster-20186.19090,Cluster-20186.62349,Cluster-20186.61360,Cluster-20186.11638,Cluster-20186.90432,Cluster-20186.41807,Cluster-20186.34719,Cluster-16417.0,Cluster-20186.47615,Cluster-20186.22074,Cluster-20186.97088,Cluster-20186.63878,Cluster-20186.43799,Cluster-1064.0,Cluster-3756.1,Cluster-17708.0,Cluster-6141.0,Cluster-11497.0,Cluster-20186.70011,Cluster-20186.15612,Clu…
.66272,Cluster-20186.56830,Cluster-20186.87685,Cluster-20186.65158,Cluster-29181.0,Cluster-20186.46912,Cluster-20186.97357,Cluster-20186.3947,Cluster-26151.0,Cluster-20186.58230,Cluster-20186.36582,Cluster-20186.44183,Cluster-20186.77900,Cluster-20186.98484,Cluster-20186.47367,Cluster-20186.39546,Cluster-20186.98049,Cluster-20186.94307,Cluster-20186.42055,Cluster-20186.34291,Cluster-23459.0,Clust…
GO:0003674	Molecular Function	GO:0005488	binding	GO:0097159	organic cyclic compound binding	GO:0046906	tetrapyrrole binding	1018	Cluster-20186.19660,Cluster-20186.57396,Cluster-20186.14154,Cluster-20186.89039,Cluster-30084.1,Cluster-27940.0,Cluster-20186.51951,Cluster-20186.46234,Cluster-20186.50547,Cluster-20186.15216,Cluster-20186.18887,Cluster-20186.73477,Cluster-20186.73539,Cluster-7328.0,Cluster-29556.0,Cluster-24563.0,Cluster-20186.99384,Cluster-2844.0,Cluster-1336.0,Cluster-3415.0,Cluster-20186.2662,Cluster-20186.96…
GO:0003674	Molecular Function	GO:0005488	binding	GO:0005515	protein binding	GO:0019899	enzyme binding	389	Cluster-25.0,Cluster-3160.0,Cluster-20186.42683,Cluster-20186.54316,Cluster-15923.0,Cluster-20186.7000,Cluster-21100.1,Cluster-20186.5906,Cluster-20186.80114,Cluster-20186.40920,Cluster-20186.41307,Cluster-20186.80271,Cluster-9226.0,Cluster-20186.73320,Cluster-20186.13924,Cluster-20186.31365,Cluster-20186.68960,Cluster-15352.0,Cluster-20186.91585,Cluster-20186.27308,Cluster-18901.1,Cluster-20186.…
GO:0003674	Molecular Function	GO:0005488	binding	GO:0005515	protein binding	GO:0008092	cytoskeletal protein binding	939	Cluster-4334.0,Cluster-20186.3353,Cluster-20186.6778,Cluster-20186.35141,Cluster-4301.0,Cluster-20186.19214,Cluster-20186.21395,Cluster-20186.39291,Cluster-20186.58032,Cluster-20186.44824,Cluster-17976.1,Cluster-11426.0,Cluster-16186.0,Cluster-9468.0,Cluster-20186.16184,Cluster-20186.24113,Cluster-20186.53243,Cluster-20186.84400,Cluster-20186.57676,Cluster-20186.54027,Cluster-20186.68906,Cluster-…
GO:0003674	Molecular Function	GO:0005488	binding	GO:0005515	protein binding	GO:0019904	protein domain specific binding	1	Cluster-26371.0
GO:0003674	Molecular Function	GO:0005488	binding	GO:0005515	protein binding	GO:0001948	glycoprotein binding	7	Cluster-20186.73610,Cluster-20186.54062,Cluster-26592.0,Cluster-20186.54064,Cluster-16507.1,Cluster-20186.67816,Cluster-20186.56708
GO:0003674	Molecular Function	GO:0005488	binding	GO:0005515	protein binding	GO:0008134	transcription factor binding	47	Cluster-20186.40667,Cluster-20186.40668,Cluster-20186.74338,Cluster-20186.86047,Cluster-20186.53417,Cluster-20186.105482,Cluster-20186.11197,Cluster-20186.6419,Cluster-20186.36701,Cluster-8630.0,Cluster-20186.36379,Cluster-20186.20270,Cluster-20186.18391,Cluster-20186.11196,Cluster-1991.0,Cluster-20186.91049,Cluster-6263.0,Cluster-20186.73262,Cluster-21913.0,Cluster-24710.0,Cluster-20186.61222,Cl…
GO:0003674	Molecular Function	GO:0005488	binding	GO:0005515	protein binding	GO:0019955	cytokine binding	2	Cluster-20186.53623,Cluster-20186.2313
GO:0003674	Molecular Function	GO:0005488	binding	GO:0005515	protein binding	GO:0032403	protein complex binding	732	Cluster-20186.83710,Cluster-20186.39628,Cluster-20186.51967,Cluster-16066.0,Cluster-17784.0,Cluster-20186.59747,Cluster-9388.0,Cluster-20186.58034,Cluster-20186.32991,Cluster-20186.63249,Cluster-20186.15584,Cluster-20186.64308,Cluster-20186.80230,Cluster-20186.20553,Cluster-20186.45861,Cluster-583.0,Cluster-14288.0,Cluster-20186.25252,Cluster-20186.91999,Cluster-20186.82944,Cluster-20186.36801,Cl…
GO:0003674	Molecular Function	GO:0005488	binding	GO:0005515	protein binding	GO:0046983	protein dimerization activity	442	Cluster-26149.1,Cluster-20186.68120,Cluster-20186.76074,Cluster-17017.1,Cluster-10556.0,Cluster-20186.92635,Cluster-20186.71229,Cluster-17037.1,Cluster-20186.44505,Cluster-20186.18845,Cluster-20186.56713,Cluster-20186.37649,Cluster-6956.0,Cluster-20186.39750,Cluster-20186.43926,Cluster-20186.49683,Cluster-565.0,Cluster-3446.0,Cluster-20186.15067,Cluster-20186.43551,Cluster-27627.2,Cluster-3951.0,…
GO:0003674	Molecular Function	GO:0005488	binding	GO:0005515	protein binding	GO:0051219	phosphoprotein binding	1	Cluster-20186.83100
GO:0003674	Molecular Function	GO:0005488	binding	GO:0005515	protein binding	GO:0031369	translation initiation factor binding	7	Cluster-31209.0,Cluster-20186.71442,Cluster-23576.0,Cluster-20186.60503,Cluster-6654.1,Cluster-2553.0,Cluster-20186.87635
GO:0003674	Molecular Function	GO:0005488	binding	GO:0005515	protein binding	GO:0032182	ubiquitin-like protein binding	89	Cluster-20186.70863,Cluster-4348.1,Cluster-20186.88599,Cluster-20186.89038,Cluster-9730.0,Cluster-390.0,Cluster-20186.6678,Cluster-20186.41839,Cluster-30562.0,Cluster-20186.66601,Cluster-20186.76884,Cluster-20186.49676,Cluster-23864.2,Cluster-20186.33535,Cluster-20186.88590,Cluster-20186.70132,Cluster-20186.44560,Cluster-20186.58675,Cluster-20186.69666,Cluster-30885.2,Cluster-20186.77981,Cluster-…
GO:0003674	Molecular Function	GO:0005488	binding	GO:0005515	protein binding	GO:0051018	protein kinase A binding	5	Cluster-20186.9036,Cluster-20186.12198,Cluster-20186.12197,Cluster-20186.104313,Cluster-20186.13288
GO:0003674	Molecular Function	GO:0005488	binding	GO:0005515	protein binding	GO:0000149	SNARE binding	49	Cluster-20186.15203,Cluster-20186.42433,Cluster-20186.19272,Cluster-20186.97767,Cluster-20186.52151,Cluster-20186.42435,Cluster-20186.14769,Cluster-20186.38095,Cluster-20186.46286,Cluster-20186.37650,Cluster-32490.0,Cluster-20186.14662,Cluster-20186.41689,Cluster-28034.0,Cluster-20186.93847,Cluster-20186.27229,Cluster-20186.52218,Cluster-20186.14665,Cluster-20186.30398,Cluster-20186.67011,Cluster…
GO:0003674	Molecular Function	GO:0005488	binding	GO:0005515	protein binding	GO:0030276	clathrin binding	7	Cluster-26177.0,Cluster-20186.38063,Cluster-20186.77211,Cluster-20186.10772,Cluster-20186.94133,Cluster-20186.892,Cluster-15047.0
GO:0003674	Molecular Function	GO:0005488	binding	GO:0005515	protein binding	GO:0005102	receptor binding	734	Cluster-20186.57604,Cluster-23450.0,Cluster-20186.48372,Cluster-20186.94384,Cluster-5740.0,Cluster-20186.68797,Cluster-27263.0,Cluster-20186.3607,Cluster-20186.90092,Cluster-20186.55979,Cluster-20186.78808,Cluster-6276.0,Cluster-20186.27131,Cluster-30645.0,Cluster-20186.25066,Cluster-20186.62874,Cluster-20186.90111,Cluster-21116.6,Cluster-20186.55879,Cluster-31875.2,Cluster-21814.0,Cluster-20186.…
GO:0003674	Molecular Function	GO:0005488	binding	GO:0005515	protein binding	GO:0019838	growth factor binding	42	Cluster-20186.71103,Cluster-31549.0,Cluster-20186.1657,Cluster-20186.64690,Cluster-10295.0,Cluster-20186.52270,Cluster-20186.64684,Cluster-27696.0,Cluster-16147.0,Cluster-20186.68222,Cluster-20186.66521,Cluster-20186.70086,Cluster-5375.0,Cluster-3183.0,Cluster-20186.66783,Cluster-20186.31064,Cluster-20186.104611,Cluster-20186.104610,Cluster-2424.0,Cluster-29056.0,Cluster-20186.51409,Cluster-20186…
GO:0003674	Molecular Function	GO:0005488	binding	GO:0005515	protein binding	GO:0042393	histone binding	5	Cluster-1696.0,Cluster-20186.45721,Cluster-20186.27355,Cluster-20186.52932,Cluster-20186.87442
GO:0003674	Molecular Function	GO:0005488	binding	GO:0005515	protein binding	GO:0042802	identical protein binding	409	Cluster-12285.0,Cluster-20186.80102,Cluster-20186.58351,Cluster-20186.43548,Cluster-26467.0,Cluster-21734.1,Cluster-17976.1,Cluster-20186.59799,Cluster-17169.2,Cluster-19479.0,Cluster-20186.69948,Cluster-14704.0,Cluster-20186.102873,Cluster-30357.0,Cluster-20186.40936,Cluster-20186.6778,Cluster-20186.91058,Cluster-20186.43547,Cluster-20186.48864,Cluster-20186.74318,Cluster-20186.24931,Cluster-280…
GO:0003674	Molecular Function	GO:0005488	binding	GO:0030246	carbohydrate binding	GO:0030247	polysaccharide binding	66	Cluster-20186.45032,Cluster-20186.70954,Cluster-17037.1,Cluster-20186.89432,Cluster-5389.0,Cluster-20186.48942,Cluster-20186.56104,Cluster-20186.11360,Cluster-20186.91349,Cluster-20186.58625,Cluster-20186.52194,Cluster-20186.53547,Cluster-20186.38171,Cluster-20186.60514,Cluster-20186.52347,Cluster-20186.41035,Cluster-20186.70956,Cluster-20186.82571,Cluster-20186.72417,Cluster-1146.0,Cluster-19212…
GO:0003674	Molecular Function	GO:0005488	binding	GO:0030246	carbohydrate binding	GO:0048029	monosaccharide binding	17	Cluster-23672.1,Cluster-14935.2,Cluster-20186.94944,Cluster-20186.42201,Cluster-20186.98853,Cluster-20186.42203,Cluster-5341.0,Cluster-4719.0,Cluster-20186.64870,Cluster-20186.16038,Cluster-20186.32619,Cluster-17857.0,Cluster-20186.19129,Cluster-20186.13240,Cluster-20186.43636,Cluster-20186.19128,Cluster-20186.32618
GO:0003674	Molecular Function	GO:0005488	binding	GO:0043167	ion binding	GO:0043169	cation binding	9186	Cluster-9760.0,Cluster-5139.0,Cluster-20186.46993,Cluster-20186.54368,Cluster-31557.0,Cluster-20186.27485,Cluster-20186.50982,Cluster-20186.8109,Cluster-20186.30358,Cluster-20186.22066,Cluster-20186.13967,Cluster-20186.11837,Cluster-20186.63480,Cluster-20186.50805,Cluster-20186.98071,Cluster-20186.67498,Cluster-20186.45825,Cluster-20186.38931,Cluster-20186.73309,Cluster-20186.46564,Cluster-20186.…
86.22299,Cluster-20186.25799,Cluster-20186.19367,Cluster-2741.0,Cluster-1725.0,Cluster-20186.46853,Cluster-20186.66204,Cluster-7498.0,Cluster-20186.40210,Cluster-20186.22462,Cluster-20186.40207,Cluster-20186.57103,Cluster-20186.57715,Cluster-14100.0,Cluster-20186.64530,Cluster-20186.76207,Cluster-19746.0,Cluster-20186.86083,Cluster-2386.0,Cluster-20186.30377,Cluster-20186.50406,Cluster-20186.9129…
6.83737,Cluster-20186.96802,Cluster-20186.85976,Cluster-20186.67957,Cluster-20186.31761,Cluster-20186.2762,Cluster-20186.91310,Cluster-20186.86785,Cluster-20186.22730,Cluster-20186.35192,Cluster-20186.34745,Cluster-20186.57936,Cluster-20186.16694,Cluster-20186.46934,Cluster-20186.63282,Cluster-32138.0,Cluster-20186.6147,Cluster-20186.16167,Cluster-20186.85651,Cluster-20186.15581,Cluster-20186.693…
uster-20186.12465,Cluster-20186.64185,Cluster-20186.41808,Cluster-26924.0,Cluster-20186.58428,Cluster-20186.58267,Cluster-20186.38230,Cluster-20186.71373,Cluster-18187.0,Cluster-20186.41401,Cluster-20186.30740,Cluster-20186.31718,Cluster-10776.0,Cluster-20186.62406,Cluster-20186.69844,Cluster-20186.93122,Cluster-20186.63798,Cluster-20186.68232,Cluster-20186.32161,Cluster-11691.0,Cluster-20186.234…
6.82709,Cluster-20186.35395,Cluster-21009.0,Cluster-20186.54674,Cluster-30081.1,Cluster-20186.57600,Cluster-20186.1159,Cluster-20186.74262,Cluster-20186.98989,Cluster-20186.70495,Cluster-15416.0,Cluster-20186.57214,Cluster-20186.20851,Cluster-20186.75257,Cluster-20186.4799,Cluster-20186.50067,Cluster-20186.71226,Cluster-20186.63247,Cluster-11555.0,Cluster-20186.11553,Cluster-20186.70747,Cluster-2…
,Cluster-20186.36305,Cluster-972.1,Cluster-1563.0,Cluster-20186.44029,Cluster-20186.8411,Cluster-20186.55479,Cluster-20186.3238,Cluster-20186.75475,Cluster-20186.66111,Cluster-20186.57997,Cluster-20186.24471,Cluster-20186.77950,Cluster-20186.32554,Cluster-20186.56776,Cluster-23427.3,Cluster-20186.103183,Cluster-20186.54254,Cluster-20186.60779,Cluster-20186.27256,Cluster-6522.0,Cluster-10166.4,Clu…
GO:0003674	Molecular Function	GO:0005488	binding	GO:0043167	ion binding	GO:0043168	anion binding	10617	Cluster-20186.71928,Cluster-20186.80031,Cluster-15511.0,Cluster-22489.0,Cluster-11878.0,Cluster-20186.17943,Cluster-20186.13828,Cluster-20186.43846,Cluster-20186.11781,Cluster-20186.36604,Cluster-8953.0,Cluster-11014.0,Cluster-20186.53789,Cluster-20186.79016,Cluster-20186.45732,Cluster-20186.66144,Cluster-20186.85347,Cluster-20186.64262,Cluster-20186.35106,Cluster-20186.96378,Cluster-20186.30556,…
r-9548.0,Cluster-20186.87831,Cluster-20186.43546,Cluster-20186.94184,Cluster-20186.7950,Cluster-20186.91043,Cluster-2864.0,Cluster-20186.20540,Cluster-20186.84656,Cluster-20186.105411,Cluster-20186.81426,Cluster-20186.94343,Cluster-20186.20561,Cluster-20186.71106,Cluster-20186.67025,Cluster-20186.34930,Cluster-20186.72816,Cluster-20186.102385,Cluster-20186.52534,Cluster-22560.1,Cluster-20186.3009…
r-20186.56726,Cluster-26479.0,Cluster-7752.0,Cluster-20186.92369,Cluster-8965.0,Cluster-20186.6786,Cluster-20186.30933,Cluster-19811.0,Cluster-19937.0,Cluster-20186.80050,Cluster-28552.0,Cluster-20186.64841,Cluster-20186.64520,Cluster-20186.73222,Cluster-20186.91049,Cluster-20186.7283,Cluster-20186.7972,Cluster-20186.69705,Cluster-20186.91769,Cluster-20186.21631,Cluster-11508.1,Cluster-20186.7744…
290,Cluster-20186.54463,Cluster-20186.90350,Cluster-20186.76836,Cluster-20186.3010,Cluster-11162.1,Cluster-20186.42944,Cluster-20186.78057,Cluster-20186.99545,Cluster-20186.27047,Cluster-20186.55534,Cluster-20186.26218,Cluster-20186.45974,Cluster-20186.15061,Cluster-20186.56797,Cluster-20186.51151,Cluster-20186.67639,Cluster-20186.65915,Cluster-20186.40692,Cluster-19764.0,Cluster-20186.68955,Clus…
,Cluster-20186.68750,Cluster-20186.16713,Cluster-20186.44248,Cluster-9907.0,Cluster-7349.2,Cluster-24804.5,Cluster-20186.57634,Cluster-20186.67216,Cluster-20186.42570,Cluster-14350.0,Cluster-20186.80676,Cluster-20186.36694,Cluster-20186.59960,Cluster-20186.53182,Cluster-20186.49337,Cluster-20186.65300,Cluster-20186.71707,Cluster-20186.70300,Cluster-29010.1,Cluster-20186.36570,Cluster-20186.14879,…
r-20186.46568,Cluster-14837.0,Cluster-20186.43627,Cluster-20186.23787,Cluster-9615.0,Cluster-20186.53121,Cluster-20186.85364,Cluster-27294.0,Cluster-20186.92894,Cluster-20186.11493,Cluster-27684.0,Cluster-20186.70870,Cluster-20186.97102,Cluster-20186.1753,Cluster-20186.53153,Cluster-20186.51444,Cluster-20186.54930,Cluster-20186.48544,Cluster-20186.68401,Cluster-20186.41210,Cluster-20186.73659,Clu…
-20186.31479,Cluster-20186.47283,Cluster-20186.61139,Cluster-2105.0,Cluster-15761.0,Cluster-20186.104549,Cluster-9023.1,Cluster-20186.67605,Cluster-20186.8489,Cluster-20186.342,Cluster-20186.43262,Cluster-20186.98232,Cluster-20186.55427,Cluster-20186.7690
GO:0003674	Molecular Function	GO:0005488	binding	GO:0097367	carbohydrate derivative binding	GO:0032553	ribonucleotide binding	9175	Cluster-20186.60970,Cluster-20186.5182,Cluster-20186.64313,Cluster-11718.0,Cluster-20186.84036,Cluster-20186.52194,Cluster-30707.1,Cluster-20186.97844,Cluster-20186.68979,Cluster-20186.21943,Cluster-20186.21899,Cluster-20186.97762,Cluster-20186.64294,Cluster-20186.67642,Cluster-27821.0,Cluster-20186.43756,Cluster-5360.0,Cluster-20186.35383,Cluster-20186.48031,Cluster-20186.44580,Cluster-20186.149…
939,Cluster-7172.0,Cluster-20186.82484,Cluster-20186.40783,Cluster-20186.54421,Cluster-31377.0,Cluster-20186.71206,Cluster-20186.71517,Cluster-20186.64720,Cluster-20186.9392,Cluster-30274.0,Cluster-20186.64606,Cluster-20186.89789,Cluster-20186.79150,Cluster-2320.0,Cluster-11165.3,Cluster-13941.0,Cluster-20186.17817,Cluster-20186.77462,Cluster-20186.73198,Cluster-20186.68084,Cluster-20186.49892,Cl…
867,Cluster-20186.21606,Cluster-20186.45242,Cluster-20186.37963,Cluster-20186.10189,Cluster-20186.20840,Cluster-20186.10304,Cluster-20186.47794,Cluster-20186.104356,Cluster-20186.56954,Cluster-20186.59839,Cluster-20186.103419,Cluster-20186.74770,Cluster-20186.101936,Cluster-20186.91999,Cluster-20186.36402,Cluster-25648.0,Cluster-31041.0,Cluster-20186.72861,Cluster-20186.45132,Cluster-20186.43118,…
268,Cluster-20186.32844,Cluster-20186.79406,Cluster-25232.1,Cluster-20186.29349,Cluster-25742.0,Cluster-32109.0,Cluster-20186.51434,Cluster-20186.13767,Cluster-20186.30018,Cluster-20186.58380,Cluster-20186.53761,Cluster-23487.1,Cluster-29085.0,Cluster-20186.60788,Cluster-26498.0,Cluster-20186.61829,Cluster-20186.12885,Cluster-7107.0,Cluster-20186.14974,Cluster-16977.0,Cluster-20186.50037,Cluster-…
25,Cluster-20186.61467,Cluster-20186.34731,Cluster-23407.0,Cluster-20186.93869,Cluster-27799.0,Cluster-16810.0,Cluster-20186.45741,Cluster-20186.54195,Cluster-20186.102389,Cluster-23825.0,Cluster-20186.47351,Cluster-20186.53918,Cluster-20186.32086,Cluster-20186.31771,Cluster-20186.6316,Cluster-20186.36129,Cluster-20186.3980,Cluster-20186.61410,Cluster-20186.62169,Cluster-20186.17450,Cluster-15474…
ster-20186.39794,Cluster-20186.19655,Cluster-20186.97992,Cluster-4549.0,Cluster-20186.72182,Cluster-20186.42776,Cluster-20186.62048,Cluster-20186.97310,Cluster-20186.62272,Cluster-26270.0,Cluster-13844.0,Cluster-20186.16211,Cluster-20186.11322,Cluster-20186.88184,Cluster-6712.0,Cluster-3806.0,Cluster-16097.0,Cluster-32246.0,Cluster-20186.57342,Cluster-17461.0,Cluster-20186.95445,Cluster-20186.997…
GO:0003674	Molecular Function	GO:0005488	binding	GO:0097367	carbohydrate derivative binding	GO:0051861	glycolipid binding	22	Cluster-20186.62746,Cluster-20186.20143,Cluster-3347.0,Cluster-20186.85731,Cluster-20186.74639,Cluster-20186.46296,Cluster-1834.0,Cluster-20186.39140,Cluster-3038.0,Cluster-20186.71928,Cluster-12802.0,Cluster-20598.0,Cluster-20186.99291,Cluster-20186.80902,Cluster-20186.50211,Cluster-20186.56830,Cluster-20186.80536,Cluster-20186.102598,Cluster-14181.0,Cluster-20186.70588,Cluster-20186.71929,Clust…
GO:0003674	Molecular Function	GO:0005488	binding	GO:0097367	carbohydrate derivative binding	GO:0001948	glycoprotein binding	7	Cluster-20186.73610,Cluster-20186.54062,Cluster-26592.0,Cluster-20186.54064,Cluster-16507.1,Cluster-20186.67816,Cluster-20186.56708
GO:0003674	Molecular Function	GO:0005488	binding	GO:0097367	carbohydrate derivative binding	GO:0005539	glycosaminoglycan binding	28	Cluster-21930.0,Cluster-29714.0,Cluster-20186.52602,Cluster-20186.25585,Cluster-20186.66311,Cluster-20186.1751,Cluster-20186.61909,Cluster-20186.49318,Cluster-26874.0,Cluster-20186.87872,Cluster-18260.0,Cluster-21835.4,Cluster-15104.0,Cluster-27294.0,Cluster-20186.33074,Cluster-20186.75,Cluster-2709.0,Cluster-27957.2,Cluster-19871.0,Cluster-20186.5383,Cluster-11929.0,Cluster-20186.49319,Cluster-2…
GO:0003674	Molecular Function	GO:0005488	binding	GO:0097367	carbohydrate derivative binding	GO:0001882	nucleoside binding	9087	Cluster-20186.77687,Cluster-20186.90060,Cluster-827.0,Cluster-25988.0,Cluster-27052.0,Cluster-20186.104541,Cluster-20186.612,Cluster-20186.15645,Cluster-20186.41813,Cluster-3230.0,Cluster-20186.24569,Cluster-20186.86304,Cluster-20186.103403,Cluster-15803.1,Cluster-20186.45763,Cluster-20186.61735,Cluster-13124.0,Cluster-20186.48197,Cluster-20186.44006,Cluster-20186.87306,Cluster-20186.60488,Cluste…
er-20186.53592,Cluster-20186.73693,Cluster-20186.61908,Cluster-20186.15227,Cluster-20186.66367,Cluster-20186.2752,Cluster-20186.45373,Cluster-20186.862,Cluster-20186.12506,Cluster-20186.37620,Cluster-28979.1,Cluster-20186.21549,Cluster-20186.10310,Cluster-20186.29041,Cluster-20186.20689,Cluster-27519.0,Cluster-20186.28590,Cluster-20186.58945,Cluster-10759.0,Cluster-20186.42435,Cluster-20186.58291…
.43140,Cluster-20186.38706,Cluster-20186.69411,Cluster-20186.20857,Cluster-20186.28410,Cluster-20186.69398,Cluster-20186.103512,Cluster-20186.52244,Cluster-20186.102836,Cluster-20186.38546,Cluster-20186.49745,Cluster-20186.829,Cluster-20186.76653,Cluster-20186.9552,Cluster-20186.33627,Cluster-20186.72080,Cluster-32016.0,Cluster-20186.11790,Cluster-20186.43018,Cluster-20186.18653,Cluster-20186.853…
uster-26091.0,Cluster-20186.80663,Cluster-20186.48522,Cluster-20186.21856,Cluster-20186.29705,Cluster-20186.29682,Cluster-20186.1197,Cluster-9280.0,Cluster-20186.26212,Cluster-6930.0,Cluster-20186.30935,Cluster-20186.89438,Cluster-20186.65043,Cluster-20186.80614,Cluster-20186.5019,Cluster-20186.14443,Cluster-20186.95621,Cluster-20186.83040,Cluster-20186.63835,Cluster-20186.68371,Cluster-20186.741…
6.96116,Cluster-20186.35255,Cluster-20186.2689,Cluster-20186.65988,Cluster-20186.29596,Cluster-20186.77446,Cluster-20186.67964,Cluster-20186.106473,Cluster-28417.0,Cluster-28052.0,Cluster-20186.42916,Cluster-28463.0,Cluster-20186.24420,Cluster-20186.69444,Cluster-25244.0,Cluster-20186.61278,Cluster-20186.32558,Cluster-11165.0,Cluster-20186.15799,Cluster-20186.2492,Cluster-20186.82062,Cluster-2018…
er-20186.20664,Cluster-20186.63083,Cluster-20186.54040,Cluster-20186.62967,Cluster-20186.76751,Cluster-20186.106365,Cluster-20186.101133,Cluster-20186.80612,Cluster-7838.0,Cluster-20186.78526,Cluster-20186.59800,Cluster-20186.88471,Cluster-20186.2924,Cluster-20186.69121,Cluster-20186.32629,Cluster-20186.25207,Cluster-20186.44775,Cluster-20186.40228,Cluster-20186.74740,Cluster-20186.26958,Cluster-…
GO:0003674	Molecular Function	GO:0005488	binding	GO:0044877	macromolecular complex binding	GO:0003682	chromatin binding	10	Cluster-20186.53219,Cluster-11126.0,Cluster-20186.57868,Cluster-22752.0,Cluster-25113.1,Cluster-412.0,Cluster-20186.703,Cluster-25076.0,Cluster-20186.103488,Cluster-20186.1842
GO:0003674	Molecular Function	GO:0005488	binding	GO:0044877	macromolecular complex binding	GO:0032403	protein complex binding	732	Cluster-20186.83710,Cluster-20186.39628,Cluster-20186.51967,Cluster-16066.0,Cluster-17784.0,Cluster-20186.59747,Cluster-9388.0,Cluster-20186.58034,Cluster-20186.32991,Cluster-20186.63249,Cluster-20186.15584,Cluster-20186.64308,Cluster-20186.80230,Cluster-20186.20553,Cluster-20186.45861,Cluster-583.0,Cluster-14288.0,Cluster-20186.25252,Cluster-20186.91999,Cluster-20186.82944,Cluster-20186.36801,Cl…
GO:0003674	Molecular Function	GO:0005488	binding	GO:0044877	macromolecular complex binding	GO:0043021	ribonucleoprotein complex binding	86	Cluster-20186.173,Cluster-20186.87616,Cluster-20186.16414,Cluster-9111.0,Cluster-2013.0,Cluster-20186.61222,Cluster-1082.1,Cluster-20186.69598,Cluster-20186.59101,Cluster-20186.3690,Cluster-20186.50642,Cluster-26571.0,Cluster-26460.1,Cluster-9062.0,Cluster-1684.0,Cluster-20186.103857,Cluster-20186.39495,Cluster-1747.0,Cluster-20186.22567,Cluster-20186.71493,Cluster-10246.0,Cluster-20186.75145,Clu…
GO:0003674	Molecular Function	GO:0005488	binding	GO:0033218	amide binding	GO:0042277	peptide binding	64	Cluster-20186.35490,Cluster-32086.0,Cluster-20186.13020,Cluster-20186.67592,Cluster-9111.0,Cluster-20186.76487,Cluster-20186.91315,Cluster-20186.29008,Cluster-20186.25295,Cluster-20186.43963,Cluster-20186.58529,Cluster-20186.91314,Cluster-20186.13019,Cluster-27958.0,Cluster-20186.29009,Cluster-1806.0,Cluster-20186.75145,Cluster-10246.0,Cluster-20186.29097,Cluster-20186.81594,Cluster-28842.0,Clust…
GO:0003674	Molecular Function	GO:0005488	binding	GO:0042562	hormone binding	GO:0017046	peptide hormone binding	4	Cluster-20186.29097,Cluster-20186.81594,Cluster-20186.20817,Cluster-20186.81910
GO:0003674	Molecular Function	GO:0005488	binding	GO:1901363	heterocyclic compound binding	GO:0001882	nucleoside binding	9087	Cluster-20186.77687,Cluster-20186.90060,Cluster-827.0,Cluster-25988.0,Cluster-27052.0,Cluster-20186.104541,Cluster-20186.612,Cluster-20186.15645,Cluster-20186.41813,Cluster-3230.0,Cluster-20186.24569,Cluster-20186.86304,Cluster-20186.103403,Cluster-15803.1,Cluster-20186.45763,Cluster-20186.61735,Cluster-13124.0,Cluster-20186.48197,Cluster-20186.44006,Cluster-20186.87306,Cluster-20186.60488,Cluste…
er-20186.53592,Cluster-20186.73693,Cluster-20186.61908,Cluster-20186.15227,Cluster-20186.66367,Cluster-20186.2752,Cluster-20186.45373,Cluster-20186.862,Cluster-20186.12506,Cluster-20186.37620,Cluster-28979.1,Cluster-20186.21549,Cluster-20186.10310,Cluster-20186.29041,Cluster-20186.20689,Cluster-27519.0,Cluster-20186.28590,Cluster-20186.58945,Cluster-10759.0,Cluster-20186.42435,Cluster-20186.58291…
.43140,Cluster-20186.38706,Cluster-20186.69411,Cluster-20186.20857,Cluster-20186.28410,Cluster-20186.69398,Cluster-20186.103512,Cluster-20186.52244,Cluster-20186.102836,Cluster-20186.38546,Cluster-20186.49745,Cluster-20186.829,Cluster-20186.76653,Cluster-20186.9552,Cluster-20186.33627,Cluster-20186.72080,Cluster-32016.0,Cluster-20186.11790,Cluster-20186.43018,Cluster-20186.18653,Cluster-20186.853…
uster-26091.0,Cluster-20186.80663,Cluster-20186.48522,Cluster-20186.21856,Cluster-20186.29705,Cluster-20186.29682,Cluster-20186.1197,Cluster-9280.0,Cluster-20186.26212,Cluster-6930.0,Cluster-20186.30935,Cluster-20186.89438,Cluster-20186.65043,Cluster-20186.80614,Cluster-20186.5019,Cluster-20186.14443,Cluster-20186.95621,Cluster-20186.83040,Cluster-20186.63835,Cluster-20186.68371,Cluster-20186.741…
6.96116,Cluster-20186.35255,Cluster-20186.2689,Cluster-20186.65988,Cluster-20186.29596,Cluster-20186.77446,Cluster-20186.67964,Cluster-20186.106473,Cluster-28417.0,Cluster-28052.0,Cluster-20186.42916,Cluster-28463.0,Cluster-20186.24420,Cluster-20186.69444,Cluster-25244.0,Cluster-20186.61278,Cluster-20186.32558,Cluster-11165.0,Cluster-20186.15799,Cluster-20186.2492,Cluster-20186.82062,Cluster-2018…
er-20186.20664,Cluster-20186.63083,Cluster-20186.54040,Cluster-20186.62967,Cluster-20186.76751,Cluster-20186.106365,Cluster-20186.101133,Cluster-20186.80612,Cluster-7838.0,Cluster-20186.78526,Cluster-20186.59800,Cluster-20186.88471,Cluster-20186.2924,Cluster-20186.69121,Cluster-20186.32629,Cluster-20186.25207,Cluster-20186.44775,Cluster-20186.40228,Cluster-20186.74740,Cluster-20186.26958,Cluster-…
GO:0003674	Molecular Function	GO:0005488	binding	GO:1901363	heterocyclic compound binding	GO:0005527	macrolide binding	4	Cluster-15666.0,Cluster-20128.0,Cluster-29274.0,Cluster-20186.42109
GO:0003674	Molecular Function	GO:0005488	binding	GO:1901363	heterocyclic compound binding	GO:1901265	nucleoside phosphate binding	10683	Cluster-20186.75640,Cluster-20186.14959,Cluster-20186.41680,Cluster-20186.33371,Cluster-20186.10206,Cluster-20186.75198,Cluster-20186.96927,Cluster-20186.100843,Cluster-20186.37429,Cluster-20186.73433,Cluster-20186.22179,Cluster-20186.57833,Cluster-20186.27233,Cluster-20186.58734,Cluster-20186.25990,Cluster-26221.1,Cluster-20186.77999,Cluster-20186.43046,Cluster-20186.24762,Cluster-20186.535,Clus…
ster-20186.103053,Cluster-20186.95689,Cluster-20186.58950,Cluster-20186.43548,Cluster-20186.3305,Cluster-20186.36130,Cluster-20186.59089,Cluster-20186.66240,Cluster-20186.1601,Cluster-18123.4,Cluster-20186.55174,Cluster-20186.56216,Cluster-20186.24694,Cluster-20186.15347,Cluster-20186.84543,Cluster-20186.50310,Cluster-20186.95578,Cluster-20186.42589,Cluster-20186.52420,Cluster-5868.0,Cluster-2018…
,Cluster-20186.18616,Cluster-9348.1,Cluster-20186.62616,Cluster-20186.65847,Cluster-20186.79215,Cluster-20186.102490,Cluster-20186.64138,Cluster-3969.0,Cluster-20186.20395,Cluster-20186.68629,Cluster-20186.72440,Cluster-26621.2,Cluster-20186.57092,Cluster-20186.38070,Cluster-20186.63799,Cluster-26953.0,Cluster-20186.16715,Cluster-20186.4095,Cluster-20186.47780,Cluster-20186.58019,Cluster-20186.47…
20186.47625,Cluster-20186.20390,Cluster-20186.59046,Cluster-25696.0,Cluster-20186.592,Cluster-1708.0,Cluster-20186.81081,Cluster-20186.14083,Cluster-20186.44716,Cluster-20186.65970,Cluster-20186.102197,Cluster-20186.61666,Cluster-20186.32434,Cluster-26168.1,Cluster-20186.50711,Cluster-20186.80811,Cluster-4376.2,Cluster-20186.50756,Cluster-20186.66109,Cluster-20186.4511,Cluster-20186.93075,Cluster…
0186.53193,Cluster-10550.0,Cluster-20041.0,Cluster-20186.45307,Cluster-20186.1446,Cluster-20186.53119,Cluster-20186.51160,Cluster-20186.72879,Cluster-20186.22272,Cluster-9921.0,Cluster-20186.90999,Cluster-20186.63071,Cluster-20186.54073,Cluster-20186.85661,Cluster-20186.84829,Cluster-20186.45448,Cluster-6075.1,Cluster-20186.59457,Cluster-20186.79377,Cluster-20186.78649,Cluster-15766.0,Cluster-201…
luster-20186.25850,Cluster-20186.77710,Cluster-20186.48513,Cluster-20186.33495,Cluster-29693.1,Cluster-20186.46888,Cluster-20186.80392,Cluster-20186.32653,Cluster-20186.63701,Cluster-19206.1,Cluster-14045.1,Cluster-20186.55452,Cluster-15724.0,Cluster-417.0,Cluster-20186.22103,Cluster-20186.28679,Cluster-20186.87388,Cluster-20186.70707,Cluster-20186.96835,Cluster-20186.6480,Cluster-24293.0,Cluster…
6.5589,Cluster-20186.55653,Cluster-31625.0,Cluster-20186.67728,Cluster-20186.105026,Cluster-20186.17846,Cluster-20186.36274,Cluster-20186.89295,Cluster-20186.53972,Cluster-20186.25645,Cluster-20186.1346,Cluster-20186.81929,Cluster-28116.0,Cluster-20186.77637,Cluster-20186.55761,Cluster-29836.0,Cluster-20186.38790,Cluster-20186.19134,Cluster-20186.104092,Cluster-20186.93172,Cluster-20186.53091,Clu…
GO:0003674	Molecular Function	GO:0005488	binding	GO:1901363	heterocyclic compound binding	GO:0003676	nucleic acid binding	9914	Cluster-20186.96480,Cluster-20186.98764,Cluster-20186.15446,Cluster-20186.68739,Cluster-11526.0,Cluster-20186.33302,Cluster-20186.49260,Cluster-20186.25692,Cluster-20186.3015,Cluster-20186.95308,Cluster-20186.61695,Cluster-20186.62231,Cluster-20186.20070,Cluster-7334.0,Cluster-20186.45703,Cluster-20186.55212,Cluster-10716.1,Cluster-25094.0,Cluster-23321.0,Cluster-20186.24679,Cluster-20186.94027,C…
3462,Cluster-20186.85948,Cluster-20186.81163,Cluster-20186.103817,Cluster-20186.85368,Cluster-20186.34156,Cluster-20186.20315,Cluster-20186.3271,Cluster-20186.56909,Cluster-20186.81736,Cluster-20186.18258,Cluster-5917.0,Cluster-20186.101907,Cluster-20186.25654,Cluster-20186.54384,Cluster-20186.8909,Cluster-29922.1,Cluster-20186.84902,Cluster-20186.22419,Cluster-20186.66394,Cluster-5087.0,Cluster-…
86.73193,Cluster-20186.16681,Cluster-20186.28738,Cluster-20186.89524,Cluster-12667.0,Cluster-2517.0,Cluster-20186.24616,Cluster-20186.43633,Cluster-20186.102971,Cluster-20186.62975,Cluster-16679.0,Cluster-20186.83240,Cluster-20186.42858,Cluster-20186.79143,Cluster-20186.65735,Cluster-20186.6680,Cluster-20186.51347,Cluster-20186.65848,Cluster-20186.53604,Cluster-20186.62159,Cluster-12988.0,Cluster…
2,Cluster-20186.75110,Cluster-20186.56375,Cluster-20186.89885,Cluster-20186.89700,Cluster-20186.8598,Cluster-20186.39256,Cluster-20186.31204,Cluster-26091.0,Cluster-28957.0,Cluster-20186.45446,Cluster-20186.98888,Cluster-20186.32511,Cluster-8720.1,Cluster-20186.75760,Cluster-20186.38307,Cluster-20186.79941,Cluster-20186.29889,Cluster-20186.77613,Cluster-20186.97026,Cluster-7876.0,Cluster-23934.2,…
64,Cluster-20186.67514,Cluster-20186.19090,Cluster-20186.62349,Cluster-20186.61360,Cluster-20186.11638,Cluster-20186.90432,Cluster-20186.41807,Cluster-20186.34719,Cluster-16417.0,Cluster-20186.47615,Cluster-20186.22074,Cluster-20186.97088,Cluster-20186.63878,Cluster-20186.43799,Cluster-1064.0,Cluster-3756.1,Cluster-17708.0,Cluster-6141.0,Cluster-11497.0,Cluster-20186.70011,Cluster-20186.15612,Clu…
.66272,Cluster-20186.56830,Cluster-20186.87685,Cluster-20186.65158,Cluster-29181.0,Cluster-20186.46912,Cluster-20186.97357,Cluster-20186.3947,Cluster-26151.0,Cluster-20186.58230,Cluster-20186.36582,Cluster-20186.44183,Cluster-20186.77900,Cluster-20186.98484,Cluster-20186.47367,Cluster-20186.39546,Cluster-20186.98049,Cluster-20186.94307,Cluster-20186.42055,Cluster-20186.34291,Cluster-23459.0,Clust…
GO:0003674	Molecular Function	GO:0005488	binding	GO:1901363	heterocyclic compound binding	GO:0046906	tetrapyrrole binding	1018	Cluster-20186.19660,Cluster-20186.57396,Cluster-20186.14154,Cluster-20186.89039,Cluster-30084.1,Cluster-27940.0,Cluster-20186.51951,Cluster-20186.46234,Cluster-20186.50547,Cluster-20186.15216,Cluster-20186.18887,Cluster-20186.73477,Cluster-20186.73539,Cluster-7328.0,Cluster-29556.0,Cluster-24563.0,Cluster-20186.99384,Cluster-2844.0,Cluster-1336.0,Cluster-3415.0,Cluster-20186.2662,Cluster-20186.96…
GO:0003674	Molecular Function	GO:0005488	binding	GO:0048037	cofactor binding	GO:0050662	coenzyme binding	1357	Cluster-20186.102654,Cluster-20186.35261,Cluster-20186.51113,Cluster-19635.0,Cluster-22455.0,Cluster-20186.94485,Cluster-20186.89452,Cluster-20186.28485,Cluster-20186.91501,Cluster-20186.104366,Cluster-20186.12622,Cluster-20186.55504,Cluster-20186.53647,Cluster-20186.95642,Cluster-20186.56332,Cluster-20186.54819,Cluster-20186.50891,Cluster-20186.84095,Cluster-30595.0,Cluster-20186.8116,Cluster-31…
GO:0003674	Molecular Function	GO:0005488	binding	GO:0008289	lipid binding	GO:0051861	glycolipid binding	22	Cluster-20186.62746,Cluster-20186.20143,Cluster-3347.0,Cluster-20186.85731,Cluster-20186.74639,Cluster-20186.46296,Cluster-1834.0,Cluster-20186.39140,Cluster-3038.0,Cluster-20186.71928,Cluster-12802.0,Cluster-20598.0,Cluster-20186.99291,Cluster-20186.80902,Cluster-20186.50211,Cluster-20186.56830,Cluster-20186.80536,Cluster-20186.102598,Cluster-14181.0,Cluster-20186.70588,Cluster-20186.71929,Clust…
GO:0003674	Molecular Function	GO:0005488	binding	GO:0008289	lipid binding	GO:0005543	phospholipid binding	135	Cluster-20186.76085,Cluster-20186.79610,Cluster-20186.103881,Cluster-20186.75860,Cluster-20186.73915,Cluster-20186.29281,Cluster-20186.18400,Cluster-20186.56830,Cluster-20186.48198,Cluster-20186.9842,Cluster-29138.1,Cluster-14181.0,Cluster-20186.69667,Cluster-20186.26140,Cluster-20186.70588,Cluster-20186.48197,Cluster-20186.100924,Cluster-20186.33022,Cluster-20186.75852,Cluster-20186.77981,Cluste…
GO:0003674	Molecular Function	GO:0005488	binding	GO:0036094	small molecule binding	GO:0019842	vitamin binding	168	Cluster-20186.62321,Cluster-20186.55000,Cluster-20186.101105,Cluster-20186.38564,Cluster-20186.58796,Cluster-20186.89236,Cluster-8287.0,Cluster-20186.44595,Cluster-8170.0,Cluster-20186.91198,Cluster-20186.49351,Cluster-20186.60946,Cluster-20186.33497,Cluster-20186.23223,Cluster-20186.45442,Cluster-17578.0,Cluster-20186.47624,Cluster-20186.87702,Cluster-20186.101098,Cluster-20186.101099,Cluster-22…
GO:0003674	Molecular Function	GO:0005488	binding	GO:0036094	small molecule binding	GO:0001882	nucleoside binding	9087	Cluster-20186.77687,Cluster-20186.90060,Cluster-827.0,Cluster-25988.0,Cluster-27052.0,Cluster-20186.104541,Cluster-20186.612,Cluster-20186.15645,Cluster-20186.41813,Cluster-3230.0,Cluster-20186.24569,Cluster-20186.86304,Cluster-20186.103403,Cluster-15803.1,Cluster-20186.45763,Cluster-20186.61735,Cluster-13124.0,Cluster-20186.48197,Cluster-20186.44006,Cluster-20186.87306,Cluster-20186.60488,Cluste…
er-20186.53592,Cluster-20186.73693,Cluster-20186.61908,Cluster-20186.15227,Cluster-20186.66367,Cluster-20186.2752,Cluster-20186.45373,Cluster-20186.862,Cluster-20186.12506,Cluster-20186.37620,Cluster-28979.1,Cluster-20186.21549,Cluster-20186.10310,Cluster-20186.29041,Cluster-20186.20689,Cluster-27519.0,Cluster-20186.28590,Cluster-20186.58945,Cluster-10759.0,Cluster-20186.42435,Cluster-20186.58291…
.43140,Cluster-20186.38706,Cluster-20186.69411,Cluster-20186.20857,Cluster-20186.28410,Cluster-20186.69398,Cluster-20186.103512,Cluster-20186.52244,Cluster-20186.102836,Cluster-20186.38546,Cluster-20186.49745,Cluster-20186.829,Cluster-20186.76653,Cluster-20186.9552,Cluster-20186.33627,Cluster-20186.72080,Cluster-32016.0,Cluster-20186.11790,Cluster-20186.43018,Cluster-20186.18653,Cluster-20186.853…
uster-26091.0,Cluster-20186.80663,Cluster-20186.48522,Cluster-20186.21856,Cluster-20186.29705,Cluster-20186.29682,Cluster-20186.1197,Cluster-9280.0,Cluster-20186.26212,Cluster-6930.0,Cluster-20186.30935,Cluster-20186.89438,Cluster-20186.65043,Cluster-20186.80614,Cluster-20186.5019,Cluster-20186.14443,Cluster-20186.95621,Cluster-20186.83040,Cluster-20186.63835,Cluster-20186.68371,Cluster-20186.741…
6.96116,Cluster-20186.35255,Cluster-20186.2689,Cluster-20186.65988,Cluster-20186.29596,Cluster-20186.77446,Cluster-20186.67964,Cluster-20186.106473,Cluster-28417.0,Cluster-28052.0,Cluster-20186.42916,Cluster-28463.0,Cluster-20186.24420,Cluster-20186.69444,Cluster-25244.0,Cluster-20186.61278,Cluster-20186.32558,Cluster-11165.0,Cluster-20186.15799,Cluster-20186.2492,Cluster-20186.82062,Cluster-2018…
er-20186.20664,Cluster-20186.63083,Cluster-20186.54040,Cluster-20186.62967,Cluster-20186.76751,Cluster-20186.106365,Cluster-20186.101133,Cluster-20186.80612,Cluster-7838.0,Cluster-20186.78526,Cluster-20186.59800,Cluster-20186.88471,Cluster-20186.2924,Cluster-20186.69121,Cluster-20186.32629,Cluster-20186.25207,Cluster-20186.44775,Cluster-20186.40228,Cluster-20186.74740,Cluster-20186.26958,Cluster-…
GO:0003674	Molecular Function	GO:0005488	binding	GO:0036094	small molecule binding	GO:0000166	nucleotide binding	10401	Cluster-20186.48942,Cluster-16174.1,Cluster-20186.17390,Cluster-20186.101338,Cluster-30168.0,Cluster-20186.15610,Cluster-20186.102384,Cluster-583.0,Cluster-940.0,Cluster-1558.2,Cluster-20186.80381,Cluster-17564.0,Cluster-20186.103877,Cluster-20186.3916,Cluster-20186.31355,Cluster-20186.19995,Cluster-20186.18166,Cluster-20186.29210,Cluster-20186.99655,Cluster-10708.0,Cluster-20186.25820,Cluster-20…
4889,Cluster-20186.17601,Cluster-4524.0,Cluster-20186.4070,Cluster-20186.103092,Cluster-20186.72451,Cluster-20186.44792,Cluster-20186.77926,Cluster-20186.70432,Cluster-11162.0,Cluster-20186.53843,Cluster-20186.76719,Cluster-20186.1602,Cluster-20186.100557,Cluster-20186.52966,Cluster-20186.37428,Cluster-20186.91757,Cluster-20186.72421,Cluster-20186.8054,Cluster-20186.18369,Cluster-20186.38453,Clus…
ter-10865.0,Cluster-20186.59156,Cluster-20186.1502,Cluster-20186.71830,Cluster-20186.101107,Cluster-20186.86407,Cluster-20186.72992,Cluster-20186.27098,Cluster-9159.0,Cluster-20186.59782,Cluster-20186.6132,Cluster-20186.65281,Cluster-20186.35772,Cluster-20186.51000,Cluster-20186.10906,Cluster-20186.33682,Cluster-20186.87977,Cluster-20186.25333,Cluster-20780.0,Cluster-20186.52217,Cluster-72.0,Clus…
-20186.21604,Cluster-20186.69433,Cluster-20186.43329,Cluster-20186.103941,Cluster-6193.0,Cluster-20186.102821,Cluster-20186.44454,Cluster-20186.23809,Cluster-10195.0,Cluster-20186.76608,Cluster-20186.61053,Cluster-20186.14297,Cluster-20186.9668,Cluster-20
uster-20186.58710,Cluster-20186.8201,Cluster-20186.76849,Cluster-20186.25747,Cluster-20186.26396,Cluster-20186.99014,Cluster-20186.76734,Cluster-28363.1,Cluster-20186.24394,Cluster-20186.39944,Cluster-20186.62874,Cluster-20186.8240,Cluster-20186.4274,Cluster-20186.44105,Cluster-20186.71515,Cluster-20186.101707,Cluster-20186.21218,Cluster-20186.49016,Cluster-20186.61278,Cluster-812.1,Cluster-25244…
r-20186.105856,Cluster-20186.106209,Cluster-20186.19664,Cluster-20186.12774,Cluster-20186.47992,Cluster-20186.99407,Cluster-20186.2494,Cluster-20186.11818,Cluster-20186.89296,Cluster-20186.89563,Cluster-20186.57355,Cluster-20186.24392,Cluster-21167.0,Cluster-20186.65277,Cluster-17670.0,Cluster-23482.0,Cluster-20186.82780,Cluster-20186.99909,Cluster-20186.76639,Cluster-27570.1,Cluster-20186.104782…
ster-20186.74564,Cluster-20186.57200,Cluster-20186.25276,Cluster-20186.58928,Cluster-20186.104058,Cluster-23330.0,Cluster-26833.0,Cluster-20186.14405,Cluster-20186.92492,Cluster-20186.52457,Cluster-20186.23094,Cluster-20186.39401,Cluster-20186.18680,Cluster-20186.36849,Cluster-20186.94192,Cluster-17811.2,Cluster-20186.88271,Cluster-20186.28259,Cluster-20186.74037,Cluster-15619.1,Cluster-20186.133…
GO:0003674	Molecular Function	GO:0005488	binding	GO:0036094	small molecule binding	GO:0043177	organic acid binding	209	Cluster-20186.76969,Cluster-20186.49428,Cluster-28858.0,Cluster-20186.60056,Cluster-20186.37985,Cluster-8832.0,Cluster-20186.57066,Cluster-20186.106181,Cluster-20186.45754,Cluster-20186.61698,Cluster-15885.2,Cluster-20186.46197,Cluster-20186.45442,Cluster-20186.81135,Cluster-20186.28971,Cluster-20186.77865,Cluster-20186.70509,Cluster-20186.70288,Cluster-20186.16177,Cluster-20186.60079,Cluster-201…
GO:0003674	Molecular Function	GO:0005488	binding	GO:0001871	pattern binding	GO:0030247	polysaccharide binding	66	Cluster-20186.45032,Cluster-20186.70954,Cluster-17037.1,Cluster-20186.89432,Cluster-5389.0,Cluster-20186.48942,Cluster-20186.56104,Cluster-20186.11360,Cluster-20186.91349,Cluster-20186.58625,Cluster-20186.52194,Cluster-20186.53547,Cluster-20186.38171,Cluster-20186.60514,Cluster-20186.52347,Cluster-20186.41035,Cluster-20186.70956,Cluster-20186.82571,Cluster-20186.72417,Cluster-1146.0,Cluster-19212…
GO:0003674	Molecular Function	GO:0000988	transcription factor activity, protein binding	GO:0000990	transcription factor activity, core RNA polymerase binding	GO:0000996	core DNA-dependent RNA polymerase binding promoter specificity activity	142	Cluster-20186.72812,Cluster-20186.53067,Cluster-20186.12714,Cluster-20186.67831,Cluster-20186.25514,Cluster-20186.64881,Cluster-20186.71609,Cluster-12478.0,Cluster-20186.5339,Cluster-20186.91236,Cluster-20186.105756,Cluster-20186.52212,Cluster-20186.69657,Cluster-20186.106333,Cluster-20186.38306,Cluster-20186.13709,Cluster-20186.14572,Cluster-20186.57483,Cluster-30593.1,Cluster-20186.57484,Cluste…
GO:0003674	Molecular Function	GO:0000988	transcription factor activity, protein binding	GO:0000989	transcription factor activity, transcription factor binding	GO:0003712	transcription cofactor activity	379	Cluster-24627.1,Cluster-20186.85670,Cluster-20186.37197,Cluster-20186.71859,Cluster-2655.0,Cluster-20186.90400,Cluster-19112.0,Cluster-20186.73726,Cluster-20186.50431,Cluster-20186.59270,Cluster-5851.0,Cluster-6046.0,Cluster-20186.90460,Cluster-31337.0,Cluster-17397.2,Cluster-20186.63891,Cluster-20186.88214,Cluster-20186.61529,Cluster-24981.0,Cluster-20186.72296,Cluster-20186.36333,Cluster-20186.…
GO:0003674	Molecular Function	GO:0000988	transcription factor activity, protein binding	GO:0000989	transcription factor activity, transcription factor binding	GO:0001076	transcription factor activity, RNA polymerase II transcription factor binding	331	Cluster-19358.6,Cluster-20186.17642,Cluster-20186.3119,Cluster-20186.57565,Cluster-20186.97679,Cluster-32339.3,Cluster-20186.33614,Cluster-24192.0,Cluster-20186.29888,Cluster-1031.0,Cluster-24300.0,Cluster-7227.0,Cluster-4041.0,Cluster-19744.0,Cluster-20186.90272,Cluster-19234.0,Cluster-28786.0,Cluster-20186.55651,Cluster-20186.7987,Cluster-20186.76740,Cluster-20186.60127,Cluster-20186.75433,Clus…
GO:0003674	Molecular Function	GO:0005198	structural molecule activity	GO:0005201	extracellular matrix structural constituent	GO:0030021	extracellular matrix structural constituent conferring compression resistance	2	Cluster-27041.0,Cluster-20186.60085
GO:0003674	Molecular Function	GO:0003824	catalytic activity	GO:0009975	cyclase activity	GO:0004016	adenylate cyclase activity	5	Cluster-11149.0,Cluster-14675.0,Cluster-5169.2,Cluster-20186.11549,Cluster-20186.8306
GO:0003674	Molecular Function	GO:0003824	catalytic activity	GO:0019239	deaminase activity	GO:0004000	adenosine deaminase activity	11	Cluster-20186.39665,Cluster-2907.0,Cluster-20186.21138,Cluster-20186.96335,Cluster-20186.96334,Cluster-20186.96337,Cluster-20186.16084,Cluster-20186.94415,Cluster-20186.45246,Cluster-19325.0,Cluster-20186.96338
GO:0003674	Molecular Function	GO:0003824	catalytic activity	GO:0016491	oxidoreductase activity	GO:0016627	oxidoreductase activity, acting on the CH-CH group of donors	338	Cluster-20186.54061,Cluster-5633.0,Cluster-20186.46022,Cluster-21901.0,Cluster-17215.1,Cluster-20186.58400,Cluster-20186.84363,Cluster-20186.24635,Cluster-20186.20811,Cluster-25979.0,Cluster-2240.0,Cluster-20186.24638,Cluster-20186.61358,Cluster-20186.55980,Cluster-20186.86456,Cluster-20186.83520,Cluster-20186.84849,Cluster-20186.59784,Cluster-18392.0,Cluster-31027.0,Cluster-14332.0,Cluster-2520.…
GO:0003674	Molecular Function	GO:0003824	catalytic activity	GO:0016491	oxidoreductase activity	GO:0016721	oxidoreductase activity, acting on superoxide radicals as acceptor	40	Cluster-20186.101621,Cluster-25351.0,Cluster-13850.0,Cluster-20186.88384,Cluster-20186.57110,Cluster-20186.53959,Cluster-20186.97277,Cluster-20186.58380,Cluster-20186.54864,Cluster-20186.105052,Cluster-20186.79133,Cluster-20186.35689,Cluster-20186.94910,Cluster-18665.0,Cluster-20345.0,Cluster-20186.17786,Cluster-13387.0,Cluster-20250.0,Cluster-20186.64165,Cluster-20186.104320,Cluster-25009.2,Clus…
GO:0003674	Molecular Function	GO:0003824	catalytic activity	GO:0016491	oxidoreductase activity	GO:0016684	oxidoreductase activity, acting on peroxide as acceptor	278	Cluster-20186.14201,Cluster-20186.94281,Cluster-3688.0,Cluster-20186.55615,Cluster-2518.0,Cluster-580.0,Cluster-20186.64104,Cluster-314.0,Cluster-20186.61510,Cluster-20186.3816,Cluster-20186.44937,Cluster-20186.23907,Cluster-20186.105549,Cluster-16135.0,Cluster-20186.57452,Cluster-20186.46342,Cluster-20186.31338,Cluster-20186.95728,Cluster-10415.0,Cluster-20186.50051,Cluster-20186.72458,Cluster-2…
GO:0003674	Molecular Function	GO:0003824	catalytic activity	GO:0016491	oxidoreductase activity	GO:0016695	oxidoreductase activity, acting on hydrogen as donor	7	Cluster-20186.59670,Cluster-20186.33872,Cluster-28314.0,Cluster-20186.88570,Cluster-20186.77692,Cluster-20186.105222,Cluster-20186.81498
GO:0003674	Molecular Function	GO:0003824	catalytic activity	GO:0016491	oxidoreductase activity	GO:0016701	oxidoreductase activity, acting on single donors with incorporation of molecular oxygen	252	Cluster-20186.102173,Cluster-20186.48707,Cluster-23929.0,Cluster-20186.59403,Cluster-20186.55826,Cluster-20186.76477,Cluster-19979.0,Cluster-20186.68191,Cluster-16521.1,Cluster-5766.0,Cluster-20186.63835,Cluster-20186.82917,Cluster-20186.54419,Cluster-20186.32697,Cluster-20186.44593,Cluster-29639.0,Cluster-20186.31026,Cluster-20186.51454,Cluster-20186.75679,Cluster-20186.38969,Cluster-11445.0,Clu…
GO:0003674	Molecular Function	GO:0003824	catalytic activity	GO:0016491	oxidoreductase activity	GO:0016638	oxidoreductase activity, acting on the CH-NH2 group of donors	160	Cluster-20728.0,Cluster-20186.106742,Cluster-7901.0,Cluster-10364.0,Cluster-20186.74456,Cluster-20186.43833,Cluster-20186.70933,Cluster-7752.0,Cluster-133.0,Cluster-20186.85664,Cluster-20186.38972,Cluster-26443.0,Cluster-18798.0,Cluster-20186.48797,Cluster-3203.0,Cluster-20186.1792,Cluster-20186.33112,Cluster-20186.68260,Cluster-20186.31412,Cluster-20186.48800,Cluster-24156.0,Cluster-5685.0,Clust…
GO:0003674	Molecular Function	GO:0003824	catalytic activity	GO:0016491	oxidoreductase activity	GO:0015002	heme-copper terminal oxidase activity	201	Cluster-20186.83527,Cluster-26813.0,Cluster-5916.0,Cluster-20186.42520,Cluster-20186.69944,Cluster-20186.105054,Cluster-15286.0,Cluster-8196.0,Cluster-11732.1,Cluster-20186.70492,Cluster-20186.39625,Cluster-20186.10714,Cluster-20186.67278,Cluster-31940.0,Cluster-6177.0,Cluster-16011.0,Cluster-20186.61535,Cluster-15186.0,Cluster-20186.42573,Cluster-27256.0,Cluster-20186.68898,Cluster-20186.15523,C…
GO:0003674	Molecular Function	GO:0003824	catalytic activity	GO:0016491	oxidoreductase activity	GO:0016651	oxidoreductase activity, acting on NAD(P)H	388	Cluster-20186.35237,Cluster-20186.67861,Cluster-20186.25342,Cluster-20186.97433,Cluster-20186.44131,Cluster-20186.61439,Cluster-24821.0,Cluster-20186.57581,Cluster-20186.53190,Cluster-3366.0,Cluster-26303.0,Cluster-21965.0,Cluster-29313.0,Cluster-20186.57463,Cluster-20186.4291,Cluster-20186.65655,Cluster-20186.2558,Cluster-20186.3753,Cluster-20186.85089,Cluster-20186.21238,Cluster-20186.39569,Clu…
GO:0003674	Molecular Function	GO:0003824	catalytic activity	GO:0016491	oxidoreductase activity	GO:0016614	oxidoreductase activity, acting on CH-OH group of donors	947	Cluster-20186.47621,Cluster-5365.0,Cluster-20186.52175,Cluster-20186.57660,Cluster-14686.0,Cluster-18537.0,Cluster-29338.0,Cluster-18866.0,Cluster-24424.0,Cluster-2426.0,Cluster-13821.1,Cluster-20186.73512,Cluster-20186.34333,Cluster-20186.97412,Cluster-20186.59022,Cluster-20186.33944,Cluster-9007.0,Cluster-20186.103616,Cluster-20186.53432,Cluster-20186.59604,Cluster-20186.38631,Cluster-20186.271…
GO:0003674	Molecular Function	GO:0003824	catalytic activity	GO:0016491	oxidoreductase activity	GO:0046992	oxidoreductase activity, acting on X-H and Y-H to form an X-Y bond	6	Cluster-24906.0,Cluster-21465.0,Cluster-20186.67568,Cluster-20186.46105,Cluster-20186.67567,Cluster-20186.104051
GO:0003674	Molecular Function	GO:0003824	catalytic activity	GO:0016491	oxidoreductase activity	GO:0016705	oxidoreductase activity, acting on paired donors, with incorporation or reduction of molecular oxygen	299	Cluster-20186.22360,Cluster-20186.48785,Cluster-25767.0,Cluster-20186.43249,Cluster-3718.0,Cluster-20186.43252,Cluster-20186.32618,Cluster-1482.0,Cluster-20186.38874,Cluster-20186.57377,Cluster-20186.62466,Cluster-17150.0,Cluster-30595.0,Cluster-20186.70246,Cluster-20186.18409,Cluster-20186.52375,Cluster-31190.1,Cluster-31588.1,Cluster-18353.1,Cluster-20186.51280,Cluster-20186.52458,Cluster-20186…
GO:0003674	Molecular Function	GO:0003824	catalytic activity	GO:0016491	oxidoreductase activity	GO:0004497	monooxygenase activity	228	Cluster-20186.58237,Cluster-20186.54508,Cluster-117.0,Cluster-20186.48900,Cluster-5364.0,Cluster-20186.96555,Cluster-20186.61974,Cluster-20186.43251,Cluster-20186.44751,Cluster-20186.38967,Cluster-20186.62456,Cluster-20186.72736,Cluster-20186.28633,Cluster-20186.88979,Cluster-10961.0,Cluster-20186.93017,Cluster-20186.32219,Cluster-8397.0,Cluster-9713.0,Cluster-11550.0,Cluster-20186.55162,Cluster-…
GO:0003674	Molecular Function	GO:0003824	catalytic activity	GO:0016491	oxidoreductase activity	GO:0016675	oxidoreductase activity, acting on a heme group of donors	197	Cluster-761.0,Cluster-20186.54588,Cluster-20186.24173,Cluster-13447.0,Cluster-17107.0,Cluster-1681.0,Cluster-20186.45191,Cluster-20186.50164,Cluster-20186.50014,Cluster-27790.0,Cluster-5034.0,Cluster-20186.46870,Cluster-24732.0,Cluster-20186.29734,Cluster-20186.10341,Cluster-11108.0,Cluster-16081.0,Cluster-1182.0,Cluster-2197.0,Cluster-20186.43126,Cluster-928.0,Cluster-32309.0,Cluster-7726.0,Clus…
GO:0003674	Molecular Function	GO:0003824	catalytic activity	GO:0016491	oxidoreductase activity	GO:0016679	oxidoreductase activity, acting on diphenols and related substances as donors	172	Cluster-26083.0,Cluster-20186.103361,Cluster-232.0,Cluster-20186.11523,Cluster-20186.41868,Cluster-1252.0,Cluster-839.1,Cluster-1546.0,Cluster-20186.32346,Cluster-20186.59945,Cluster-7304.0,Cluster-15720.0,Cluster-20186.96118,Cluster-20186.3911,Cluster-20186.54655,Cluster-20186.62490,Cluster-20186.36541,Cluster-20186.90285,Cluster-20186.57473,Cluster-20186.59668,Cluster-23646.0,Cluster-20186.5164…
GO:0003674	Molecular Function	GO:0003824	catalytic activity	GO:0016491	oxidoreductase activity	GO:0016229	steroid dehydrogenase activity	285	Cluster-2440.0,Cluster-11832.0,Cluster-20186.64244,Cluster-20186.50226,Cluster-20186.68780,Cluster-20186.14176,Cluster-20186.67869,Cluster-20186.52970,Cluster-20186.56408,Cluster-20186.57773,Cluster-20186.52702,Cluster-20428.0,Cluster-8061.2,Cluster-20186.44929,Cluster-20186.67496,Cluster-20186.104412,Cluster-20186.48813,Cluster-20186.48382,Cluster-20186.23503,Cluster-20186.38004,Cluster-20186.30…
GO:0003674	Molecular Function	GO:0003824	catalytic activity	GO:0016491	oxidoreductase activity	GO:0051213	dioxygenase activity	242	Cluster-17073.0,Cluster-20186.48688,Cluster-4270.0,Cluster-20186.35067,Cluster-20186.33266,Cluster-20186.57327,Cluster-28963.0,Cluster-20186.76141,Cluster-20186.2942,Cluster-782.0,Cluster-20186.35787,Cluster-20186.76142,Cluster-20186.16759,Cluster-20186.75998,Cluster-20186.84149,Cluster-19082.1,Cluster-10193.0,Cluster-15921.0,Cluster-20186.33764,Cluster-20186.16792,Cluster-20186.38168,Cluster-201…
GO:0003674	Molecular Function	GO:0003824	catalytic activity	GO:0016491	oxidoreductase activity	GO:0016667	oxidoreductase activity, acting on a sulfur group of donors	467	Cluster-20186.104079,Cluster-8698.0,Cluster-20186.53352,Cluster-249.0,Cluster-28853.0,Cluster-20186.1514,Cluster-7918.0,Cluster-2394.0,Cluster-20186.52088,Cluster-20186.48603,Cluster-20186.50072,Cluster-30630.0,Cluster-20186.37450,Cluster-20186.40387,Cluster-20186.32894,Cluster-20186.50071,Cluster-20186.12348,Cluster-20122.0,Cluster-3627.0,Cluster-19491.0,Cluster-851.0,Cluster-20186.31076,Cluster…
GO:0003674	Molecular Function	GO:0003824	catalytic activity	GO:0016491	oxidoreductase activity	GO:0016903	oxidoreductase activity, acting on the aldehyde or oxo group of donors	276	Cluster-14834.0,Cluster-6048.0,Cluster-13056.0,Cluster-225.0,Cluster-20186.104415,Cluster-8526.0,Cluster-20186.48518,Cluster-20186.77332,Cluster-24327.0,Cluster-20186.93683,Cluster-20186.104874,Cluster-20186.61323,Cluster-20186.47959,Cluster-20186.105723,Cluster-20186.56879,Cluster-20186.82445,Cluster-20186.55899,Cluster-20186.12545,Cluster-8331.0,Cluster-20186.21741,Cluster-20186.101050,Cluster-…
GO:0003674	Molecular Function	GO:0003824	catalytic activity	GO:0016491	oxidoreductase activity	GO:0016730	oxidoreductase activity, acting on iron-sulfur proteins as donors	14	Cluster-4659.0,Cluster-20186.50250,Cluster-32056.0,Cluster-1260.0,Cluster-20186.105222,Cluster-6363.0,Cluster-20186.21502,Cluster-5213.0,Cluster-20186.88812,Cluster-20186.96990,Cluster-20186.50251,Cluster-28314.0,Cluster-20186.103780,Cluster-20186.101275
GO:0003674	Molecular Function	GO:0003824	catalytic activity	GO:0016491	oxidoreductase activity	GO:0016725	oxidoreductase activity, acting on CH or CH2 groups	48	Cluster-20186.30009,Cluster-20186.106674,Cluster-20186.21846,Cluster-20186.1274,Cluster-20186.15649,Cluster-20186.105732,Cluster-20186.105734,Cluster-20186.20798,Cluster-26942.0,Cluster-20186.101423,Cluster-20186.12191,Cluster-20186.15648,Cluster-20186.16060,Cluster-24471.0,Cluster-20186.105733,Cluster-20186.81354,Cluster-20186.64768,Cluster-20186.1766,Cluster-20186.9853,Cluster-20186.105731,Clus…
GO:0003674	Molecular Function	GO:0003824	catalytic activity	GO:0016491	oxidoreductase activity	GO:0016661	oxidoreductase activity, acting on other nitrogenous compounds as donors	9	Cluster-20186.60082,Cluster-18659.0,Cluster-20186.79738,Cluster-19741.0,Cluster-20186.55625,Cluster-20186.58049,Cluster-20186.35559,Cluster-20186.69171,Cluster-20186.6783
GO:0003674	Molecular Function	GO:0003824	catalytic activity	GO:0016491	oxidoreductase activity	GO:0016645	oxidoreductase activity, acting on the CH-NH group of donors	149	Cluster-6708.1,Cluster-20186.106008,Cluster-20186.68758,Cluster-16004.0,Cluster-20186.51787,Cluster-20186.58501,Cluster-20186.26061,Cluster-20186.55381,Cluster-20186.62414,Cluster-20186.47243,Cluster-680.0,Cluster-27230.1,Cluster-5330.0,Cluster-20186.81498,Cluster-20186.21965,Cluster-20186.66413,Cluster-20186.105662,Cluster-30305.1,Cluster-5299.2,Cluster-11742.0,Cluster-20186.95527,Cluster-20186.…
GO:0003674	Molecular Function	GO:0003824	catalytic activity	GO:0016853	isomerase activity	GO:0016860	intramolecular oxidoreductase activity	159	Cluster-20186.56504,Cluster-20186.55603,Cluster-31176.0,Cluster-20186.94426,Cluster-10310.0,Cluster-20186.54576,Cluster-19991.0,Cluster-20186.77538,Cluster-20186.49249,Cluster-20186.3188,Cluster-20186.48366,Cluster-16505.1,Cluster-17752.1,Cluster-20186.65508,Cluster-20186.65109,Cluster-5953.0,Cluster-20186.65507,Cluster-20186.47644,Cluster-23631.0,Cluster-16505.0,Cluster-20186.58261,Cluster-939.0…
GO:0003674	Molecular Function	GO:0003824	catalytic activity	GO:0016853	isomerase activity	GO:0016854	racemase and epimerase activity	79	Cluster-20186.53313,Cluster-20186.55476,Cluster-20186.55730,Cluster-30107.0,Cluster-20186.21380,Cluster-20186.44602,Cluster-20186.22367,Cluster-9679.0,Cluster-20186.56285,Cluster-20186.23921,Cluster-20186.80820,Cluster-20186.6569,Cluster-20186.72262,Cluster-20186.23368,Cluster-117.0,Cluster-29639.0,Cluster-20186.66557,Cluster-20186.57111,Cluster-23496.0,Cluster-20186.57825,Cluster-8955.0,Cluster-…
GO:0003674	Molecular Function	GO:0003824	catalytic activity	GO:0016853	isomerase activity	GO:0016872	intramolecular lyase activity	6	Cluster-20186.55448,Cluster-20186.409,Cluster-510.0,Cluster-22111.1,Cluster-31817.0,Cluster-20186.54269
GO:0003674	Molecular Function	GO:0003824	catalytic activity	GO:0016853	isomerase activity	GO:0003916	DNA topoisomerase activity	106	Cluster-20186.45763,Cluster-16536.0,Cluster-22988.0,Cluster-20186.68007,Cluster-16929.0,Cluster-20186.73423,Cluster-20186.70907,Cluster-20186.80799,Cluster-20186.9620,Cluster-20186.38437,Cluster-3444.0,Cluster-14466.0,Cluster-20186.64614,Cluster-20186.100074,Cluster-20186.61138,Cluster-20186.43709,Cluster-10399.0,Cluster-2954.0,Cluster-20186.28508,Cluster-6796.0,Cluster-26173.0,Cluster-20186.2260…
GO:0003674	Molecular Function	GO:0003824	catalytic activity	GO:0016853	isomerase activity	GO:0016859	cis-trans isomerase activity	136	Cluster-20186.22946,Cluster-20186.44680,Cluster-20186.35679,Cluster-20186.26904,Cluster-20186.31572,Cluster-20186.58000,Cluster-20186.51367,Cluster-20186.83231,Cluster-20186.95295,Cluster-20186.56839,Cluster-26254.1,Cluster-20186.54675,Cluster-20186.20137,Cluster-20186.62696,Cluster-12807.0,Cluster-20186.51745,Cluster-5907.0,Cluster-20186.54896,Cluster-20186.80082,Cluster-20186.69369,Cluster-2018…
GO:0003674	Molecular Function	GO:0003824	catalytic activity	GO:0016853	isomerase activity	GO:0016866	intramolecular transferase activity	148	Cluster-20186.71550,Cluster-3913.0,Cluster-32559.0,Cluster-20186.3917,Cluster-12212.1,Cluster-20186.9476,Cluster-20186.69526,Cluster-20186.31357,Cluster-20186.9419,Cluster-20186.75737,Cluster-20186.29264,Cluster-20186.34170,Cluster-20186.74069,Cluster-20186.56525,Cluster-20186.70180,Cluster-20186.74416,Cluster-1927.1,Cluster-20186.61221,Cluster-17545.0,Cluster-20186.34782,Cluster-16562.0,Cluster-…
GO:0003674	Molecular Function	GO:0003824	catalytic activity	GO:0016829	lyase activity	GO:0016849	phosphorus-oxygen lyase activity	58	Cluster-20186.96668,Cluster-20186.96665,Cluster-14675.0,Cluster-20186.48170,Cluster-20186.10279,Cluster-14957.0,Cluster-20186.42980,Cluster-20186.52619,Cluster-9280.0,Cluster-20186.89143,Cluster-20186.89145,Cluster-20186.19922,Cluster-20186.89310,Cluster-20186.40585,Cluster-20186.44112,Cluster-20186.86103,Cluster-20186.51247,Cluster-20186.68120,Cluster-17379.1,Cluster-10647.0,Cluster-19540.0,Clus…
GO:0003674	Molecular Function	GO:0003824	catalytic activity	GO:0016829	lyase activity	GO:0016835	carbon-oxygen lyase activity	490	Cluster-20186.65617,Cluster-20186.59013,Cluster-20186.86714,Cluster-17150.0,Cluster-20186.46495,Cluster-17068.0,Cluster-20186.62472,Cluster-28708.1,Cluster-20186.29667,Cluster-20186.26936,Cluster-20186.28302,Cluster-596.0,Cluster-20186.69600,Cluster-20186.79181,Cluster-20186.38589,Cluster-20186.47102,Cluster-20186.80566,Cluster-20186.9675,Cluster-20186.20731,Cluster-28708.0,Cluster-20186.102654,C…
GO:0003674	Molecular Function	GO:0003824	catalytic activity	GO:0016829	lyase activity	GO:0016830	carbon-carbon lyase activity	512	Cluster-20186.50681,Cluster-5597.2,Cluster-20186.55745,Cluster-20186.19576,Cluster-21808.1,Cluster-20186.22233,Cluster-20186.13806,Cluster-20186.102612,Cluster-20186.45054,Cluster-30546.0,Cluster-20186.49807,Cluster-20186.4809,Cluster-20844.4,Cluster-20186.806,Cluster-20186.25751,Cluster-20186.42118,Cluster-20940.0,Cluster-23621.0,Cluster-9182.0,Cluster-20186.52549,Cluster-16320.3,Cluster-20186.1…
GO:0003674	Molecular Function	GO:0003824	catalytic activity	GO:0016829	lyase activity	GO:0016846	carbon-sulfur lyase activity	22	Cluster-20186.101439,Cluster-20186.95360,Cluster-20186.21229,Cluster-20186.81349,Cluster-20186.45853,Cluster-20186.90148,Cluster-20186.13432,Cluster-20186.86891,Cluster-6372.0,Cluster-20186.45851,Cluster-4729.0,Cluster-20186.19844,Cluster-16927.0,Cluster-25331.0,Cluster-20186.92891,Cluster-1600.0,Cluster-20186.86719,Cluster-30106.0,Cluster-20186.36021,Cluster-20186.13426,Cluster-11946.0,Cluster-2…
GO:0003674	Molecular Function	GO:0003824	catalytic activity	GO:0016829	lyase activity	GO:0016840	carbon-nitrogen lyase activity	69	Cluster-1211.0,Cluster-20186.70383,Cluster-20186.82592,Cluster-20186.60587,Cluster-20186.35040,Cluster-20186.58838,Cluster-20186.21417,Cluster-20186.6589,Cluster-20186.70501,Cluster-18709.0,Cluster-20186.63298,Cluster-17759.0,Cluster-20186.46569,Cluster-20186.74573,Cluster-22772.2,Cluster-20186.91877,Cluster-20186.49110,Cluster-20186.37249,Cluster-20186.69758,Cluster-20186.73460,Cluster-20186.241…
GO:0003674	Molecular Function	GO:0003824	catalytic activity	GO:0016787	hydrolase activity	GO:0008233	peptidase activity	2647	Cluster-20186.57596,Cluster-20186.53255,Cluster-20186.70373,Cluster-490.0,Cluster-20186.56020,Cluster-31475.0,Cluster-20186.9659,Cluster-20186.61877,Cluster-13468.0,Cluster-20186.58101,Cluster-20186.52734,Cluster-20186.33368,Cluster-20186.49909,Cluster-20186.15591,Cluster-31327.0,Cluster-20186.58160,Cluster-18559.0,Cluster-20186.38670,Cluster-20186.18362,Cluster-20186.30133,Cluster-20186.19379,Cl…
20186.40303,Cluster-20186.49717,Cluster-3962.0,Cluster-29295.0,Cluster-20186.74646,Cluster-12621.1,Cluster-20186.98265,Cluster-20186.75997,Cluster-20186.53675,Cluster-18101.0,Cluster-24778.0,Cluster-20186.23923,Cluster-20186.34689,Cluster-20186.53900,Cluster-20186.6251,Cluster-6146.0,Cluster-20186.77990,Cluster-20186.104290,Cluster-20186.57116,Cluster-20186.79073,Cluster-20186.25464,Cluster-20186…
GO:0003674	Molecular Function	GO:0003824	catalytic activity	GO:0016787	hydrolase activity	GO:0016798	hydrolase activity, acting on glycosyl bonds	1370	Cluster-20186.10768,Cluster-20186.44928,Cluster-3896.0,Cluster-20186.47506,Cluster-20186.32957,Cluster-20186.87851,Cluster-20186.71361,Cluster-636.0,Cluster-7435.0,Cluster-20186.48073,Cluster-17139.1,Cluster-9265.0,Cluster-20186.90546,Cluster-20186.21210,Cluster-20186.59369,Cluster-20186.87800,Cluster-20186.33613,Cluster-20186.27050,Cluster-20186.61828,Cluster-20186.1087,Cluster-20186.47240,Clust…
GO:0003674	Molecular Function	GO:0003824	catalytic activity	GO:0016787	hydrolase activity	GO:0016788	hydrolase activity, acting on ester bonds	2246	Cluster-20186.22850,Cluster-221.0,Cluster-20186.62616,Cluster-18837.0,Cluster-20186.52341,Cluster-20186.91975,Cluster-20186.6872,Cluster-20186.60976,Cluster-20186.55254,Cluster-20186.27776,Cluster-20186.68629,Cluster-20186.42479,Cluster-20186.97128,Cluster-25082.2,Cluster-20186.63306,Cluster-20186.6258,Cluster-20186.83082,Cluster-20186.45819,Cluster-20186.92921,Cluster-20186.60671,Cluster-20186.5…
861,Cluster-22480.0,Cluster-20186.16403,Cluster-20186.102347,Cluster-20186.32439,Cluster-20186.91799,Cluster-2240.0,Cluster-21243.0,Cluster-20186.44943,Cluster-20186.88813,Cluster-20186.13660,Cluster-20186.84906,Cluster-20186.9454,Cluster-20186.80905,Cluster-20186.52580,Cluster-20186.104914,Cluster-20186.44532,Cluster-20186.37343,Cluster-12732.0,Cluster-20186.40675,Cluster-20186.52259,Cluster-201…
GO:0003674	Molecular Function	GO:0003824	catalytic activity	GO:0016787	hydrolase activity	GO:0016810	hydrolase activity, acting on carbon-nitrogen (but not peptide) bonds	204	Cluster-20186.46178,Cluster-29297.0,Cluster-23435.0,Cluster-2907.0,Cluster-20186.4807,Cluster-9182.0,Cluster-20186.92066,Cluster-20186.82051,Cluster-20186.57267,Cluster-20186.93089,Cluster-20186.28465,Cluster-20186.96334,Cluster-21444.0,Cluster-20186.39665,Cluster-20186.28200,Cluster-20186.15824,Cluster-20186.88674,Cluster-20186.68783,Cluster-20186.85545,Cluster-20186.74355,Cluster-28399.0,Cluste…
GO:0003674	Molecular Function	GO:0003824	catalytic activity	GO:0016787	hydrolase activity	GO:0017171	serine hydrolase activity	895	Cluster-21596.1,Cluster-20186.95329,Cluster-13047.0,Cluster-20186.92219,Cluster-29839.0,Cluster-20186.97053,Cluster-20186.70168,Cluster-20186.19311,Cluster-29175.0,Cluster-20186.78945,Cluster-22785.0,Cluster-21596.0,Cluster-7325.0,Cluster-20186.81428,Cluster-23651.1,Cluster-29450.0,Cluster-20186.77822,Cluster-20186.49220,Cluster-20186.38160,Cluster-20186.51806,Cluster-6148.0,Cluster-20186.44649,C…
GO:0003674	Molecular Function	GO:0003824	catalytic activity	GO:0016787	hydrolase activity	GO:0016817	hydrolase activity, acting on acid anhydrides	3609	Cluster-20186.51561,Cluster-20186.55255,Cluster-20186.15023,Cluster-20186.98165,Cluster-20186.98187,Cluster-23441.0,Cluster-20186.95518,Cluster-20186.81030,Cluster-5231.3,Cluster-20186.31743,Cluster-20186.57600,Cluster-20186.72882,Cluster-20186.54619,Cluster-20186.73195,Cluster-5283.0,Cluster-1601.0,Cluster-20186.76658,Cluster-20186.61349,Cluster-20186.14170,Cluster-20186.66333,Cluster-20186.5887…
186.18735,Cluster-20186.27569,Cluster-20186.50310,Cluster-20186.85248,Cluster-20186.84628,Cluster-20186.24694,Cluster-20186.98791,Cluster-20186.52420,Cluster-20186.102402,Cluster-20186.69348,Cluster-20186.16942,Cluster-20186.68906,Cluster-20186.29851,Cluster-20186.101105,Cluster-27335.0,Cluster-8092.0,Cluster-27627.3,Cluster-20186.58950,Cluster-10967.0,Cluster-20186.64955,Cluster-21952.1,Cluster-…
er-20186.39262,Cluster-13809.0,Cluster-4313.0,Cluster-20186.9630,Cluster-20186.102264,Cluster-20186.68924,Cluster-20186.60496,Cluster-20186.24566,Cluster-20186.37194,Cluster-20186.49514,Cluster-20186.49462,Cluster-20186.15450,Cluster-20186.53964,Cluster-20186.90655,Cluster-26621.0,Cluster-30106.1,Cluster-1293.0,Cluster-20186.18559,Cluster-20186.16952,Cluster-20186.63571,Cluster-20186.64096,Cluste…
GO:0003674	Molecular Function	GO:0003824	catalytic activity	GO:0016787	hydrolase activity	GO:0036459	ubiquitinyl hydrolase activity	30	Cluster-20186.15630,Cluster-20186.66220,Cluster-6848.0,Cluster-20186.33014,Cluster-20186.62665,Cluster-14665.0,Cluster-20186.38792,Cluster-20186.52255,Cluster-20186.43322,Cluster-20186.14889,Cluster-20186.34190,Cluster-20186.38268,Cluster-21327.0,Cluster-20186.98853,Cluster-20186.62664,Cluster-20186.43326,Cluster-20186.75682,Cluster-28123.0,Cluster-20186.66219,Cluster-20186.43323,Cluster-20186.55…
GO:0003674	Molecular Function	GO:0003824	catalytic activity	GO:0016787	hydrolase activity	GO:0019213	deacetylase activity	10	Cluster-20186.37723,Cluster-20186.47627,Cluster-20186.44998,Cluster-20186.75971,Cluster-31821.0,Cluster-20186.54017,Cluster-3849.0,Cluster-20371.0,Cluster-31495.0,Cluster-28399.0
GO:0003674	Molecular Function	GO:0003824	catalytic activity	GO:0016787	hydrolase activity	GO:0016824	hydrolase activity, acting on acid halide bonds	3	Cluster-20186.14672,Cluster-20186.1065,Cluster-20186.19231
GO:0003674	Molecular Function	GO:0003824	catalytic activity	GO:0016787	hydrolase activity	GO:0016822	hydrolase activity, acting on acid carbon-carbon bonds	8	Cluster-20186.49337,Cluster-20186.33567,Cluster-20186.49339,Cluster-20186.82347,Cluster-20186.45436,Cluster-20186.82345,Cluster-4252.0,Cluster-20186.82346
GO:0003674	Molecular Function	GO:0003824	catalytic activity	GO:0016787	hydrolase activity	GO:0016801	hydrolase activity, acting on ether bonds	31	Cluster-19943.0,Cluster-19796.0,Cluster-21762.0,Cluster-18392.1,Cluster-2764.1,Cluster-1635.1,Cluster-26593.0,Cluster-18392.0,Cluster-20186.83520,Cluster-29838.1,Cluster-15100.0,Cluster-5006.1,Cluster-20186.4853,Cluster-20186.70900,Cluster-20186.58906,Cluster-799.0,Cluster-2764.0,Cluster-20186.63082,Cluster-21952.1,Cluster-15196.0,Cluster-1635.0,Cluster-20186.54765,Cluster-29838.2,Cluster-1501.0,…
GO:0003674	Molecular Function	GO:0003824	catalytic activity	GO:0016740	transferase activity	GO:0016746	transferase activity, transferring acyl groups	1020	Cluster-20186.56718,Cluster-9659.0,Cluster-20186.43860,Cluster-20186.77529,Cluster-20186.50036,Cluster-20186.7272,Cluster-20186.95547,Cluster-20186.52918,Cluster-20186.70028,Cluster-20186.40360,Cluster-20186.58169,Cluster-20186.21895,Cluster-20186.62849,Cluster-20186.9950,Cluster-20186.31276,Cluster-20186.2492,Cluster-28474.0,Cluster-20186.53643,Cluster-20186.33912,Cluster-20186.59100,Cluster-201…
GO:0003674	Molecular Function	GO:0003824	catalytic activity	GO:0016740	transferase activity	GO:0016782	transferase activity, transferring sulfur-containing groups	100	Cluster-20186.69103,Cluster-7414.0,Cluster-20186.20710,Cluster-20186.37924,Cluster-20186.6765,Cluster-20186.32039,Cluster-29247.0,Cluster-20186.66091,Cluster-20186.32035,Cluster-20186.103232,Cluster-20186.5331,Cluster-26971.0,Cluster-20186.79381,Cluster-31681.0,Cluster-20186.58260,Cluster-20186.51492,Cluster-20186.25436,Cluster-20186.17470,Cluster-20186.95846,Cluster-30331.0,Cluster-21249.0,Clust…
GO:0003674	Molecular Function	GO:0003824	catalytic activity	GO:0016740	transferase activity	GO:0016744	transferase activity, transferring aldehyde or ketonic groups	44	Cluster-20186.58157,Cluster-20186.68407,Cluster-8331.0,Cluster-961.0,Cluster-11636.1,Cluster-20186.105724,Cluster-20186.89236,Cluster-20186.105726,Cluster-20186.56143,Cluster-14881.0,Cluster-20186.58288,Cluster-20186.56142,Cluster-20186.103110,Cluster-20186.47446,Cluster-20186.103109,Cluster-20186.105725,Cluster-19065.0,Cluster-171.0,Cluster-20186.87702,Cluster-20186.101325,Cluster-20186.105723,C…
GO:0003674	Molecular Function	GO:0003824	catalytic activity	GO:0016740	transferase activity	GO:0019787	ubiquitin-like protein transferase activity	994	Cluster-20186.46912,Cluster-20186.91388,Cluster-18740.0,Cluster-20186.51221,Cluster-2688.0,Cluster-20186.40088,Cluster-20186.51677,Cluster-20186.34557,Cluster-20186.50229,Cluster-20186.77217,Cluster-20186.75981,Cluster-20186.8778,Cluster-20186.62988,Cluster-20186.67453,Cluster-8175.0,Cluster-20186.35562,Cluster-20186.40894,Cluster-20186.92597,Cluster-20186.79418,Cluster-20186.56815,Cluster-20186.…
GO:0003674	Molecular Function	GO:0003824	catalytic activity	GO:0016740	transferase activity	GO:0016757	transferase activity, transferring glycosyl groups	1346	Cluster-20186.57802,Cluster-24698.0,Cluster-20186.4060,Cluster-20186.30398,Cluster-20186.13941,Cluster-20186.58187,Cluster-20186.48641,Cluster-20186.16679,Cluster-20186.54123,Cluster-20186.37098,Cluster-20186.80221,Cluster-20186.78896,Cluster-20186.79613,Cluster-20186.44401,Cluster-16522.0,Cluster-20186.56922,Cluster-20186.73043,Cluster-20186.106436,Cluster-20186.67998,Cluster-20186.66249,Cluster…
GO:0003674	Molecular Function	GO:0003824	catalytic activity	GO:0016740	transferase activity	GO:0016741	transferase activity, transferring one-carbon groups	1430	Cluster-20186.50836,Cluster-20186.80686,Cluster-20674.0,Cluster-20186.49483,Cluster-20186.51760,Cluster-20186.19694,Cluster-20186.48298,Cluster-20186.898,Cluster-24070.0,Cluster-20186.13971,Cluster-20186.44367,Cluster-20186.78168,Cluster-22788.0,Cluster-5557.0,Cluster-20186.85621,Cluster-30185.0,Cluster-20186.71862,Cluster-20186.53001,Cluster-20186.28116,Cluster-20186.76019,Cluster-20186.8114,Clu…
GO:0003674	Molecular Function	GO:0003824	catalytic activity	GO:0016740	transferase activity	GO:0016769	transferase activity, transferring nitrogenous groups	58	Cluster-20186.47041,Cluster-31088.0,Cluster-26534.0,Cluster-20186.49810,Cluster-20186.3376,Cluster-20186.74220,Cluster-1642.0,Cluster-2800.0,Cluster-14273.0,Cluster-16362.0,Cluster-20186.44841,Cluster-5139.0,Cluster-20186.69048,Cluster-20186.13177,Cluster-21610.0,Cluster-2614.1,Cluster-20186.59571,Cluster-20186.52188,Cluster-15231.0,Cluster-20186.23688,Cluster-20186.41889,Cluster-20186.54430,Clus…
GO:0003674	Molecular Function	GO:0003824	catalytic activity	GO:0016740	transferase activity	GO:0016772	transferase activity, transferring phosphorus-containing groups	6855	Cluster-20186.24626,Cluster-1306.0,Cluster-23807.1,Cluster-20186.94233,Cluster-20186.21409,Cluster-20186.103221,Cluster-20186.52027,Cluster-26012.0,Cluster-20186.51881,Cluster-20186.51552,Cluster-20186.81858,Cluster-20186.95794,Cluster-20186.106270,Cluster-20186.56435,Cluster-20186.81975,Cluster-20186.6831,Cluster-20186.6437,Cluster-18778.1,Cluster-20186.91410,Cluster-7161.0,Cluster-12590.0,Clust…
ter-20186.17847,Cluster-20186.52393,Cluster-7982.0,Cluster-20186.19225,Cluster-20186.64379,Cluster-20186.68796,Cluster-20186.41424,Cluster-20186.80614,Cluster-24118.0,Cluster-20186.56390,Cluster-20186.77542,Cluster-20186.68371,Cluster-20186.13205,Cluster-20186.53404,Cluster-7734.0,Cluster-20186.58946,Cluster-20186.85103,Cluster-20186.29682,Cluster-20186.29705,Cluster-20186.42777,Cluster-20186.218…
r-20186.72614,Cluster-20186.31895,Cluster-28231.0,Cluster-20186.96008,Cluster-20186.27408,Cluster-20186.43528,Cluster-20186.14714,Cluster-20186.17871,Cluster-20186.59822,Cluster-20186.56235,Cluster-20186.58141,Cluster-20186.28563,Cluster-20186.62973,Cluster-20186.38293,Cluster-20186.66943,Cluster-30305.1,Cluster-20186.36782,Cluster-20186.36339,Cluster-3814.0,Cluster-20186.12743,Cluster-13377.0,Cl…
r-20186.106583,Cluster-20186.60192,Cluster-20186.31675,Cluster-20186.32440,Cluster-20186.84736,Cluster-20186.21605,Cluster-20186.53552,Cluster-20186.59329,Cluster-20186.57309,Cluster-20186.47199,Cluster-20186.67096,Cluster-20186.54346,Cluster-20114.1,Cluster-20186.53685,Cluster-20186.72094,Cluster-20186.98537,Cluster-20186.99462,Cluster-20186.48513,Cluster-20186.83215,Cluster-20186.59941,Cluster-…
7922,Cluster-20186.10606,Cluster-20186.90801,Cluster-20186.84505,Cluster-20186.47348,Cluster-20186.56295,Cluster-31373.1,Cluster-20186.43549,Cluster-19811.1,Cluster-20186.73948,Cluster-22592.0,Cluster-20186.105823,Cluster-20186.53335,Cluster-20186.88905,Cluster-20186.44254,Cluster-20186.70422,Cluster-20186.38084,Cluster-20186.61664
GO:0003674	Molecular Function	GO:0003824	catalytic activity	GO:0016740	transferase activity	GO:0016765	transferase activity, transferring alkyl or aryl (other than methyl) groups	238	Cluster-24224.2,Cluster-20186.36279,Cluster-20186.72682,Cluster-20186.67490,Cluster-20186.44206,Cluster-29272.0,Cluster-20186.100037,Cluster-20186.55517,Cluster-20477.0,Cluster-5620.0,Cluster-20186.44968,Cluster-20186.12612,Cluster-20186.90665,Cluster-20186.47523,Cluster-20186.50466,Cluster-20186.79928,Cluster-20186.22356,Cluster-20186.7529,Cluster-20186.15177,Cluster-20186.6173,Cluster-29609.0,C…
GO:0003674	Molecular Function	GO:0003824	catalytic activity	GO:0016874	ligase activity	GO:0016886	ligase activity, forming phosphoric ester bonds	77	Cluster-20186.20840,Cluster-13367.0,Cluster-32314.2,Cluster-20186.66237,Cluster-20186.58114,Cluster-20186.31402,Cluster-20186.63391,Cluster-20186.58453,Cluster-20186.50945,Cluster-20186.52199,Cluster-20186.89212,Cluster-20186.74050,Cluster-20186.46869,Cluster-20186.66239,Cluster-20186.26540,Cluster-20186.46609,Cluster-20186.3821,Cluster-20186.72265,Cluster-20186.56145,Cluster-20186.10079,Cluster-…
GO:0003674	Molecular Function	GO:0003824	catalytic activity	GO:0016874	ligase activity	GO:0016877	ligase activity, forming carbon-sulfur bonds	78	Cluster-20186.84849,Cluster-11799.0,Cluster-20186.94944,Cluster-20186.45217,Cluster-20186.61206,Cluster-20186.45752,Cluster-13308.0,Cluster-20186.16038,Cluster-3863.0,Cluster-20186.32832,Cluster-30588.0,Cluster-11724.0,Cluster-6082.0,Cluster-20186.27118,Cluster-28943.0,Cluster-20186.19129,Cluster-20186.34027,Cluster-7437.0,Cluster-20186.38101,Cluster-20186.55067,Cluster-19602.0,Cluster-20186.5621…
GO:0003674	Molecular Function	GO:0003824	catalytic activity	GO:0016874	ligase activity	GO:0016885	ligase activity, forming carbon-carbon bonds	25	Cluster-28753.0,Cluster-20186.55511,Cluster-20186.10444,Cluster-20186.70546,Cluster-20186.88805,Cluster-20186.23428,Cluster-23138.0,Cluster-31140.0,Cluster-20186.68284,Cluster-20186.72413,Cluster-20186.9426,Cluster-20186.55709,Cluster-10703.0,Cluster-20186.76557,Cluster-10195.0,Cluster-20186.40915,Cluster-19465.0,Cluster-20186.6715,Cluster-26755.0,Cluster-2169.0,Cluster-20186.72063,Cluster-20186.…
GO:0003674	Molecular Function	GO:0003824	catalytic activity	GO:0016874	ligase activity	GO:0016879	ligase activity, forming carbon-nitrogen bonds	260	Cluster-20186.55366,Cluster-20186.56076,Cluster-20186.3068,Cluster-20186.101210,Cluster-20186.4070,Cluster-20186.106722,Cluster-20186.84101,Cluster-24962.0,Cluster-20186.59442,Cluster-29795.0,Cluster-18087.0,Cluster-20186.6091,Cluster-20186.66998,Cluster-20186.2214,Cluster-20186.57429,Cluster-20186.12322,Cluster-20186.69342,Cluster-20186.83751,Cluster-20186.69700,Cluster-20186.433,Cluster-20186.8…
GO:0003674	Molecular Function	GO:0003824	catalytic activity	GO:0016874	ligase activity	GO:0051002	ligase activity, forming nitrogen-metal bonds	6	Cluster-15596.0,Cluster-20186.18558,Cluster-12316.0,Cluster-20186.58943,Cluster-20186.32382,Cluster-20186.56171
GO:0003674	Molecular Function	GO:0003824	catalytic activity	GO:0016874	ligase activity	GO:0016875	ligase activity, forming carbon-oxygen bonds	329	Cluster-20186.93600,Cluster-5915.0,Cluster-20186.65539,Cluster-20186.56593,Cluster-29811.0,Cluster-20186.72260,Cluster-20186.53641,Cluster-20186.75543,Cluster-20186.55141,Cluster-20186.25349,Cluster-20186.67649,Cluster-20186.57782,Cluster-20186.61059,Cluster-20186.3269,Cluster-20186.77634,Cluster-20186.63948,Cluster-24438.1,Cluster-20186.94613,Cluster-20186.74112,Cluster-20186.43284,Cluster-20186…
GO:0003674	Molecular Function	GO:0060089	molecular transducer activity	GO:0004871	signal transducer activity	GO:0005057	receptor signaling protein activity	168	Cluster-20186.15832,Cluster-20186.65500,Cluster-20186.53038,Cluster-20186.94184,Cluster-20186.11954,Cluster-20186.7729,Cluster-20186.36990,Cluster-20186.9500,Cluster-20186.85850,Cluster-20186.104550,Cluster-20186.78189,Cluster-20186.77302,Cluster-20186.42825,Cluster-20186.42286,Cluster-20186.94646,Cluster-20186.61258,Cluster-20186.55301,Cluster-20186.90118,Cluster-20186.2046,Cluster-20186.26267,C…
GO:0003674	Molecular Function	GO:0060089	molecular transducer activity	GO:0004871	signal transducer activity	GO:0038023	signaling receptor activity	663	Cluster-20186.26821,Cluster-20186.54219,Cluster-8796.0,Cluster-20186.8247,Cluster-24701.0,Cluster-20186.58560,Cluster-20186.85429,Cluster-20186.44060,Cluster-7848.0,Cluster-20186.94087,Cluster-20186.35254,Cluster-20186.47122,Cluster-20186.56522,Cluster-20278.0,Cluster-20186.88077,Cluster-20186.105412,Cluster-20186.21233,Cluster-20186.82509,Cluster-20186.5123,Cluster-21087.0,Cluster-20186.56869,Cl…
GO:0003674	Molecular Function	GO:0060089	molecular transducer activity	GO:0004872	receptor activity	GO:0038023	signaling receptor activity	663	Cluster-20186.26821,Cluster-20186.54219,Cluster-8796.0,Cluster-20186.8247,Cluster-24701.0,Cluster-20186.58560,Cluster-20186.85429,Cluster-20186.44060,Cluster-7848.0,Cluster-20186.94087,Cluster-20186.35254,Cluster-20186.47122,Cluster-20186.56522,Cluster-20278.0,Cluster-20186.88077,Cluster-20186.105412,Cluster-20186.21233,Cluster-20186.82509,Cluster-20186.5123,Cluster-21087.0,Cluster-20186.56869,Cl…
GO:0003674	Molecular Function	GO:0060089	molecular transducer activity	GO:0004872	receptor activity	GO:0038024	cargo receptor activity	20	Cluster-28342.0,Cluster-20186.12309,Cluster-20186.28028,Cluster-27382.0,Cluster-10247.0,Cluster-20186.42047,Cluster-10081.0,Cluster-19834.0,Cluster-30822.0,Cluster-21337.0,Cluster-20186.104411,Cluster-27766.0,Cluster-20186.53101,Cluster-20186.98750,Cluster-19514.0,Cluster-20186.54697,Cluster-30439.0,Cluster-6991.0,Cluster-20186.55702,Cluster-20186.35236
GO:0003674	Molecular Function	GO:0098772	molecular function regulator	GO:0016247	channel regulator activity	GO:0017080	sodium channel regulator activity	49	Cluster-20186.34505,Cluster-20186.65899,Cluster-20186.97234,Cluster-20186.55783,Cluster-20186.64077,Cluster-20186.4814,Cluster-20186.15241,Cluster-20186.3772,Cluster-20186.34499,Cluster-20186.29069,Cluster-20186.57396,Cluster-20186.93517,Cluster-20186.13815,Cluster-20186.30324,Cluster-20186.50457,Cluster-20186.64695,Cluster-30054.0,Cluster-20186.80542,Cluster-20186.20652,Cluster-20186.102282,Clus…
GO:0003674	Molecular Function	GO:0098772	molecular function regulator	GO:0016247	channel regulator activity	GO:0015459	potassium channel regulator activity	22	Cluster-20186.24260,Cluster-20186.41367,Cluster-20186.59076,Cluster-20186.30633,Cluster-20186.95843,Cluster-20186.63318,Cluster-25065.0,Cluster-20186.36847,Cluster-20186.2738,Cluster-20186.38889,Cluster-20186.2677,Cluster-20186.35003,Cluster-20186.68286,Cluster-20186.93490,Cluster-20186.7542,Cluster-20186.63319,Cluster-8108.0,Cluster-18315.0,Cluster-20186.106141,Cluster-20186.84164,Cluster-20186.…
GO:0003674	Molecular Function	GO:0098772	molecular function regulator	GO:0016247	channel regulator activity	GO:0016248	channel inhibitor activity	172	Cluster-20186.63319,Cluster-20990.0,Cluster-20186.54639,Cluster-20186.13935,Cluster-20917.0,Cluster-20186.50985,Cluster-20186.7540,Cluster-20186.68286,Cluster-20186.25893,Cluster-20186.36847,Cluster-20186.89347,Cluster-20186.59451,Cluster-20186.35003,Cluster-26566.0,Cluster-20186.93491,Cluster-7131.0,Cluster-20186.44400,Cluster-20186.30711,Cluster-20186.72287,Cluster-20186.55950,Cluster-20186.459…
GO:0003674	Molecular Function	GO:0098772	molecular function regulator	GO:0016247	channel regulator activity	GO:0005246	calcium channel regulator activity	29	Cluster-20186.26460,Cluster-20186.63418,Cluster-20186.11473,Cluster-20186.13935,Cluster-20186.11475,Cluster-4084.0,Cluster-20186.93172,Cluster-20186.36443,Cluster-20186.13860,Cluster-20186.1303,Cluster-20186.84177,Cluster-20186.11474,Cluster-20186.60050,Cluster-20186.61277,Cluster-20186.53972,Cluster-20186.78476,Cluster-20186.89347,Cluster-20186.76171,Cluster-20186.18300,Cluster-20186.32848,Clust…
GO:0003674	Molecular Function	GO:0098772	molecular function regulator	GO:0030234	enzyme regulator activity	GO:0010851	cyclase regulator activity	9	Cluster-20186.81564,Cluster-20186.34588,Cluster-20186.20567,Cluster-20186.20569,Cluster-20186.40013,Cluster-20186.8101,Cluster-20186.34587,Cluster-20186.58290,Cluster-6391.0
GO:0003674	Molecular Function	GO:0098772	molecular function regulator	GO:0030234	enzyme regulator activity	GO:0019207	kinase regulator activity	169	Cluster-20186.59002,Cluster-20186.68588,Cluster-20186.93236,Cluster-28759.0,Cluster-20186.13422,Cluster-20186.32833,Cluster-27019.0,Cluster-9466.0,Cluster-20186.10233,Cluster-9240.0,Cluster-20186.17614,Cluster-20186.56931,Cluster-20186.74427,Cluster-20186.120,Cluster-3407.0,Cluster-20186.94211,Cluster-22780.0,Cluster-20186.3020,Cluster-20186.76811,Cluster-27235.0,Cluster-11824.0,Cluster-20186.359…
GO:0003674	Molecular Function	GO:0098772	molecular function regulator	GO:0030234	enzyme regulator activity	GO:0004857	enzyme inhibitor activity	379	Cluster-1121.0,Cluster-20186.67848,Cluster-20186.25819,Cluster-20186.18769,Cluster-20186.102311,Cluster-20186.93187,Cluster-20186.54838,Cluster-20186.18768,Cluster-25821.0,Cluster-26131.0,Cluster-14910.0,Cluster-20186.43699,Cluster-20186.81212,Cluster-20186.49133,Cluster-21469.1,Cluster-20186.69072,Cluster-20186.67234,Cluster-20186.2154,Cluster-20186.71736,Cluster-20186.156,Cluster-20186.2983,Clu…
GO:0003674	Molecular Function	GO:0098772	molecular function regulator	GO:0030234	enzyme regulator activity	GO:0043028	cysteine-type endopeptidase regulator activity involved in apoptotic process	1	Cluster-20186.96663
GO:0003674	Molecular Function	GO:0098772	molecular function regulator	GO:0030234	enzyme regulator activity	GO:0042979	ornithine decarboxylase regulator activity	21	Cluster-20186.60871,Cluster-25345.0,Cluster-23377.0,Cluster-8749.0,Cluster-20186.12877,Cluster-21469.1,Cluster-20186.67234,Cluster-20186.100714,Cluster-20186.101945,Cluster-20186.23284,Cluster-20186.13475,Cluster-20186.55767,Cluster-20186.52237,Cluster-20186.60869,Cluster-20186.57027,Cluster-20186.12876,Cluster-20186.23681,Cluster-20186.55800,Cluster-20186.105516,Cluster-20186.51986,Cluster-20186…
GO:0003674	Molecular Function	GO:0098772	molecular function regulator	GO:0030234	enzyme regulator activity	GO:0008047	enzyme activator activity	250	Cluster-20186.28035,Cluster-20186.512,Cluster-20186.60355,Cluster-20186.38610,Cluster-20186.70760,Cluster-20186.93714,Cluster-20186.18044,Cluster-20186.73096,Cluster-20186.95612,Cluster-20186.40013,Cluster-20186.56816,Cluster-31626.0,Cluster-29804.1,Cluster-20186.56480,Cluster-20186.74039,Cluster-20186.5269,Cluster-20186.28238,Cluster-20186.67223,Cluster-30562.1,Cluster-20186.84960,Cluster-20186.…
GO:0003674	Molecular Function	GO:0098772	molecular function regulator	GO:0030234	enzyme regulator activity	GO:0010576	metalloenzyme regulator activity	11	Cluster-20186.55154,Cluster-20186.43699,Cluster-20186.57663,Cluster-25821.0,Cluster-20186.65063,Cluster-20186.25630,Cluster-18517.0,Cluster-20186.8905,Cluster-14867.0,Cluster-20186.21338,Cluster-20186.55634
GO:0003674	Molecular Function	GO:0098772	molecular function regulator	GO:0030234	enzyme regulator activity	GO:0019208	phosphatase regulator activity	97	Cluster-3688.0,Cluster-20186.73452,Cluster-20186.53702,Cluster-20186.49474,Cluster-20186.5226,Cluster-20186.88136,Cluster-20186.72216,Cluster-20186.83086,Cluster-20186.88090,Cluster-28216.0,Cluster-24675.0,Cluster-461.0,Cluster-20186.71597,Cluster-20186.48565,Cluster-20186.63150,Cluster-20186.54354,Cluster-20186.9687,Cluster-20186.47710,Cluster-20186.69648,Cluster-3779.0,Cluster-20186.54704,Clust…
GO:0003674	Molecular Function	GO:0098772	molecular function regulator	GO:0030234	enzyme regulator activity	GO:0061134	peptidase regulator activity	189	Cluster-20186.67734,Cluster-15059.0,Cluster-20186.63763,Cluster-14846.0,Cluster-28906.0,Cluster-20186.87976,Cluster-27957.0,Cluster-2100.0,Cluster-20186.53284,Cluster-20186.94235,Cluster-5421.0,Cluster-20186.79446,Cluster-20186.76683,Cluster-20186.55154,Cluster-20186.20899,Cluster-20186.21338,Cluster-19248.0,Cluster-28310.0,Cluster-20186.60589,Cluster-20186.20148,Cluster-255.0,Cluster-1929.0,Clus…
GO:0003674	Molecular Function	GO:0098772	molecular function regulator	GO:0030234	enzyme regulator activity	GO:0060589	nucleoside-triphosphatase regulator activity	483	Cluster-20188.0,Cluster-20186.27069,Cluster-20186.96834,Cluster-20186.29421,Cluster-20186.15842,Cluster-20186.93054,Cluster-20186.32532,Cluster-20186.31089,Cluster-20186.45381,Cluster-20186.18990,Cluster-19007.0,Cluster-20186.90671,Cluster-20186.33941,Cluster-20186.25657,Cluster-20186.30206,Cluster-27050.2,Cluster-20186.46300,Cluster-25983.0,Cluster-20186.69430,Cluster-20186.103907,Cluster-20186.…
GO:0003674	Molecular Function	GO:0098772	molecular function regulator	GO:0005085	guanyl-nucleotide exchange factor activity	GO:0005088	Ras guanyl-nucleotide exchange factor activity	89	Cluster-21420.0,Cluster-20186.56937,Cluster-20186.11206,Cluster-2957.0,Cluster-20186.97107,Cluster-20186.34587,Cluster-20186.51593,Cluster-20186.65491,Cluster-7759.0,Cluster-31897.0,Cluster-20186.34588,Cluster-20186.24283,Cluster-20751.0,Cluster-20186.35381,Cluster-20186.42831,Cluster-20186.60540,Cluster-3342.0,Cluster-20186.34585,Cluster-23674.0,Cluster-20186.75434,Cluster-32327.0,Cluster-20186.…
GO:0003674	Molecular Function	GO:0098772	molecular function regulator	GO:0030545	receptor regulator activity	GO:0030548	acetylcholine receptor regulator activity	19	Cluster-20186.61740,Cluster-20186.31117,Cluster-20186.62281,Cluster-20186.44821,Cluster-20186.44301,Cluster-20186.90440,Cluster-9915.0,Cluster-17188.0,Cluster-20186.60578,Cluster-20186.100423,Cluster-20186.30177,Cluster-20186.61738,Cluster-6508.1,Cluster-20186.36276,Cluster-20186.62282,Cluster-20186.36233,Cluster-20186.42592,Cluster-20186.105700,Cluster-20186.89791
GO:0003674	Molecular Function	GO:0098772	molecular function regulator	GO:0030545	receptor regulator activity	GO:0030547	receptor inhibitor activity	19	Cluster-20186.90440,Cluster-20186.44301,Cluster-20186.30177,Cluster-20186.60578,Cluster-20186.100423,Cluster-17188.0,Cluster-9915.0,Cluster-20186.31117,Cluster-20186.61740,Cluster-20186.44821,Cluster-20186.62281,Cluster-20186.105700,Cluster-20186.42592,Cluster-20186.89791,Cluster-20186.62282,Cluster-20186.36276,Cluster-6508.1,Cluster-20186.61738,Cluster-20186.36233
GO:0003674	Molecular Function	GO:0005215	transporter activity	GO:0051184	cofactor transporter activity	GO:0051185	coenzyme transporter activity	6	Cluster-20186.83291,Cluster-20186.94825,Cluster-20186.22028,Cluster-6056.0,Cluster-20186.100597,Cluster-20225.0
GO:0003674	Molecular Function	GO:0005215	transporter activity	GO:0051183	vitamin transporter activity	GO:0090482	vitamin transmembrane transporter activity	10	Cluster-20186.32422,Cluster-20186.61829,Cluster-16007.0,Cluster-20186.32418,Cluster-20186.32420,Cluster-20186.59560,Cluster-20186.28046,Cluster-20186.69936,Cluster-20186.32423,Cluster-20186.52256
GO:0003674	Molecular Function	GO:0005215	transporter activity	GO:0005326	neurotransmitter transporter activity	GO:0005328	neurotransmitter:sodium symporter activity	11	Cluster-20186.26652,Cluster-20186.30689,Cluster-20186.80877,Cluster-20186.70167,Cluster-20186.74781,Cluster-20186.57417,Cluster-20186.73057,Cluster-20186.30413,Cluster-20186.22740,Cluster-20186.51046,Cluster-20186.16593
GO:0003674	Molecular Function	GO:0005215	transporter activity	GO:0022857	transmembrane transporter activity	GO:0015563	uptake transmembrane transporter activity	4	Cluster-20186.31328,Cluster-20186.45058,Cluster-20186.60514,Cluster-20186.6360
GO:0003674	Molecular Function	GO:0005215	transporter activity	GO:0022857	transmembrane transporter activity	GO:0022804	active transmembrane transporter activity	917	Cluster-20186.61096,Cluster-9649.0,Cluster-6119.0,Cluster-20186.60836,Cluster-20186.66944,Cluster-20186.60098,Cluster-20186.34428,Cluster-20186.12471,Cluster-20186.61098,Cluster-20186.34338,Cluster-20186.19321,Cluster-30388.0,Cluster-20186.64753,Cluster-20186.39318,Cluster-20186.45448,Cluster-20186.22740,Cluster-20186.41969,Cluster-20186.53456,Cluster-18037.0,Cluster-20186.47125,Cluster-3248.0,Cl…
GO:0003674	Molecular Function	GO:0005215	transporter activity	GO:0022857	transmembrane transporter activity	GO:0015603	iron chelate transmembrane transporter activity	7	Cluster-20186.48147,Cluster-31806.0,Cluster-20186.82924,Cluster-20186.82925,Cluster-21938.0,Cluster-16265.0,Cluster-8979.1
GO:0003674	Molecular Function	GO:0005215	transporter activity	GO:0022857	transmembrane transporter activity	GO:1901677	phosphate transmembrane transporter activity	52	Cluster-20186.8389,Cluster-20186.81314,Cluster-20186.26252,Cluster-13109.0,Cluster-20186.78199,Cluster-10288.0,Cluster-20186.13705,Cluster-20186.57780,Cluster-20186.66946,Cluster-20186.42902,Cluster-21946.0,Cluster-20186.97586,Cluster-20186.97710,Cluster-20186.11473,Cluster-20186.94204,Cluster-20186.2124,Cluster-20186.1100,Cluster-20186.37945,Cluster-20186.57514,Cluster-20186.97582,Cluster-20186.…
GO:0003674	Molecular Function	GO:0005215	transporter activity	GO:0022857	transmembrane transporter activity	GO:1901682	sulfur compound transmembrane transporter activity	46	Cluster-20186.28056,Cluster-20186.63957,Cluster-20186.20988,Cluster-20186.82553,Cluster-20186.34809,Cluster-20186.5596,Cluster-20186.52256,Cluster-20186.28046,Cluster-20186.73474,Cluster-20186.73473,Cluster-20186.32418,Cluster-20186.32422,Cluster-20186.55949,Cluster-20186.82556,Cluster-20186.64808,Cluster-20186.82555,Cluster-20186.40423,Cluster-25239.0,Cluster-20186.16840,Cluster-20186.77603,Clus…
GO:0003674	Molecular Function	GO:0005215	transporter activity	GO:0022857	transmembrane transporter activity	GO:0015562	efflux transmembrane transporter activity	3	Cluster-20186.32880,Cluster-27543.0,Cluster-20186.54863
GO:0003674	Molecular Function	GO:0005215	transporter activity	GO:0022857	transmembrane transporter activity	GO:0090482	vitamin transmembrane transporter activity	10	Cluster-20186.32422,Cluster-20186.61829,Cluster-16007.0,Cluster-20186.32418,Cluster-20186.32420,Cluster-20186.59560,Cluster-20186.28046,Cluster-20186.69936,Cluster-20186.32423,Cluster-20186.52256
GO:0003674	Molecular Function	GO:0005215	transporter activity	GO:0022857	transmembrane transporter activity	GO:0015238	drug transmembrane transporter activity	11	Cluster-20186.69936,Cluster-20186.32423,Cluster-20186.52256,Cluster-20186.59560,Cluster-20186.28046,Cluster-20186.58798,Cluster-20186.32420,Cluster-20186.61829,Cluster-20186.32422,Cluster-16007.0,Cluster-20186.32418
GO:0003674	Molecular Function	GO:0005215	transporter activity	GO:0022857	transmembrane transporter activity	GO:0022803	passive transmembrane transporter activity	705	Cluster-20186.59006,Cluster-20186.51946,Cluster-20186.98792,Cluster-20186.14743,Cluster-2542.0,Cluster-20186.52050,Cluster-20186.40065,Cluster-20186.31308,Cluster-20186.31313,Cluster-20186.25049,Cluster-20186.4189,Cluster-20186.61027,Cluster-20186.103332,Cluster-20186.60044,Cluster-24068.0,Cluster-20186.40890,Cluster-20186.31469,Cluster-20186.31429,Cluster-20186.21257,Cluster-20186.15652,Cluster-…
GO:0003674	Molecular Function	GO:0005215	transporter activity	GO:0022857	transmembrane transporter activity	GO:0072349	modified amino acid transmembrane transporter activity	4	Cluster-20186.45058,Cluster-20186.31328,Cluster-20186.6360,Cluster-20186.60514
GO:0003674	Molecular Function	GO:0005215	transporter activity	GO:0022857	transmembrane transporter activity	GO:1901618	organic hydroxy compound transmembrane transporter activity	16	Cluster-20186.30689,Cluster-20186.26652,Cluster-22383.0,Cluster-20186.30413,Cluster-20186.51046,Cluster-23148.0,Cluster-20186.70167,Cluster-20186.80877,Cluster-13537.0,Cluster-20186.74781,Cluster-20186.57417,Cluster-18023.2,Cluster-20186.73057,Cluster-18023.3,Cluster-20186.22740,Cluster-20186.16593
GO:0003674	Molecular Function	GO:0005215	transporter activity	GO:0022857	transmembrane transporter activity	GO:0022891	substrate-specific transmembrane transporter activity	3185	Cluster-20186.72879,Cluster-20186.60098,Cluster-20186.62104,Cluster-29759.0,Cluster-20186.83533,Cluster-20186.45058,Cluster-20186.56782,Cluster-20186.92710,Cluster-20186.31992,Cluster-20186.878,Cluster-3248.0,Cluster-20186.62510,Cluster-24732.0,Cluster-20186.23007,Cluster-20186.78598,Cluster-20186.68394,Cluster-20186.61945,Cluster-20186.54670,Cluster-12028.0,Cluster-25309.0,Cluster-9810.0,Cluster…
uster-20186.86464,Cluster-20186.42348,Cluster-20186.1359,Cluster-20186.49451,Cluster-20851.0,Cluster-20186.92741,Cluster-29592.0,Cluster-20186.74226,Cluster-12565.0,Cluster-20186.27038,Cluster-12699.0,Cluster-20186.86305,Cluster-20186.65645,Cluster-20186.32880,Cluster-20186.67061,Cluster-1857.0,Cluster-11682.0,Cluster-20186.58737,Cluster-25340.0,Cluster-20186.6592,Cluster-3296.0,Cluster-20186.307…
GO:0003674	Molecular Function	GO:0005215	transporter activity	GO:0022857	transmembrane transporter activity	GO:0016820	hydrolase activity, acting on acid anhydrides, catalyzing transmembrane movement of substances	426	Cluster-20186.54313,Cluster-20186.77606,Cluster-20186.56437,Cluster-20186.23225,Cluster-20186.55427,Cluster-20186.53847,Cluster-20186.50199,Cluster-20186.35480,Cluster-20186.61793,Cluster-20186.43389,Cluster-20186.78587,Cluster-20186.7500,Cluster-17347.0,Cluster-20186.27223,Cluster-13190.0,Cluster-20186.103399,Cluster-20186.55889,Cluster-5696.0,Cluster-20186.55794,Cluster-13924.0,Cluster-20186.29…
GO:0003674	Molecular Function	GO:0005215	transporter activity	GO:1901476	carbohydrate transporter activity	GO:0015144	carbohydrate transmembrane transporter activity	131	Cluster-20186.60836,Cluster-9649.0,Cluster-20186.56235,Cluster-26544.0,Cluster-20186.19321,Cluster-20186.90225,Cluster-5155.0,Cluster-20186.50274,Cluster-20186.49569,Cluster-14510.0,Cluster-20186.86985,Cluster-20186.43528,Cluster-20186.6901,Cluster-7779.0,Cluster-23234.0,Cluster-20186.38058,Cluster-20186.70706,Cluster-20186.48006,Cluster-20186.47371,Cluster-27236.0,Cluster-20186.23407,Cluster-201…
GO:0003674	Molecular Function	GO:0005215	transporter activity	GO:0090484	drug transporter activity	GO:0045118	azole transporter activity	10	Cluster-20186.69936,Cluster-20186.52256,Cluster-20186.32423,Cluster-20186.59560,Cluster-20186.28046,Cluster-20186.32420,Cluster-20186.32422,Cluster-20186.61829,Cluster-16007.0,Cluster-20186.32418
GO:0003674	Molecular Function	GO:0005215	transporter activity	GO:0090484	drug transporter activity	GO:0015238	drug transmembrane transporter activity	11	Cluster-20186.69936,Cluster-20186.32423,Cluster-20186.52256,Cluster-20186.59560,Cluster-20186.28046,Cluster-20186.58798,Cluster-20186.32420,Cluster-20186.61829,Cluster-20186.32422,Cluster-16007.0,Cluster-20186.32418
GO:0003674	Molecular Function	GO:0005215	transporter activity	GO:1901505	carbohydrate derivative transporter activity	GO:0005337	nucleoside transmembrane transporter activity	22	Cluster-20186.56395,Cluster-20186.97583,Cluster-20186.57104,Cluster-20186.97586,Cluster-20186.17517,Cluster-20186.72354,Cluster-20186.56396,Cluster-20186.23823,Cluster-20186.60693,Cluster-20186.97582,Cluster-20186.33905,Cluster-28351.1,Cluster-14070.0,Cluster-20186.57780,Cluster-20186.58827,Cluster-834.0,Cluster-20186.57103,Cluster-20186.81314,Cluster-20186.8389,Cluster-28351.0,Cluster-20186.5115…
GO:0003674	Molecular Function	GO:0005215	transporter activity	GO:1901505	carbohydrate derivative transporter activity	GO:0005346	purine ribonucleotide transmembrane transporter activity	10	Cluster-28351.1,Cluster-20186.97582,Cluster-28351.0,Cluster-20186.23823,Cluster-20186.8389,Cluster-20186.97586,Cluster-20186.81314,Cluster-20186.97583,Cluster-20186.57780,Cluster-14070.0
GO:0003674	Molecular Function	GO:0005215	transporter activity	GO:0022892	substrate-specific transporter activity	GO:0015197	peptide transporter activity	4	Cluster-20186.6360,Cluster-20186.60514,Cluster-20186.31328,Cluster-20186.45058
GO:0003674	Molecular Function	GO:0005215	transporter activity	GO:0022892	substrate-specific transporter activity	GO:0022891	substrate-specific transmembrane transporter activity	3185	Cluster-20186.72879,Cluster-20186.60098,Cluster-20186.62104,Cluster-29759.0,Cluster-20186.83533,Cluster-20186.45058,Cluster-20186.56782,Cluster-20186.92710,Cluster-20186.31992,Cluster-20186.878,Cluster-3248.0,Cluster-20186.62510,Cluster-24732.0,Cluster-20186.23007,Cluster-20186.78598,Cluster-20186.68394,Cluster-20186.61945,Cluster-20186.54670,Cluster-12028.0,Cluster-25309.0,Cluster-9810.0,Cluster…
uster-20186.86464,Cluster-20186.42348,Cluster-20186.1359,Cluster-20186.49451,Cluster-20851.0,Cluster-20186.92741,Cluster-29592.0,Cluster-20186.74226,Cluster-12565.0,Cluster-20186.27038,Cluster-12699.0,Cluster-20186.86305,Cluster-20186.65645,Cluster-20186.32880,Cluster-20186.67061,Cluster-1857.0,Cluster-11682.0,Cluster-20186.58737,Cluster-25340.0,Cluster-20186.6592,Cluster-3296.0,Cluster-20186.307…
GO:0003674	Molecular Function	GO:0005215	transporter activity	GO:0022892	substrate-specific transporter activity	GO:0005319	lipid transporter activity	34	Cluster-2476.2,Cluster-20186.48260,Cluster-15191.0,Cluster-20186.102707,Cluster-29543.0,Cluster-15756.0,Cluster-20186.104934,Cluster-13046.0,Cluster-20186.71229,Cluster-20186.22321,Cluster-20186.98774,Cluster-20186.60002,Cluster-20186.29483,Cluster-20186.100381,Cluster-2476.0,Cluster-16841.0,Cluster-20186.101288,Cluster-29543.2,Cluster-2476.1,Cluster-23148.0,Cluster-30268.0,Cluster-20186.75671,Cl…
GO:0003674	Molecular Function	GO:0005215	transporter activity	GO:0022892	substrate-specific transporter activity	GO:0008565	protein transporter activity	12	Cluster-20186.44311,Cluster-20186.98655,Cluster-20186.14135,Cluster-20186.12349,Cluster-20186.49402,Cluster-20186.48742,Cluster-20186.96008,Cluster-20186.98654,Cluster-20186.95816,Cluster-20186.15254,Cluster-20186.14137,Cluster-20186.85432
GO:0003674	Molecular Function	GO:0001071	nucleic acid binding transcription factor activity	GO:0003700	transcription factor activity, sequence-specific DNA binding	GO:0000981	RNA polymerase II transcription factor activity, sequence-specific DNA binding	23	Cluster-20186.53248,Cluster-2770.0,Cluster-20186.74489,Cluster-3431.0,Cluster-20186.6881,Cluster-20186.3914,Cluster-20186.45474,Cluster-7223.0,Cluster-7421.1,Cluster-20186.89045,Cluster-20186.6084,Cluster-3234.1,Cluster-6056.0,Cluster-20186.53111,Cluster-20186.98206,Cluster-20186.51859,Cluster-8971.0,Cluster-20186.2881,Cluster-5940.0,Cluster-6214.0,Cluster-20186.6677,Cluster-20186.63926,Cluster-2…
GO:0003674	Molecular Function	GO:0001071	nucleic acid binding transcription factor activity	GO:0003700	transcription factor activity, sequence-specific DNA binding	GO:0001167	RNA polymerase I transcription factor activity, sequence-specific DNA binding	1	Cluster-20186.90064
GO:0003674	Molecular Function	GO:0001071	nucleic acid binding transcription factor activity	GO:0003700	transcription factor activity, sequence-specific DNA binding	GO:0098531	transcription factor activity, direct ligand regulated sequence-specific DNA binding	17	Cluster-20186.51859,Cluster-20186.2881,Cluster-20186.6677,Cluster-20186.80262,Cluster-20186.63926,Cluster-20186.53248,Cluster-20186.74489,Cluster-2770.0,Cluster-3431.0,Cluster-20186.6881,Cluster-7421.1,Cluster-20186.6084,Cluster-20186.89045,Cluster-20186.53111,Cluster-20186.98206,Cluster-6056.0,Cluster-3234.1
GO:0005575	Cellular Component	GO:0044464	cell part	GO:0044424	intracellular part	GO:0005667	transcription factor complex	182	Cluster-20186.47368,Cluster-20186.103914,Cluster-20186.51656,Cluster-20186.64883,Cluster-20186.54768,Cluster-20186.70124,Cluster-20186.53827,Cluster-5592.0,Cluster-20186.80002,Cluster-20186.67710,Cluster-20186.6269,Cluster-20186.13918,Cluster-20186.64615,Cluster-20186.63611,Cluster-20186.52149,Cluster-20186.12120,Cluster-20186.42293,Cluster-20186.36986,Cluster-20186.56309,Cluster-20186.10307,Clus…
GO:0005575	Cellular Component	GO:0044464	cell part	GO:0044424	intracellular part	GO:0030880	RNA polymerase complex	483	Cluster-20186.82007,Cluster-20186.73956,Cluster-20186.79843,Cluster-20186.85563,Cluster-20186.7614,Cluster-3799.0,Cluster-20186.101116,Cluster-20186.60950,Cluster-20186.41022,Cluster-20186.80160,Cluster-217.0,Cluster-20186.67984,Cluster-20186.32939,Cluster-17834.0,Cluster-20186.55026,Cluster-20186.92356,Cluster-1303.0,Cluster-20186.85984,Cluster-21773.0,Cluster-27832.1,Cluster-10770.0,Cluster-160…
GO:0005575	Cellular Component	GO:0044464	cell part	GO:0044424	intracellular part	GO:0044446	intracellular organelle part	7492	Cluster-20186.52566,Cluster-16702.0,Cluster-20186.3294,Cluster-20186.97853,Cluster-20186.94275,Cluster-20186.45017,Cluster-20186.72746,Cluster-15677.0,Cluster-20186.82546,Cluster-20186.85189,Cluster-20186.44879,Cluster-12540.0,Cluster-19915.0,Cluster-20186.32213,Cluster-20186.30596,Cluster-20186.58215,Cluster-20186.14963,Cluster-20186.50238,Cluster-4540.0,Cluster-19951.0,Cluster-20186.6032,Cluste…
7,Cluster-20186.58261,Cluster-5014.0,Cluster-20186.93812,Cluster-20186.62072,Cluster-20186.91227,Cluster-20186.95886,Cluster-20186.87171,Cluster-20186.96247,Cluster-20186.63189,Cluster-20937.0,Cluster-20186.106199,Cluster-20186.51674,Cluster-20186.53019,Cluster-20186.87839,Cluster-20186.65610,Cluster-14856.0,Cluster-20186.21035,Cluster-20186.57240,Cluster-29809.0,Cluster-20186.33617,Cluster-5411.…
r-14716.0,Cluster-20186.20553,Cluster-20186.47137,Cluster-20186.27144,Cluster-8945.1,Cluster-24732.0,Cluster-28034.0,Cluster-20186.26366,Cluster-20186.31992,Cluster-14035.0,Cluster-20186.63573,Cluster-20186.69950,Cluster-20186.37450,Cluster-20186.11364,Cluster-20186.89005,Cluster-20186.78816,Cluster-10494.0,Cluster-26670.0,Cluster-20186.61492,Cluster-20186.59023,Cluster-20186.79380,Cluster-20186.…
Cluster-20186.74226,Cluster-12565.0,Cluster-22167.0,Cluster-1625.0,Cluster-20186.29200,Cluster-20186.56472,Cluster-20186.51242,Cluster-20186.89462,Cluster-4212.0,Cluster-23357.0,Cluster-20186.51000,Cluster-20186.101941,Cluster-20186.99407,Cluster-20186.11698,Cluster-5561.0,Cluster-20186.77950,Cluster-20186.32554,Cluster-20186.76639,Cluster-6268.0,Cluster-23427.3,Cluster-9518.0,Cluster-21167.0,Clu…
298,Cluster-20186.66240,Cluster-20186.88585,Cluster-20186.50310,Cluster-20186.58818,Cluster-20186.49819,Cluster-20186.65072,Cluster-20186.24694,Cluster-6933.0,Cluster-20186.92013,Cluster-20186.15451,Cluster-20186.46109,Cluster-31693.0,Cluster-20186.78477,Cluster-20186.52378,Cluster-20186.65850,Cluster-20186.91058,Cluster-21952.1,Cluster-20186.3866,Cluster-27974.0,Cluster-26467.0,Cluster-20186.178…
GO:0005575	Cellular Component	GO:0044464	cell part	GO:0044424	intracellular part	GO:0044444	cytoplasmic part	7070	Cluster-20186.73879,Cluster-18153.1,Cluster-20186.38861,Cluster-9383.0,Cluster-20186.34054,Cluster-20186.104871,Cluster-20186.12452,Cluster-20186.78664,Cluster-20186.57219,Cluster-20186.59731,Cluster-20186.93201,Cluster-32018.0,Cluster-20186.55665,Cluster-20186.3809,Cluster-20186.33716,Cluster-20186.90908,Cluster-20186.2711,Cluster-20186.45019,Cluster-20186.105354,Cluster-20186.10949,Cluster-2018…
.0,Cluster-20186.84910,Cluster-20186.29168,Cluster-20186.34094,Cluster-20186.51328,Cluster-20186.33430,Cluster-20186.38126,Cluster-20186.49346,Cluster-20186.6731,Cluster-20186.5581,Cluster-20186.47969,Cluster-20186.58227,Cluster-20186.48452,Cluster-1438.0,Cluster-20186.3061,Cluster-20186.4572,Cluster-18348.0,Cluster-20186.80898,Cluster-20186.74497,Cluster-20186.92162,Cluster-20186.3660,Cluster-20…
er-20186.90332,Cluster-20186.58848,Cluster-20186.34967,Cluster-20186.44856,Cluster-13066.0,Cluster-8852.0,Cluster-781.0,Cluster-20186.183,Cluster-20186.56593,Cluster-20186.93797,Cluster-2990.0,Cluster-20186.2854,Cluster-2220.0,Cluster-20186.75797,Cluster-31674.0,Cluster-20186.55163,Cluster-20186.3413,Cluster-20186.63235,Cluster-634.0,Cluster-20186.95300,Cluster-20186.59730,Cluster-20186.22621,Clu…
luster-20186.63729,Cluster-20186.47773,Cluster-1822.0,Cluster-20186.12129,Cluster-20186.100411,Cluster-20186.53704,Cluster-20186.86216,Cluster-4750.0,Cluster-20186.72749,Cluster-20186.54488,Cluster-7529.0,Cluster-20186.104147,Cluster-20186.73569,Cluster-20186.25722,Cluster-25228.0,Cluster-20186.102959,Cluster-20186.16601,Cluster-31889.0,Cluster-26582.0,Cluster-20186.63498,Cluster-9308.0,Cluster-2…
er-20186.46544,Cluster-20186.12590,Cluster-20186.72224,Cluster-20186.80170,Cluster-24538.0,Cluster-20186.90695,Cluster-20186.68255,Cluster-20186.106033,Cluster-20186.56761
GO:0005575	Cellular Component	GO:0044464	cell part	GO:0044424	intracellular part	GO:0044436	thylakoid part	624	Cluster-20186.86150,Cluster-20186.10287,Cluster-20186.19619,Cluster-20186.94348,Cluster-20186.55482,Cluster-20186.79445,Cluster-20186.23169,Cluster-20186.88823,Cluster-20186.91982,Cluster-20186.55160,Cluster-20186.47988,Cluster-20186.40269,Cluster-20186.12931,Cluster-14814.0,Cluster-20186.95578,Cluster-734.0,Cluster-20186.83396,Cluster-20186.53658,Cluster-20186.62482,Cluster-23494.0,Cluster-21357…
GO:0005575	Cellular Component	GO:0044464	cell part	GO:0044424	intracellular part	GO:0030076	light-harvesting complex	52	Cluster-29521.0,Cluster-20186.100772,Cluster-756.0,Cluster-20186.32974,Cluster-20186.32976,Cluster-15642.0,Cluster-3075.0,Cluster-20186.78728,Cluster-9989.0,Cluster-20186.16245,Cluster-20186.100722,Cluster-20186.65552,Cluster-3853.0,Cluster-20186.74916,Cluster-20186.75543,Cluster-20186.80041,Cluster-20186.75788,Cluster-20186.67938,Cluster-20186.70909,Cluster-10742.0,Cluster-20186.13641,Cluster-20…
GO:0005575	Cellular Component	GO:0044464	cell part	GO:0044424	intracellular part	GO:0005737	cytoplasm	7080	Cluster-24576.0,Cluster-20186.59907,Cluster-20186.6064,Cluster-25616.0,Cluster-21552.0,Cluster-20186.57697,Cluster-1747.0,Cluster-20186.42848,Cluster-20186.97252,Cluster-2826.0,Cluster-30660.0,Cluster-20186.31902,Cluster-20186.57974,Cluster-20186.51774,Cluster-10621.0,Cluster-20186.3795,Cluster-20186.42346,Cluster-20186.15874,Cluster-20186.10110,Cluster-20186.5832,Cluster-20186.47318,Cluster-1340…
,Cluster-20186.61130,Cluster-20186.6563,Cluster-20186.67756,Cluster-20186.67032,Cluster-20186.44009,Cluster-20186.92207,Cluster-31194.0,Cluster-20186.50986,Cluster-20186.77623,Cluster-20186.64540,Cluster-20186.39207,Cluster-20186.84533,Cluster-20186.64270,Cluster-11620.0,Cluster-20186.102271,Cluster-9241.4,Cluster-10901.0,Cluster-20186.7338,Cluster-20186.57211,Cluster-20186.55980,Cluster-30666.0,…
186.35994,Cluster-6630.0,Cluster-20186.7010,Cluster-12025.0,Cluster-18041.0,Cluster-20186.15599,Cluster-9062.0,Cluster-20186.84415,Cluster-29269.2,Cluster-20186.78693,Cluster-21465.0,Cluster-20186.56518,Cluster-13135.0,Cluster-20186.23340,Cluster-20186.40303,Cluster-9808.0,Cluster-20186.1851,Cluster-20186.5041,Cluster-20186.71960,Cluster-22217.0,Cluster-20186.60279,Cluster-20186.81229,Cluster-201…
8673.0,Cluster-20186.78734,Cluster-3544.0,Cluster-20186.27911,Cluster-20186.93228,Cluster-20186.72052,Cluster-20186.27626,Cluster-628.1,Cluster-20186.62305,Cluster-20186.92799,Cluster-20186.54098,Cluster-5301.1,Cluster-20186.16097,Cluster-20186.12550,Cluster-20186.65561,Cluster-20186.25717,Cluster-20186.54467,Cluster-20186.16459,Cluster-1708.0,Cluster-20186.100,Cluster-20186.59046,Cluster-698.1,C…
uster-20186.98230,Cluster-20186.52762,Cluster-26478.1,Cluster-20186.58263,Cluster-20186.19427,Cluster-1283.0,Cluster-20186.26329,Cluster-20186.8862,Cluster-8553.0,Cluster-20186.56415,Cluster-21091.0,Cluster-20186.23408,Cluster-20186.84529,Cluster-20186.88285,Cluster-1026.0,Cluster-20186.43936,Cluster-20186.54480,Cluster-20186.83902
GO:0005575	Cellular Component	GO:0044464	cell part	GO:0044424	intracellular part	GO:0000502	proteasome complex	174	Cluster-6754.0,Cluster-20186.4505,Cluster-25150.0,Cluster-20186.91463,Cluster-20186.74174,Cluster-20186.29671,Cluster-20186.31970,Cluster-27605.0,Cluster-8991.0,Cluster-20186.59138,Cluster-15747.0,Cluster-20186.40456,Cluster-15142.1,Cluster-15287.0,Cluster-24020.0,Cluster-4394.0,Cluster-20186.60815,Cluster-28558.0,Cluster-20186.57596,Cluster-20186.29438,Cluster-8413.0,Cluster-31965.0,Cluster-2018…
GO:0005575	Cellular Component	GO:0044464	cell part	GO:0044424	intracellular part	GO:0045259	proton-transporting ATP synthase complex	333	Cluster-20186.55639,Cluster-20186.96654,Cluster-20186.38283,Cluster-20186.65300,Cluster-20186.61005,Cluster-1350.0,Cluster-20186.49995,Cluster-20186.90332,Cluster-9367.0,Cluster-20186.65303,Cluster-20186.85432,Cluster-20186.8827,Cluster-1237.0,Cluster-20186.86261,Cluster-20186.85557,Cluster-20186.91194,Cluster-20186.21268,Cluster-20186.99332,Cluster-20186.40929,Cluster-20186.1162,Cluster-20186.72…
GO:0005575	Cellular Component	GO:0044464	cell part	GO:0044424	intracellular part	GO:0044461	bacterial-type flagellum part	37	Cluster-20186.71510,Cluster-20186.13344,Cluster-20186.100736,Cluster-20186.87190,Cluster-20186.57683,Cluster-20186.92532,Cluster-20186.43676,Cluster-20186.16186,Cluster-31857.0,Cluster-20186.31783,Cluster-29680.0,Cluster-16711.0,Cluster-20186.10247,Cluster-20186.44943,Cluster-9950.0,Cluster-20186.16187,Cluster-20186.50772,Cluster-20186.90122,Cluster-20186.4124,Cluster-20186.60323,Cluster-20186.22…
GO:0005575	Cellular Component	GO:0044464	cell part	GO:0044424	intracellular part	GO:0000151	ubiquitin ligase complex	672	Cluster-20186.77233,Cluster-12540.0,Cluster-20186.44879,Cluster-20186.66329,Cluster-20186.73268,Cluster-20186.39392,Cluster-20186.51003,Cluster-20186.54246,Cluster-20186.72746,Cluster-20186.4110,Cluster-20186.19118,Cluster-20186.50238,Cluster-20186.49396,Cluster-20186.51040,Cluster-20186.106285,Cluster-20186.23496,Cluster-20186.10485,Cluster-20186.77512,Cluster-20186.64950,Cluster-20186.99055,Clu…
GO:0005575	Cellular Component	GO:0044464	cell part	GO:0044424	intracellular part	GO:0031234	extrinsic component of cytoplasmic side of plasma membrane	50	Cluster-25546.0,Cluster-20186.6586,Cluster-20186.101545,Cluster-20186.57985,Cluster-20186.57984,Cluster-20186.21234,Cluster-20186.60305,Cluster-20186.6711,Cluster-20186.62662,Cluster-26224.0,Cluster-20186.86599,Cluster-20186.14669,Cluster-20186.54272,Cluster-20186.20013,Cluster-20186.20008,Cluster-20186.53921,Cluster-20186.43704,Cluster-20186.1034,Cluster-20186.3069,Cluster-20186.46708,Cluster-29…
GO:0005575	Cellular Component	GO:0044464	cell part	GO:0044424	intracellular part	GO:0045267	proton-transporting ATP synthase, catalytic core	4	Cluster-20186.18112,Cluster-20186.18111,Cluster-20851.0,Cluster-7859.0
GO:0005575	Cellular Component	GO:0044464	cell part	GO:0044424	intracellular part	GO:0005839	proteasome core complex	74	Cluster-20186.71867,Cluster-19325.0,Cluster-20186.90383,Cluster-20186.41964,Cluster-20186.37670,Cluster-20186.65884,Cluster-20186.13923,Cluster-20186.34165,Cluster-20186.71871,Cluster-27807.0,Cluster-20186.70636,Cluster-2017.0,Cluster-18000.0,Cluster-20186.61883,Cluster-20186.104442,Cluster-20186.54731,Cluster-7351.0,Cluster-20186.73458,Cluster-20186.74174,Cluster-20186.91463,Cluster-15395.0,Clus…
GO:0005575	Cellular Component	GO:0044464	cell part	GO:0044424	intracellular part	GO:0033202	DNA helicase complex	376	Cluster-20186.37343,Cluster-20186.50552,Cluster-20186.106081,Cluster-20186.50367,Cluster-20186.18614,Cluster-20186.46025,Cluster-20186.52995,Cluster-20186.73212,Cluster-20186.49259,Cluster-20186.14405,Cluster-4903.0,Cluster-29297.0,Cluster-20186.102188,Cluster-20186.25451,Cluster-20186.51905,Cluster-20186.46880,Cluster-20186.24695,Cluster-13759.0,Cluster-15771.0,Cluster-23766.0,Cluster-20186.4735…
GO:0005575	Cellular Component	GO:0044464	cell part	GO:0044424	intracellular part	GO:0022624	proteasome accessory complex	22	Cluster-26798.0,Cluster-14325.1,Cluster-17105.0,Cluster-4394.1,Cluster-20186.56504,Cluster-20186.93458,Cluster-10325.0,Cluster-20186.47792,Cluster-20186.76667,Cluster-20186.31970,Cluster-12663.0,Cluster-20186.3710,Cluster-20186.47793,Cluster-20202.0,Cluster-2122.0,Cluster-20186.65183,Cluster-4394.0,Cluster-20186.14542,Cluster-20186.43505,Cluster-20186.29438,Cluster-20186.91873,Cluster-13080.0
GO:0005575	Cellular Component	GO:0044464	cell part	GO:0044424	intracellular part	GO:0042575	DNA polymerase complex	43	Cluster-20186.102458,Cluster-20186.30582,Cluster-20186.33809,Cluster-20186.64720,Cluster-20186.79343,Cluster-20186.57698,Cluster-20186.29856,Cluster-23713.0,Cluster-20186.85727,Cluster-20186.68029,Cluster-20186.89901,Cluster-20186.15767,Cluster-20186.57699,Cluster-20186.57234,Cluster-20186.22137,Cluster-20186.81494,Cluster-20186.3259,Cluster-20186.22139,Cluster-20186.102949,Cluster-20186.103265,C…
GO:0005575	Cellular Component	GO:0044464	cell part	GO:0044424	intracellular part	GO:0070419	nonhomologous end joining complex	3	Cluster-14643.0,Cluster-20186.14356,Cluster-20186.13791
GO:0005575	Cellular Component	GO:0044464	cell part	GO:0044424	intracellular part	GO:0045277	respiratory chain complex IV	12	Cluster-11682.0,Cluster-31940.0,Cluster-16023.0,Cluster-30411.0,Cluster-3182.0,Cluster-20186.70492,Cluster-709.0,Cluster-20186.76636,Cluster-20186.51328,Cluster-20186.43126,Cluster-20186.43367,Cluster-17070.0
GO:0005575	Cellular Component	GO:0044464	cell part	GO:0044424	intracellular part	GO:0048476	Holliday junction resolvase complex	367	Cluster-20186.36310,Cluster-20186.89905,Cluster-20186.75998,Cluster-20186.35661,Cluster-20186.43262,Cluster-20186.90664,Cluster-20186.55518,Cluster-20186.44583,Cluster-20186.58302,Cluster-20186.106036,Cluster-20186.103399,Cluster-20186.19388,Cluster-20186.103463,Cluster-20186.65067,Cluster-20186.70803,Cluster-20186.25849,Cluster-20186.66240,Cluster-25930.0,Cluster-20186.24694,Cluster-20186.84628,…
GO:0005575	Cellular Component	GO:0044464	cell part	GO:0044424	intracellular part	GO:0031501	mannosyltransferase complex	32	Cluster-20186.82706,Cluster-20186.101149,Cluster-20186.99775,Cluster-20186.3294,Cluster-20186.65150,Cluster-20186.8570,Cluster-20186.77888,Cluster-20186.59797,Cluster-20186.22845,Cluster-20186.8569,Cluster-20186.65149,Cluster-20186.99777,Cluster-20186.10052,Cluster-20186.120,Cluster-20186.17654,Cluster-20186.37739,Cluster-20186.8571,Cluster-20186.101150,Cluster-20186.7958,Cluster-20186.41567,Clus…
GO:0005575	Cellular Component	GO:0044464	cell part	GO:0044424	intracellular part	GO:0045275	respiratory chain complex III	47	Cluster-20186.28678,Cluster-20186.87418,Cluster-20186.68192,Cluster-20186.45448,Cluster-20186.99367,Cluster-20186.87421,Cluster-20186.43948,Cluster-23536.0,Cluster-20186.76426,Cluster-31976.0,Cluster-22300.0,Cluster-20186.34930,Cluster-20186.25706,Cluster-20186.85456,Cluster-20186.17978,Cluster-20186.45219,Cluster-20186.67530,Cluster-229.0,Cluster-23404.0,Cluster-20186.76926,Cluster-20186.68194,C…
GO:0005575	Cellular Component	GO:0044464	cell part	GO:0044424	intracellular part	GO:0043229	intracellular organelle	14053	Cluster-20186.98165,Cluster-20186.105772,Cluster-20186.20258,Cluster-20186.15023,Cluster-20186.86853,Cluster-21203.0,Cluster-20186.82543,Cluster-20186.66390,Cluster-20186.30316,Cluster-20186.71457,Cluster-20186.60711,Cluster-2892.0,Cluster-20186.99547,Cluster-20186.61225,Cluster-20186.52152,Cluster-20068.0,Cluster-20186.98844,Cluster-20186.84298,Cluster-20186.44513,Cluster-20186.8349,Cluster-1744…
uster-20186.33215,Cluster-29760.0,Cluster-13559.0,Cluster-20186.95271,Cluster-20186.85556,Cluster-20186.52697,Cluster-20186.72387,Cluster-20186.103399,Cluster-20186.106036,Cluster-20186.4170,Cluster-20186.98787,Cluster-20186.65917,Cluster-20186.32949,Cluster-20186.101425,Cluster-13301.0,Cluster-20186.54213,Cluster-22976.0,Cluster-20186.55272,Cluster-20186.22525,Cluster-20186.56929,Cluster-1109.0,…
502,Cluster-20186.40003,Cluster-31212.0,Cluster-20186.84464,Cluster-25360.7,Cluster-20186.53948,Cluster-20186.32244,Cluster-20186.25295,Cluster-20186.36438,Cluster-20186.47593,Cluster-20186.78249,Cluster-20186.14797,Cluster-4621.0,Cluster-20186.44470,Cluster-20186.3403,Cluster-17834.0,Cluster-22672.1,Cluster-13493.0,Cluster-26794.0,Cluster-20186.64063,Cluster-20186.40103,Cluster-20186.43639,Clust…
863,Cluster-20186.59925,Cluster-20186.25428,Cluster-17750.0,Cluster-20186.20458,Cluster-20186.18451,Cluster-10638.1,Cluster-20186.27542,Cluster-20186.16797,Cluster-7031.0,Cluster-11263.0,Cluster-20186.102963,Cluster-20186.106261,Cluster-27163.0,Cluster-20186.63025,Cluster-20186.40671,Cluster-20186.66077,Cluster-17825.0,Cluster-20186.8186,Cluster-20186.69355,Cluster-13441.0,Cluster-23440.0,Cluster…
0,Cluster-20405.1,Cluster-20186.33119,Cluster-20186.87563,Cluster-20186.44755,Cluster-20186.6226,Cluster-20186.19724,Cluster-20186.49297,Cluster-1309.0,Cluster-20186.81030,Cluster-20186.97249,Cluster-20186.85984,Cluster-20186.22496,Cluster-20186.42239,Cluster-20186.54763,Cluster-20186.43972,Cluster-20186.58318,Cluster-20186.62965,Cluster-20186.56853,Cluster-5771.0,Cluster-20635.0,Cluster-20186.47…
12,Cluster-20186.30426,Cluster-20186.102411,Cluster-20186.10462,Cluster-20186.24360,Cluster-10543.0,Cluster-1685.0,Cluster-20186.16600,Cluster-20186.41222,Cluster-20186.96649,Cluster-20186.31720,Cluster-22241.1,Cluster-7605.0,Cluster-20186.55351,Cluster-20186.46455,Cluster-20186.7691,Cluster-20186.25552,Cluster-20186.74208,Cluster-20186.79133,Cluster-20186.45135,Cluster-20186.56239,Cluster-649.0,…
0186.29543,Cluster-20186.68215,Cluster-20186.90063,Cluster-18247.0,Cluster-20186.47083,Cluster-20186.19108,Cluster-16830.0,Cluster-14101.2,Cluster-30811.0,Cluster-17930.0,Cluster-20186.5968,Cluster-20186.47356,Cluster-20186.44983,Cluster-20186.106642,Cluster-28222.0,Cluster-20186.39135,Cluster-20186.31387,Cluster-20186.82931,Cluster-20186.60211,Cluster-20186.72223,Cluster-20186.49724,Cluster-2018…
uster-5109.0,Cluster-20186.95909,Cluster-20186.39661,Cluster-20186.46109,Cluster-20186.15451,Cluster-20186.12076,Cluster-20186.92013,Cluster-20186.52378,Cluster-20186.81805,Cluster-20186.29798,Cluster-8092.0,Cluster-20186.99158,Cluster-26467.0,Cluster-20186.17861,Cluster-20186.34342,Cluster-20186.65522,Cluster-20186.49768,Cluster-20186.46808,Cluster-20186.21736,Cluster-20186.44104,Cluster-20186.6…
86.25959,Cluster-22300.0,Cluster-13829.0,Cluster-20186.43644,Cluster-20186.80435,Cluster-14888.0,Cluster-20186.9530,Cluster-20186.36742,Cluster-20186.85036,Cluster-20186.34633,Cluster-20186.31385,Cluster-20186.6881,Cluster-20186.6406,Cluster-20186.3769,Cluster-20186.92308,Cluster-20186.94603,Cluster-8377.4,Cluster-20186.106223,Cluster-14003.0,Cluster-20186.82045,Cluster-13735.1,Cluster-20186.3621…
GO:0005575	Cellular Component	GO:0044464	cell part	GO:0044424	intracellular part	GO:0034708	methyltransferase complex	33	Cluster-20186.104206,Cluster-20186.127,Cluster-20186.51932,Cluster-31031.0,Cluster-20186.129,Cluster-20186.62622,Cluster-20186.16881,Cluster-20186.71977,Cluster-20186.128,Cluster-24960.0,Cluster-17941.3,Cluster-20186.95727,Cluster-22720.0,Cluster-13405.1,Cluster-16224.0,Cluster-20186.61327,Cluster-27518.0,Cluster-20186.94081,Cluster-29796.3,Cluster-24618.0,Cluster-20186.9348,Cluster-20186.102563,…
GO:0005575	Cellular Component	GO:0044464	cell part	GO:0044424	intracellular part	GO:0031248	protein acetyltransferase complex	117	Cluster-20186.61095,Cluster-20186.106640,Cluster-2794.0,Cluster-20186.60713,Cluster-3307.2,Cluster-20186.60958,Cluster-10358.0,Cluster-4538.0,Cluster-20186.77528,Cluster-20186.106644,Cluster-20186.62329,Cluster-20186.33503,Cluster-20186.56719,Cluster-20186.40967,Cluster-20186.98245,Cluster-16824.0,Cluster-20186.85525,Cluster-9453.0,Cluster-25161.0,Cluster-20186.106646,Cluster-20186.21757,Cluster-…
GO:0005575	Cellular Component	GO:0044464	cell part	GO:0044424	intracellular part	GO:0019866	organelle inner membrane	552	Cluster-9981.0,Cluster-6861.0,Cluster-20186.56647,Cluster-1672.0,Cluster-20186.49255,Cluster-20186.93753,Cluster-20186.87839,Cluster-20186.47987,Cluster-20186.83951,Cluster-20186.13050,Cluster-17295.0,Cluster-3909.0,Cluster-20186.100410,Cluster-20186.80103,Cluster-21100.1,Cluster-20186.60640,Cluster-7099.0,Cluster-20186.34050,Cluster-22352.0,Cluster-20186.67805,Cluster-14261.0,Cluster-3182.0,Clus…
GO:0005575	Cellular Component	GO:0044464	cell part	GO:0044424	intracellular part	GO:0045263	proton-transporting ATP synthase complex, coupling factor F(o)	175	Cluster-20186.85189,Cluster-4688.0,Cluster-20186.47792,Cluster-20186.64212,Cluster-20241.0,Cluster-20186.86536,Cluster-20186.89846,Cluster-20186.69761,Cluster-20186.92739,Cluster-16702.0,Cluster-27939.0,Cluster-20186.5061,Cluster-20186.75310,Cluster-28319.0,Cluster-17475.0,Cluster-20186.3984,Cluster-20186.43205,Cluster-20186.48414,Cluster-17503.0,Cluster-13397.0,Cluster-20186.59329,Cluster-20186.…
GO:0005575	Cellular Component	GO:0044464	cell part	GO:0044424	intracellular part	GO:0009579	thylakoid	626	Cluster-24204.0,Cluster-20186.101547,Cluster-20186.59753,Cluster-12819.0,Cluster-20186.36358,Cluster-12487.2,Cluster-1397.0,Cluster-20186.55672,Cluster-20186.63262,Cluster-13403.0,Cluster-791.0,Cluster-20186.79852,Cluster-20186.51484,Cluster-20186.61292,Cluster-17835.0,Cluster-20186.87623,Cluster-20186.58997,Cluster-20186.98142,Cluster-518.0,Cluster-20186.57349,Cluster-20186.62673,Cluster-2662.0,…
GO:0005575	Cellular Component	GO:0044464	cell part	GO:0044424	intracellular part	GO:0000178	exosome (RNase complex)	12	Cluster-20186.32948,Cluster-17973.0,Cluster-20186.32947,Cluster-20186.32949,Cluster-20186.66935,Cluster-10330.0,Cluster-18235.0,Cluster-20680.0,Cluster-20186.34614,Cluster-5229.0,Cluster-24283.0,Cluster-2893.0
GO:0005575	Cellular Component	GO:0044464	cell part	GO:0044424	intracellular part	GO:0030529	ribonucleoprotein complex	3084	Cluster-20186.41544,Cluster-20186.54884,Cluster-20186.53671,Cluster-21423.0,Cluster-2410.0,Cluster-20186.52611,Cluster-20186.62988,Cluster-446.0,Cluster-1719.0,Cluster-20186.8024,Cluster-20186.73934,Cluster-23958.0,Cluster-20186.67873,Cluster-24538.0,Cluster-20186.80170,Cluster-31291.0,Cluster-29345.0,Cluster-14216.0,Cluster-20186.31203,Cluster-20186.46544,Cluster-20186.65162,Cluster-5661.1,Clust…
6.95599,Cluster-20186.51945,Cluster-20186.74218,Cluster-20186.63644,Cluster-20186.50025,Cluster-1146.0,Cluster-20186.10137,Cluster-20186.75095,Cluster-20186.71281,Cluster-20186.95320,Cluster-20186.63973,Cluster-20186.26030,Cluster-1437.0,Cluster-20186.68145,Cluster-20186.93156,Cluster-1599.0,Cluster-294.0,Cluster-30173.0,Cluster-20186.93158,Cluster-20186.70744,Cluster-20186.17527,Cluster-20186.60…
GO:0005575	Cellular Component	GO:0044464	cell part	GO:0044424	intracellular part	GO:0045261	proton-transporting ATP synthase complex, catalytic core F(1)	47	Cluster-20186.46867,Cluster-20186.65303,Cluster-20186.50577,Cluster-22123.0,Cluster-20186.3370,Cluster-22019.0,Cluster-20186.58945,Cluster-20186.56637,Cluster-25894.0,Cluster-32037.0,Cluster-20186.65301,Cluster-20186.64611,Cluster-20186.62305,Cluster-27163.0,Cluster-6413.0,Cluster-20186.65305,Cluster-20186.65300,Cluster-20186.55639,Cluster-20186.18111,Cluster-20186.74215,Cluster-20851.0,Cluster-3…
GO:0005575	Cellular Component	GO:0044464	cell part	GO:0044424	intracellular part	GO:0031968	organelle outer membrane	386	Cluster-20186.6263,Cluster-20186.32242,Cluster-20186.76502,Cluster-20186.84056,Cluster-20186.18735,Cluster-20186.47453,Cluster-20186.57982,Cluster-20186.20160,Cluster-20186.49819,Cluster-20186.84049,Cluster-20186.58351,Cluster-20186.52422,Cluster-13084.0,Cluster-20186.20345,Cluster-20186.98612,Cluster-20186.86561,Cluster-20186.58032,Cluster-20186.21135,Cluster-20186.64505,Cluster-3113.0,Cluster-3…
GO:0005575	Cellular Component	GO:0044464	cell part	GO:0044424	intracellular part	GO:0044796	DNA polymerase processivity factor complex	2	Cluster-17037.0,Cluster-17037.1
GO:0005575	Cellular Component	GO:0044464	cell part	GO:0044424	intracellular part	GO:0046821	extrachromosomal DNA	17	Cluster-20186.76450,Cluster-20186.53258,Cluster-20186.30977,Cluster-20186.10619,Cluster-20186.19082,Cluster-20186.19081,Cluster-20186.30680,Cluster-20186.55557,Cluster-20186.41410,Cluster-20186.53259,Cluster-9594.0,Cluster-20186.54197,Cluster-20186.76454,Cluster-20186.52165,Cluster-20186.55288,Cluster-20186.76452,Cluster-20186.30292
GO:0005575	Cellular Component	GO:0044464	cell part	GO:0044424	intracellular part	GO:0005838	proteasome regulatory particle	1	Cluster-14325.1
GO:0005575	Cellular Component	GO:0044464	cell part	GO:0012505	endomembrane system	GO:0005783	endoplasmic reticulum	633	Cluster-20186.36468,Cluster-20186.26702,Cluster-30277.1,Cluster-20186.106323,Cluster-6027.0,Cluster-1523.0,Cluster-9469.0,Cluster-26905.0,Cluster-10068.0,Cluster-743.0,Cluster-20186.73881,Cluster-20186.61422,Cluster-20186.52706,Cluster-20186.65015,Cluster-17825.0,Cluster-21773.0,Cluster-20186.13980,Cluster-13276.0,Cluster-18153.1,Cluster-20186.71457,Cluster-20186.55272,Cluster-20186.45966,Cluster…
GO:0005575	Cellular Component	GO:0044464	cell part	GO:0012505	endomembrane system	GO:0030133	transport vesicle	205	Cluster-20186.26830,Cluster-18690.0,Cluster-25855.0,Cluster-20186.73288,Cluster-20186.76316,Cluster-20186.6187,Cluster-20186.64566,Cluster-32506.0,Cluster-20186.49520,Cluster-20186.89752,Cluster-1932.0,Cluster-20186.49519,Cluster-20186.75056,Cluster-20186.36794,Cluster-20186.81718,Cluster-20186.48276,Cluster-20186.88717,Cluster-20586.0,Cluster-20186.12025,Cluster-20186.95535,Cluster-20186.88720,C…
GO:0005575	Cellular Component	GO:0044464	cell part	GO:0012505	endomembrane system	GO:0030141	secretory granule	27	Cluster-20186.56501,Cluster-14804.0,Cluster-20186.42299,Cluster-20186.66725,Cluster-27828.0,Cluster-20186.35366,Cluster-20186.76950,Cluster-24559.0,Cluster-20186.50760,Cluster-20186.48324,Cluster-14804.2,Cluster-20186.50759,Cluster-14921.2,Cluster-20186.71711,Cluster-20186.76951,Cluster-20186.70326,Cluster-20186.52676,Cluster-20186.101961,Cluster-21626.0,Cluster-20186.72176,Cluster-20186.64194,Cl…
GO:0005575	Cellular Component	GO:0044464	cell part	GO:0012505	endomembrane system	GO:0005794	Golgi apparatus	343	Cluster-20186.29543,Cluster-20186.35144,Cluster-20186.2129,Cluster-20186.74609,Cluster-20186.60323,Cluster-20186.47852,Cluster-20186.27294,Cluster-20186.101150,Cluster-20186.15870,Cluster-20186.41567,Cluster-20186.56973,Cluster-20186.42906,Cluster-15185.0,Cluster-20186.57512,Cluster-20186.2703,Cluster-20186.29867,Cluster-20186.105849,Cluster-20186.47136,Cluster-3376.1,Cluster-20186.60450,Cluster-…
GO:0005575	Cellular Component	GO:0044464	cell part	GO:0012505	endomembrane system	GO:0005635	nuclear envelope	117	Cluster-20186.68567,Cluster-7691.0,Cluster-12805.0,Cluster-20186.20699,Cluster-27265.0,Cluster-20186.33870,Cluster-20186.31823,Cluster-20186.12733,Cluster-20186.105884,Cluster-20186.94958,Cluster-20186.28601,Cluster-20186.88629,Cluster-30264.0,Cluster-31464.0,Cluster-8682.0,Cluster-8693.0,Cluster-20186.104499,Cluster-20186.42276,Cluster-29887.1,Cluster-20186.47298,Cluster-20186.86091,Cluster-2018…
GO:0005575	Cellular Component	GO:0044464	cell part	GO:0012505	endomembrane system	GO:0042175	nuclear outer membrane-endoplasmic reticulum membrane network	587	Cluster-20186.49584,Cluster-20186.59778,Cluster-20186.92364,Cluster-20186.100842,Cluster-20186.102053,Cluster-20186.62635,Cluster-31471.0,Cluster-20186.85036,Cluster-20186.36830,Cluster-20186.78915,Cluster-20186.61656,Cluster-20186.92713,Cluster-20186.58402,Cluster-20186.5721,Cluster-20186.10130,Cluster-20186.51077,Cluster-20186.16822,Cluster-20186.54545,Cluster-20186.32983,Cluster-7008.0,Cluster…
GO:0005575	Cellular Component	GO:0044464	cell part	GO:0012505	endomembrane system	GO:0005905	coated pit	38	Cluster-20186.48922,Cluster-20186.74019,Cluster-6221.0,Cluster-29953.0,Cluster-20186.95533,Cluster-20186.53634,Cluster-20186.77865,Cluster-20186.32876,Cluster-20186.24978,Cluster-20186.98472,Cluster-20186.77147,Cluster-20186.26239,Cluster-20186.86223,Cluster-20186.41622,Cluster-20186.92282,Cluster-20186.53727,Cluster-20186.53568,Cluster-15445.0,Cluster-20186.42289,Cluster-19243.0,Cluster-20186.51…
GO:0005575	Cellular Component	GO:0044464	cell part	GO:0012505	endomembrane system	GO:0005768	endosome	31	Cluster-20186.48424,Cluster-22310.0,Cluster-20186.92716,Cluster-20186.45490,Cluster-20186.106590,Cluster-20186.87605,Cluster-20186.42068,Cluster-20186.10140,Cluster-29917.0,Cluster-20186.68900,Cluster-20186.95679,Cluster-20186.57952,Cluster-20186.95141,Cluster-20186.10138,Cluster-20186.100443,Cluster-20186.13274,Cluster-2147.0,Cluster-20186.535,Cluster-24249.1,Cluster-22074.0,Cluster-20186.68712,…
GO:0005575	Cellular Component	GO:0044464	cell part	GO:0042175	nuclear outer membrane-endoplasmic reticulum membrane network	GO:0005789	endoplasmic reticulum membrane	319	Cluster-20186.67853,Cluster-17828.0,Cluster-13944.0,Cluster-20186.52239,Cluster-20186.34125,Cluster-20186.63914,Cluster-1408.0,Cluster-9062.0,Cluster-20186.53769,Cluster-20186.90439,Cluster-20186.31777,Cluster-29907.0,Cluster-20186.44068,Cluster-6357.1,Cluster-27873.0,Cluster-20186.25717,Cluster-7585.0,Cluster-20186.95390,Cluster-20186.1811,Cluster-20186.14502,Cluster-20186.77417,Cluster-20186.15…
GO:0005575	Cellular Component	GO:0044464	cell part	GO:0097223	sperm part	GO:0036126	sperm flagellum	4	Cluster-26492.0,Cluster-20186.27605,Cluster-20186.77875,Cluster-20186.49904
GO:0005575	Cellular Component	GO:0044464	cell part	GO:0044463	cell projection part	GO:0044441	ciliary part	8	Cluster-20186.49904,Cluster-20186.27605,Cluster-26492.0,Cluster-20186.69195,Cluster-20186.66733,Cluster-20186.89204,Cluster-20186.77875,Cluster-20186.31531
GO:0005575	Cellular Component	GO:0044464	cell part	GO:0044463	cell projection part	GO:0044461	bacterial-type flagellum part	37	Cluster-20186.71510,Cluster-20186.13344,Cluster-20186.100736,Cluster-20186.87190,Cluster-20186.57683,Cluster-20186.92532,Cluster-20186.43676,Cluster-20186.16186,Cluster-31857.0,Cluster-20186.31783,Cluster-29680.0,Cluster-16711.0,Cluster-20186.10247,Cluster-20186.44943,Cluster-9950.0,Cluster-20186.16187,Cluster-20186.50772,Cluster-20186.90122,Cluster-20186.4124,Cluster-20186.60323,Cluster-20186.22…
GO:0005575	Cellular Component	GO:0044464	cell part	GO:1990204	oxidoreductase complex	GO:0030964	NADH dehydrogenase complex	60	Cluster-25498.0,Cluster-6617.0,Cluster-20186.18140,Cluster-20186.52380,Cluster-20186.45485,Cluster-20186.67011,Cluster-5973.0,Cluster-18247.0,Cluster-20186.66917,Cluster-20186.75797,Cluster-20186.62628,Cluster-21168.0,Cluster-20186.67805,Cluster-20186.90543,Cluster-20186.68671,Cluster-20186.32274,Cluster-20851.0,Cluster-29372.0,Cluster-20186.66842,Cluster-20186.18111,Cluster-20186.31536,Cluster-2…
GO:0005575	Cellular Component	GO:0044464	cell part	GO:1990204	oxidoreductase complex	GO:0045275	respiratory chain complex III	47	Cluster-20186.28678,Cluster-20186.87418,Cluster-20186.68192,Cluster-20186.45448,Cluster-20186.99367,Cluster-20186.87421,Cluster-20186.43948,Cluster-23536.0,Cluster-20186.76426,Cluster-31976.0,Cluster-22300.0,Cluster-20186.34930,Cluster-20186.25706,Cluster-20186.85456,Cluster-20186.17978,Cluster-20186.45219,Cluster-20186.67530,Cluster-229.0,Cluster-23404.0,Cluster-20186.76926,Cluster-20186.68194,C…
GO:0005575	Cellular Component	GO:0044464	cell part	GO:1990204	oxidoreductase complex	GO:0045240	dihydrolipoyl dehydrogenase complex	1	Cluster-11993.0
GO:0005575	Cellular Component	GO:0044464	cell part	GO:0031975	envelope	GO:0030313	cell envelope	64	Cluster-20186.40056,Cluster-4224.0,Cluster-15108.0,Cluster-20186.76562,Cluster-25788.0,Cluster-20186.98424,Cluster-20186.86227,Cluster-20186.60930,Cluster-20186.57229,Cluster-20186.72744,Cluster-20186.67628,Cluster-25918.0,Cluster-20186.106306,Cluster-20186.41999,Cluster-1443.0,Cluster-20186.31382,Cluster-20186.25021,Cluster-10330.0,Cluster-20186.37529,Cluster-20186.32489,Cluster-20186.89161,Clus…
GO:0005575	Cellular Component	GO:0044464	cell part	GO:0031975	envelope	GO:0031967	organelle envelope	1115	Cluster-6861.0,Cluster-27265.0,Cluster-20186.56647,Cluster-1672.0,Cluster-20186.83951,Cluster-20186.35777,Cluster-11928.0,Cluster-20186.88629,Cluster-20186.87839,Cluster-20186.26577,Cluster-17295.0,Cluster-20186.50000,Cluster-20186.100410,Cluster-20186.46685,Cluster-20186.13050,Cluster-7099.0,Cluster-20186.60640,Cluster-21100.1,Cluster-20186.59757,Cluster-20186.10832,Cluster-16886.0,Cluster-21826…
GO:0005575	Cellular Component	GO:0044464	cell part	GO:0005622	intracellular	GO:0044424	intracellular part	19173	Cluster-20186.428,Cluster-20186.39788,Cluster-20186.82385,Cluster-8186.0,Cluster-26047.0,Cluster-20186.68424,Cluster-7379.0,Cluster-20186.11117,Cluster-20186.49294,Cluster-20186.61371,Cluster-20186.73802,Cluster-25942.0,Cluster-20186.63556,Cluster-20832.0,Cluster-20186.33665,Cluster-20186.76632,Cluster-20186.106184,Cluster-20186.42514,Cluster-20186.20457,Cluster-20186.98811,Cluster-20186.52436,Cl…
76558,Cluster-20186.24695,Cluster-20186.81229,Cluster-20186.51097,Cluster-20186.60279,Cluster-20186.55466,Cluster-20186.94205,Cluster-20186.71960,Cluster-9808.0,Cluster-20186.40303,Cluster-20186.48091,Cluster-20186.100162,Cluster-13135.0,Cluster-20186.11846,Cluster-20186.73823,Cluster-20186.63117,Cluster-20186.78011,Cluster-22681.0,Cluster-20186.98088,Cluster-21764.0,Cluster-20186.49487,Cluster-2…
0186.31529,Cluster-20186.45267,Cluster-20186.57868,Cluster-20186.68311,Cluster-20186.48809,Cluster-29398.0,Cluster-20186.58393,Cluster-20186.29069,Cluster-20186.24775,Cluster-25604.0,Cluster-2489.1,Cluster-20613.0,Cluster-5731.0,Cluster-20186.7470,Cluster-20186.82101,Cluster-20186.1826,Cluster-20186.14254,Cluster-20186.48363,Cluster-20186.53702,Cluster-20186.58720,Cluster-20186.615,Cluster-20186.…
,Cluster-20186.14168,Cluster-20186.65836,Cluster-20186.77623,Cluster-20186.105559,Cluster-20186.67032,Cluster-20186.44009,Cluster-20186.51411,Cluster-30666.0,Cluster-9241.4,Cluster-10901.0,Cluster-20186.52995,Cluster-20186.84533,Cluster-20186.50367,Cluster-20186.7486,Cluster-20186.64270,Cluster-20186.16883,Cluster-25225.0,Cluster-20186.13906,Cluster-20186.84982,Cluster-20186.47357,Cluster-20186.9…
uster-20186.43452,Cluster-12292.0,Cluster-20186.69984,Cluster-20186.62260,Cluster-18382.0,Cluster-20186.22282,Cluster-20186.32666,Cluster-20186.71450,Cluster-20186.50621,Cluster-23807.0,Cluster-30643.1,Cluster-20186.29406,Cluster-18128.0,Cluster-20186.15490,Cluster-6754.0,Cluster-25964.0,Cluster-20186.85641,Cluster-20186.62397,Cluster-2362.0,Cluster-20186.31385,Cluster-20186.34633,Cluster-20186.8…
20186.66169,Cluster-20186.26183,Cluster-9196.0,Cluster-20186.8018,Cluster-20186.63445,Cluster-20186.56155,Cluster-20186.81458,Cluster-20186.74127,Cluster-19951.0,Cluster-12034.0,Cluster-7112.1,Cluster-20186.35283,Cluster-20186.89183,Cluster-20186.43836,Cluster-20186.72895,Cluster-18861.0,Cluster-20186.19118,Cluster-20186.91809,Cluster-20186.3294,Cluster-20186.50963,Cluster-20186.41514,Cluster-201…
0186.102607,Cluster-20186.106270,Cluster-20186.62793,Cluster-13830.0,Cluster-20186.43963,Cluster-31058.0,Cluster-20186.63291,Cluster-20186.99331,Cluster-28474.0,Cluster-20186.51827,Cluster-20186.25076,Cluster-20186.53517,Cluster-20186.80510,Cluster-20186.72301,Cluster-20186.60137,Cluster-20186.54873,Cluster-20186.45280,Cluster-16197.0,Cluster-7263.0,Cluster-20186.12218,Cluster-20186.7462,Cluster-…
Cluster-20186.87291,Cluster-20186.2181,Cluster-20186.43097,Cluster-20186.58811,Cluster-20186.31677,Cluster-20186.67339,Cluster-20186.6369,Cluster-20186.88262,Cluster-20186.82968,Cluster-20186.5836,Cluster-20186.24015,Cluster-20186.78694,Cluster-20186.67832,Cluster-20186.57309,Cluster-20186.71353,Cluster-20186.98789,Cluster-21862.2,Cluster-20186.72561,Cluster-20186.51589,Cluster-18678.0,Cluster-20…
ster-20186.59986,Cluster-20186.91888,Cluster-29607.0,Cluster-20186.65066,Cluster-20186.43718,Cluster-19412.0,Cluster-20186.85330,Cluster-20186.38846,Cluster-20186.84310,Cluster-20186.61512,Cluster-20186.18614,Cluster-20186.79233,Cluster-20186.12948,Cluster-20186.43333,Cluster-20186.98067,Cluster-20186.27171,Cluster-20186.61869,Cluster-20186.66935,Cluster-20186.46851,Cluster-20186.89786,Cluster-54…
,Cluster-20186.52424,Cluster-528.0,Cluster-20186.10589,Cluster-20186.72464,Cluster-20186.96360,Cluster-20186.42999,Cluster-20186.29949,Cluster-20186.80168,Cluster-30409.0,Cluster-20186.77074,Cluster-20186.97773,Cluster-20186.5226,Cluster-20186.99137,Cluster-20186.29284,Cluster-20186.63549,Cluster-103.0,Cluster-20186.57425,Cluster-20186.52900,Cluster-20186.33508,Cluster-20186.67803,Cluster-20186.5…
20186.60706,Cluster-20186.58771,Cluster-30593.1,Cluster-24531.0,Cluster-20186.92162,Cluster-20186.74497,Cluster-25411.2,Cluster-20186.21996,Cluster-1438.0,Cluster-20186.98793,Cluster-20186.5755,Cluster-20186.76543,Cluster-32340.3,Cluster-20186.38126,Cluster-20186.51328,Cluster-20186.22610,Cluster-20186.18896,Cluster-20186.56963,Cluster-20186.61858,Cluster-20186.8629,Cluster-21057.0,Cluster-20186.…
GO:0005575	Cellular Component	GO:0044464	cell part	GO:0030427	site of polarized growth	GO:0035838	growing cell tip	1	Cluster-31388.0
GO:0005575	Cellular Component	GO:0044464	cell part	GO:0030312	external encapsulating structure	GO:0044462	external encapsulating structure part	49	Cluster-20186.43940,Cluster-18937.0,Cluster-20186.62696,Cluster-20186.86079,Cluster-20186.86840,Cluster-20186.24645,Cluster-6126.0,Cluster-20186.57675,Cluster-20186.60928,Cluster-20186.104971,Cluster-20186.32489,Cluster-21213.0,Cluster-20186.37529,Cluster-10330.0,Cluster-20186.61384,Cluster-20186.89161,Cluster-20186.95135,Cluster-20186.4530,Cluster-20186.95056,Cluster-20186.14390,Cluster-20186.44…
GO:0005575	Cellular Component	GO:0044464	cell part	GO:0030312	external encapsulating structure	GO:0005618	cell wall	19	Cluster-20186.64414,Cluster-20186.31382,Cluster-20186.94723,Cluster-20186.41999,Cluster-20186.76739,Cluster-20186.19748,Cluster-20186.2840,Cluster-28255.0,Cluster-20186.67628,Cluster-20186.71608,Cluster-20186.105295,Cluster-20186.86227,Cluster-134.0,Cluster-11681.0,Cluster-20186.76740,Cluster-20186.151,Cluster-20186.34439,Cluster-20186.82222,Cluster-20186.77157
GO:0005575	Cellular Component	GO:0044464	cell part	GO:0042995	cell projection	GO:0005929	cilium	246	Cluster-26492.0,Cluster-20186.16793,Cluster-20186.59181,Cluster-20186.95536,Cluster-23169.0,Cluster-20186.49904,Cluster-18704.0,Cluster-20186.66075,Cluster-20186.18213,Cluster-20186.18214,Cluster-20186.57962,Cluster-20186.84516,Cluster-20186.96761,Cluster-20186.36802,Cluster-4915.1,Cluster-20186.21806,Cluster-20186.46286,Cluster-20186.89880,Cluster-20186.22438,Cluster-20186.86786,Cluster-20186.58…
GO:0005575	Cellular Component	GO:0044464	cell part	GO:0042995	cell projection	GO:0009288	bacterial-type flagellum	37	Cluster-16711.0,Cluster-20186.10247,Cluster-20186.44943,Cluster-9950.0,Cluster-20186.16187,Cluster-20186.4124,Cluster-20186.90122,Cluster-20186.50772,Cluster-20186.60323,Cluster-20186.22448,Cluster-30619.0,Cluster-20186.832,Cluster-20186.71510,Cluster-20186.13344,Cluster-20186.100736,Cluster-20186.87190,Cluster-20186.57683,Cluster-20186.43676,Cluster-20186.92532,Cluster-20186.16186,Cluster-31857.…
GO:0005575	Cellular Component	GO:0044464	cell part	GO:0042995	cell projection	GO:0090406	pollen tube	1	Cluster-31388.0
GO:0005575	Cellular Component	GO:0044464	cell part	GO:0042995	cell projection	GO:0044463	cell projection part	46	Cluster-20186.13344,Cluster-20186.71510,Cluster-20186.87190,Cluster-20186.100736,Cluster-20186.57683,Cluster-20186.66733,Cluster-20186.92532,Cluster-20186.43676,Cluster-31857.0,Cluster-20186.16186,Cluster-20186.27605,Cluster-20186.31783,Cluster-29680.0,Cluster-16711.0,Cluster-20186.10247,Cluster-20186.44943,Cluster-9950.0,Cluster-20186.50772,Cluster-20186.90122,Cluster-20186.4124,Cluster-20186.69…
GO:0005575	Cellular Component	GO:0044464	cell part	GO:0005886	plasma membrane	GO:0005887	integral component of plasma membrane	223	Cluster-20186.36482,Cluster-20186.4189,Cluster-20186.8177,Cluster-20186.102145,Cluster-20186.35562,Cluster-20186.19248,Cluster-20186.42611,Cluster-20186.92685,Cluster-20186.47368,Cluster-20186.61945,Cluster-20186.89929,Cluster-20186.103578,Cluster-14027.0,Cluster-20186.59354,Cluster-20186.50429,Cluster-20186.104271,Cluster-20186.93461,Cluster-20186.98754,Cluster-20186.68234,Cluster-20186.18163,Cl…
GO:0005575	Cellular Component	GO:0044464	cell part	GO:0005886	plasma membrane	GO:0098797	plasma membrane protein complex	497	Cluster-18613.0,Cluster-20186.57987,Cluster-20186.77148,Cluster-20186.2306,Cluster-20186.76694,Cluster-20186.51470,Cluster-20186.76417,Cluster-20186.11950,Cluster-20186.59100,Cluster-20186.53660,Cluster-17870.0,Cluster-16829.0,Cluster-20186.91798,Cluster-20186.7806,Cluster-20186.14108,Cluster-28258.0,Cluster-20186.47318,Cluster-20186.51425,Cluster-20186.46536,Cluster-20186.63617,Cluster-20186.563…
GO:0005575	Cellular Component	GO:0044464	cell part	GO:0005886	plasma membrane	GO:0009898	cytoplasmic side of plasma membrane	50	Cluster-20186.21235,Cluster-20186.57986,Cluster-20186.57987,Cluster-22967.0,Cluster-22708.1,Cluster-26115.0,Cluster-20186.21233,Cluster-20186.35603,Cluster-20186.79470,Cluster-20186.18016,Cluster-20186.38691,Cluster-30754.0,Cluster-20186.101546,Cluster-20186.43703,Cluster-20186.56616,Cluster-31490.0,Cluster-20186.31231,Cluster-3537.0,Cluster-20186.58757,Cluster-20186.38692,Cluster-18351.0,Cluster…
GO:0005575	Cellular Component	GO:0044464	cell part	GO:0005886	plasma membrane	GO:0098802	plasma membrane receptor complex	82	Cluster-20186.50429,Cluster-20186.28067,Cluster-20186.77107,Cluster-22813.0,Cluster-20186.1921,Cluster-20186.27131,Cluster-20186.58801,Cluster-9058.0,Cluster-20186.68797,Cluster-20186.3607,Cluster-20186.44730,Cluster-20186.103399,Cluster-20186.92685,Cluster-20186.19248,Cluster-20186.102145,Cluster-20186.8177,Cluster-20186.35562,Cluster-20186.76519,Cluster-20186.66170,Cluster-20186.37792,Cluster-1…
GO:0005575	Cellular Component	GO:0044464	cell part	GO:0005886	plasma membrane	GO:0044459	plasma membrane part	758	Cluster-20186.101545,Cluster-20186.30051,Cluster-20186.63529,Cluster-1226.0,Cluster-20186.28062,Cluster-20186.75362,Cluster-20186.49330,Cluster-32506.0,Cluster-20186.68613,Cluster-32280.2,Cluster-20186.55037,Cluster-20186.36751,Cluster-20186.88634,Cluster-20186.30672,Cluster-20186.59451,Cluster-26566.0,Cluster-20186.90808,Cluster-20186.91582,Cluster-20186.75635,Cluster-20186.20008,Cluster-20186.6…
GO:0005575	Cellular Component	GO:0044464	cell part	GO:0005886	plasma membrane	GO:0019897	extrinsic component of plasma membrane	86	Cluster-20186.54272,Cluster-20186.86599,Cluster-20186.89167,Cluster-20186.20013,Cluster-20186.75635,Cluster-20186.20008,Cluster-20186.28689,Cluster-20186.43704,Cluster-20186.53921,Cluster-20186.62069,Cluster-20186.89168,Cluster-20186.26102,Cluster-20186.65262,Cluster-20186.101545,Cluster-20186.6711,Cluster-20186.62662,Cluster-20186.72710,Cluster-20186.57984,Cluster-20186.18016,Cluster-20186.10022…
GO:0005575	Cellular Component	GO:0044464	cell part	GO:0005886	plasma membrane	GO:0031226	intrinsic component of plasma membrane	454	Cluster-20186.4810,Cluster-20186.102466,Cluster-19887.0,Cluster-20186.27131,Cluster-20186.23175,Cluster-20186.81528,Cluster-20186.68797,Cluster-20186.22740,Cluster-20186.3607,Cluster-20186.19102,Cluster-20186.34687,Cluster-20186.93461,Cluster-20186.26802,Cluster-20186.18163,Cluster-20186.68234,Cluster-20186.80653,Cluster-20186.72614,Cluster-20186.96008,Cluster-14027.0,Cluster-20186.36624,Cluster-…
GO:0005575	Cellular Component	GO:0044464	cell part	GO:0071944	cell periphery	GO:0030312	external encapsulating structure	407	Cluster-20186.4530,Cluster-20186.32791,Cluster-20186.68203,Cluster-25939.0,Cluster-20186.46995,Cluster-20186.55080,Cluster-20186.60868,Cluster-945.0,Cluster-28255.0,Cluster-20186.16013,Cluster-20186.11597,Cluster-9500.0,Cluster-29005.0,Cluster-20186.61362,Cluster-29141.0,Cluster-20186.78878,Cluster-20186.17533,Cluster-20186.43940,Cluster-20186.81412,Cluster-20186.69394,Cluster-20186.105295,Cluste…
GO:0005575	Cellular Component	GO:0044464	cell part	GO:0071944	cell periphery	GO:0005886	plasma membrane	765	Cluster-30835.0,Cluster-20186.53685,Cluster-20186.61735,Cluster-20186.42611,Cluster-20186.47368,Cluster-20186.81367,Cluster-10193.0,Cluster-20186.26652,Cluster-20186.81766,Cluster-20186.36482,Cluster-14027.0,Cluster-20186.96008,Cluster-20186.36624,Cluster-20186.36357,Cluster-20186.78089,Cluster-20186.74863,Cluster-20186.72614,Cluster-20186.34687,Cluster-20186.93461,Cluster-32477.0,Cluster-17754.0…
GO:0005575	Cellular Component	GO:0044464	cell part	GO:0071944	cell periphery	GO:0005938	cell cortex	279	Cluster-20186.58271,Cluster-20186.69441,Cluster-14704.0,Cluster-20186.99796,Cluster-20186.67472,Cluster-20186.87539,Cluster-20186.73910,Cluster-20186.80102,Cluster-20186.76504,Cluster-20186.80542,Cluster-26467.0,Cluster-20186.58032,Cluster-16323.0,Cluster-20186.91810,Cluster-20186.12230,Cluster-20186.88306,Cluster-20186.95537,Cluster-20186.37972,Cluster-20186.14138,Cluster-20186.56796,Cluster-201…
GO:0005575	Cellular Component	GO:0044464	cell part	GO:0097458	neuron part	GO:0098793	presynapse	17	Cluster-7487.0,Cluster-20186.15049,Cluster-20186.36305,Cluster-20186.24576,Cluster-20186.36032,Cluster-20186.64835,Cluster-20186.65147,Cluster-9253.0,Cluster-8901.2,Cluster-20186.26259,Cluster-20186.44944,Cluster-11397.0,Cluster-20186.43648,Cluster-21304.0,Cluster-14704.2,Cluster-20186.36031,Cluster-9619.0
GO:0005575	Cellular Component	GO:0044464	cell part	GO:0060187	cell pole	GO:0051286	cell tip	1	Cluster-31388.0
GO:0005575	Cellular Component	GO:0044464	cell part	GO:0044459	plasma membrane part	GO:0019897	extrinsic component of plasma membrane	86	Cluster-20186.54272,Cluster-20186.86599,Cluster-20186.89167,Cluster-20186.20013,Cluster-20186.75635,Cluster-20186.20008,Cluster-20186.28689,Cluster-20186.43704,Cluster-20186.53921,Cluster-20186.62069,Cluster-20186.89168,Cluster-20186.26102,Cluster-20186.65262,Cluster-20186.101545,Cluster-20186.6711,Cluster-20186.62662,Cluster-20186.72710,Cluster-20186.57984,Cluster-20186.18016,Cluster-20186.10022…
GO:0005575	Cellular Component	GO:0044464	cell part	GO:0044459	plasma membrane part	GO:0031226	intrinsic component of plasma membrane	454	Cluster-20186.4810,Cluster-20186.102466,Cluster-19887.0,Cluster-20186.27131,Cluster-20186.23175,Cluster-20186.81528,Cluster-20186.68797,Cluster-20186.22740,Cluster-20186.3607,Cluster-20186.19102,Cluster-20186.34687,Cluster-20186.93461,Cluster-20186.26802,Cluster-20186.18163,Cluster-20186.68234,Cluster-20186.80653,Cluster-20186.72614,Cluster-20186.96008,Cluster-14027.0,Cluster-20186.36624,Cluster-…
GO:0005575	Cellular Component	GO:0044464	cell part	GO:0044459	plasma membrane part	GO:0009898	cytoplasmic side of plasma membrane	50	Cluster-20186.21235,Cluster-20186.57986,Cluster-20186.57987,Cluster-22967.0,Cluster-22708.1,Cluster-26115.0,Cluster-20186.21233,Cluster-20186.35603,Cluster-20186.79470,Cluster-20186.18016,Cluster-20186.38691,Cluster-30754.0,Cluster-20186.101546,Cluster-20186.43703,Cluster-20186.56616,Cluster-31490.0,Cluster-20186.31231,Cluster-3537.0,Cluster-20186.58757,Cluster-20186.38692,Cluster-18351.0,Cluster…
GO:0005575	Cellular Component	GO:0044464	cell part	GO:0044459	plasma membrane part	GO:0098797	plasma membrane protein complex	497	Cluster-18613.0,Cluster-20186.57987,Cluster-20186.77148,Cluster-20186.2306,Cluster-20186.76694,Cluster-20186.51470,Cluster-20186.76417,Cluster-20186.11950,Cluster-20186.59100,Cluster-20186.53660,Cluster-17870.0,Cluster-16829.0,Cluster-20186.91798,Cluster-20186.7806,Cluster-20186.14108,Cluster-28258.0,Cluster-20186.47318,Cluster-20186.51425,Cluster-20186.46536,Cluster-20186.63617,Cluster-20186.563…
GO:0005575	Cellular Component	GO:0044215	other organism	GO:0018995	host	GO:0043657	host cell	353	Cluster-20186.64426,Cluster-5625.0,Cluster-24709.1,Cluster-20186.60583,Cluster-23558.0,Cluster-20186.13185,Cluster-20186.95911,Cluster-13828.0,Cluster-20186.40019,Cluster-5727.0,Cluster-20186.99914,Cluster-20186.29551,Cluster-20186.54503,Cluster-20186.51971,Cluster-20186.67171,Cluster-20186.87562,Cluster-20186.23449,Cluster-20186.33591,Cluster-20186.102235,Cluster-6179.2,Cluster-20186.60988,Clust…
GO:0005575	Cellular Component	GO:0044215	other organism	GO:0044217	other organism part	GO:0033643	host cell part	353	Cluster-20186.57006,Cluster-20186.13109,Cluster-20186.47978,Cluster-20186.63977,Cluster-20186.50634,Cluster-20186.43671,Cluster-28279.0,Cluster-20186.69228,Cluster-20186.44648,Cluster-20186.77862,Cluster-32012.0,Cluster-20186.38340,Cluster-20186.65152,Cluster-20186.57746,Cluster-20186.97868,Cluster-20186.39023,Cluster-20186.62332,Cluster-20186.80508,Cluster-20186.36303,Cluster-28183.1,Cluster-436…
GO:0005575	Cellular Component	GO:0044215	other organism	GO:0044217	other organism part	GO:0044216	other organism cell	357	Cluster-20186.39997,Cluster-20186.87521,Cluster-20186.48661,Cluster-31888.0,Cluster-29385.0,Cluster-20186.64313,Cluster-20186.53451,Cluster-20186.42289,Cluster-20186.68894,Cluster-20186.31091,Cluster-20186.55352,Cluster-20186.89367,Cluster-15468.0,Cluster-20186.49202,Cluster-20186.65846,Cluster-20186.71553,Cluster-20186.57345,Cluster-20186.51158,Cluster-20186.39567,Cluster-20186.59673,Cluster-260…
GO:0005575	Cellular Component	GO:0044215	other organism	GO:0044217	other organism part	GO:0044279	other organism membrane	111	Cluster-20186.71553,Cluster-20186.68819,Cluster-20186.31470,Cluster-20186.49202,Cluster-20186.86463,Cluster-32590.0,Cluster-20186.31483,Cluster-20186.35956,Cluster-20186.102080,Cluster-20186.63010,Cluster-20186.42289,Cluster-20186.22871,Cluster-20186.85565,Cluster-20186.53451,Cluster-29385.0,Cluster-20186.68821,Cluster-20186.64313,Cluster-20186.55122,Cluster-20186.56236,Cluster-25700.0,Cluster-20…
GO:0005575	Cellular Component	GO:0044422	organelle part	GO:0031300	intrinsic component of organelle membrane	GO:0031228	intrinsic component of Golgi membrane	80	Cluster-20186.37739,Cluster-20186.4065,Cluster-20186.65261,Cluster-20186.31236,Cluster-15185.0,Cluster-20186.20144,Cluster-20186.37648,Cluster-20186.82634,Cluster-20186.41567,Cluster-20186.7958,Cluster-20186.101150,Cluster-20186.2346,Cluster-20186.8702,Cluster-9518.0,Cluster-20186.54488,Cluster-20186.101151,Cluster-20186.10051,Cluster-20186.99776,Cluster-20186.101941,Cluster-20186.92822,Cluster-2…
GO:0005575	Cellular Component	GO:0044422	organelle part	GO:0031300	intrinsic component of organelle membrane	GO:0098573	intrinsic component of mitochondrial membrane	25	Cluster-20186.25785,Cluster-20186.7618,Cluster-20186.38691,Cluster-20186.57585,Cluster-20186.57407,Cluster-20186.25781,Cluster-20186.71239,Cluster-29131.0,Cluster-20186.76186,Cluster-10210.0,Cluster-20186.24368,Cluster-24051.0,Cluster-20186.52120,Cluster-27115.0,Cluster-13255.0,Cluster-20186.9164,Cluster-20186.38692,Cluster-24171.0,Cluster-23893.0,Cluster-2990.0,Cluster-20186.12183,Cluster-20186.…
GO:0005575	Cellular Component	GO:0044422	organelle part	GO:0031300	intrinsic component of organelle membrane	GO:0031231	intrinsic component of peroxisomal membrane	52	Cluster-3889.0,Cluster-20186.15599,Cluster-20186.68426,Cluster-20186.53892,Cluster-20186.157,Cluster-20186.58330,Cluster-20186.51333,Cluster-20186.58331,Cluster-20186.25835,Cluster-20186.78541,Cluster-20186.60749,Cluster-20186.52131,Cluster-20186.60655,Cluster-20186.34605,Cluster-20186.44279,Cluster-20186.13590,Cluster-15365.0,Cluster-20186.63189,Cluster-20186.57201,Cluster-20186.5725,Cluster-201…
GO:0005575	Cellular Component	GO:0044422	organelle part	GO:0031300	intrinsic component of organelle membrane	GO:0031227	intrinsic component of endoplasmic reticulum membrane	130	Cluster-18534.0,Cluster-20186.95388,Cluster-20186.59839,Cluster-13887.0,Cluster-20186.50648,Cluster-16689.0,Cluster-20186.63516,Cluster-20186.87434,Cluster-20186.102556,Cluster-20186.95391,Cluster-20186.33636,Cluster-19239.0,Cluster-2560.0,Cluster-23898.0,Cluster-22073.0,Cluster-20186.44573,Cluster-27635.0,Cluster-20186.77456,Cluster-20186.63930,Cluster-2226.0,Cluster-20186.78913,Cluster-20186.78…
GO:0005575	Cellular Component	GO:0044422	organelle part	GO:0031300	intrinsic component of organelle membrane	GO:0031301	integral component of organelle membrane	300	Cluster-20186.55026,Cluster-13493.0,Cluster-13428.0,Cluster-20186.77049,Cluster-20186.57222,Cluster-20186.59760,Cluster-20186.14963,Cluster-20186.28601,Cluster-20186.75975,Cluster-20186.25835,Cluster-20186.55272,Cluster-20186.50640,Cluster-20186.9164,Cluster-20186.86091,Cluster-3383.0,Cluster-20186.3294,Cluster-20186.5725,Cluster-19716.0,Cluster-20186.45017,Cluster-17530.0,Cluster-20186.61422,Clu…
GO:0005575	Cellular Component	GO:0044422	organelle part	GO:0031300	intrinsic component of organelle membrane	GO:0031229	intrinsic component of nuclear inner membrane	16	Cluster-20186.86962,Cluster-20186.28600,Cluster-20186.9373,Cluster-20186.20699,Cluster-20186.27854,Cluster-20186.37198,Cluster-20186.28601,Cluster-20186.57224,Cluster-20186.49986,Cluster-12827.0,Cluster-20186.53647,Cluster-20186.11049,Cluster-20186.32795,Cluster-20186.86091,Cluster-20186.49985,Cluster-21100.1
GO:0005575	Cellular Component	GO:0044422	organelle part	GO:0044461	bacterial-type flagellum part	GO:0030694	bacterial-type flagellum basal body, rod	9	Cluster-20186.38925,Cluster-20186.50772,Cluster-20186.90122,Cluster-20186.4124,Cluster-20186.12799,Cluster-31857.0,Cluster-20186.55527,Cluster-20186.43940,Cluster-20186.57683
GO:0005575	Cellular Component	GO:0044422	organelle part	GO:0044461	bacterial-type flagellum part	GO:0009425	bacterial-type flagellum basal body	9	Cluster-20186.57683,Cluster-20186.55527,Cluster-20186.43940,Cluster-31857.0,Cluster-20186.38925,Cluster-20186.4124,Cluster-20186.90122,Cluster-20186.50772,Cluster-20186.12799
GO:0005575	Cellular Component	GO:0044422	organelle part	GO:0044461	bacterial-type flagellum part	GO:0009426	bacterial-type flagellum basal body, distal rod	9	Cluster-20186.57683,Cluster-31857.0,Cluster-20186.4124,Cluster-20186.50772,Cluster-20186.38925,Cluster-20186.90122,Cluster-20186.12799,Cluster-20186.55527,Cluster-20186.43940
GO:0005575	Cellular Component	GO:0044422	organelle part	GO:0044446	intracellular organelle part	GO:0044428	nuclear part	2870	Cluster-20186.3816,Cluster-20186.2554,Cluster-20186.62359,Cluster-20186.31416,Cluster-20186.37354,Cluster-20186.92649,Cluster-20186.62329,Cluster-19319.0,Cluster-2538.0,Cluster-20186.47110,Cluster-20186.50982,Cluster-20186.14663,Cluster-20186.76138,Cluster-20186.11575,Cluster-20186.72439,Cluster-20186.18745,Cluster-20186.32947,Cluster-20186.20973,Cluster-20186.2403,Cluster-20186.72780,Cluster-201…
Cluster-20186.64941,Cluster-3831.0,Cluster-20186.51943,Cluster-20186.89396,Cluster-20186.6549,Cluster-20186.25313,Cluster-26712.0,Cluster-20186.104547,Cluster-24981.0,Cluster-20186.34789,Cluster-4293.0,Cluster-20186.68719,Cluster-5397.0,Cluster-20186.90460,Cluster-20186.46484,Cluster-20186.63891,Cluster-20186.37563,Cluster-20186.85985,Cluster-20186.106370,Cluster-5851.0,Cluster-29887.1,Cluster-27…
GO:0005575	Cellular Component	GO:0044422	organelle part	GO:0044446	intracellular organelle part	GO:0044429	mitochondrial part	1049	Cluster-20186.50014,Cluster-20186.84048,Cluster-20186.76426,Cluster-29680.0,Cluster-20186.22226,Cluster-9241.5,Cluster-20186.59010,Cluster-20186.27810,Cluster-20186.49245,Cluster-20186.85122,Cluster-7057.0,Cluster-20186.61129,Cluster-20186.65012,Cluster-20186.52586,Cluster-20186.35273,Cluster-20186.82865,Cluster-10381.0,Cluster-20186.13918,Cluster-20186.1237,Cluster-20186.76427,Cluster-20186.3224…
GO:0005575	Cellular Component	GO:0044422	organelle part	GO:0044446	intracellular organelle part	GO:0044427	chromosomal part	1568	Cluster-20186.54981,Cluster-32204.1,Cluster-18643.0,Cluster-16752.0,Cluster-20186.20711,Cluster-20186.57240,Cluster-16162.0,Cluster-30649.0,Cluster-29481.1,Cluster-20186.92443,Cluster-20186.53019,Cluster-21464.0,Cluster-20186.73437,Cluster-20186.100521,Cluster-20186.75710,Cluster-20186.95886,Cluster-20186.37197,Cluster-20186.87171,Cluster-20186.96247,Cluster-20186.4652,Cluster-20186.62072,Cluster…
GO:0005575	Cellular Component	GO:0044422	organelle part	GO:0044446	intracellular organelle part	GO:0044433	cytoplasmic vesicle part	293	Cluster-20186.10156,Cluster-20186.79573,Cluster-20186.40097,Cluster-23694.0,Cluster-20186.55096,Cluster-20186.57936,Cluster-20186.41622,Cluster-20186.23959,Cluster-16317.0,Cluster-20186.50531,Cluster-20186.47289,Cluster-20186.5335,Cluster-20186.32876,Cluster-20186.74324,Cluster-20186.9851,Cluster-29809.0,Cluster-20186.32979,Cluster-20186.77147,Cluster-20186.55057,Cluster-20186.47140,Cluster-20186…
GO:0005575	Cellular Component	GO:0044422	organelle part	GO:0044446	intracellular organelle part	GO:0044440	endosomal part	31	Cluster-2147.0,Cluster-20186.535,Cluster-24249.1,Cluster-22074.0,Cluster-20186.68712,Cluster-20696.0,Cluster-21108.0,Cluster-20186.80157,Cluster-20186.47193,Cluster-20186.103860,Cluster-20186.14803,Cluster-20186.5857,Cluster-20186.95143,Cluster-3964.0,Cluster-20186.26799,Cluster-20186.48424,Cluster-22310.0,Cluster-20186.45490,Cluster-20186.92716,Cluster-20186.106590,Cluster-20186.87605,Cluster-20…
GO:0005575	Cellular Component	GO:0044422	organelle part	GO:0044446	intracellular organelle part	GO:0044391	ribosomal subunit	123	Cluster-20186.24182,Cluster-7112.1,Cluster-20186.75570,Cluster-1250.0,Cluster-28580.1,Cluster-25610.0,Cluster-11679.0,Cluster-10601.0,Cluster-696.0,Cluster-20186.76601,Cluster-20186.40954,Cluster-20186.2606,Cluster-20186.31839,Cluster-20186.80719,Cluster-27618.0,Cluster-20186.586,Cluster-1674.0,Cluster-20186.15934,Cluster-20186.94275,Cluster-5920.0,Cluster-20186.22885,Cluster-20186.47556,Cluster-…
GO:0005575	Cellular Component	GO:0044422	organelle part	GO:0044446	intracellular organelle part	GO:0044438	microbody part	59	Cluster-20186.13590,Cluster-29977.0,Cluster-434.1,Cluster-15365.0,Cluster-20186.63189,Cluster-20186.57201,Cluster-20186.12094,Cluster-20186.50822,Cluster-20186.103726,Cluster-20186.5725,Cluster-20186.49985,Cluster-20186.68426,Cluster-20186.15599,Cluster-3889.0,Cluster-20186.53892,Cluster-20186.58330,Cluster-20186.157,Cluster-20186.25835,Cluster-20186.58331,Cluster-20186.51333,Cluster-20186.78541,…
GO:0005575	Cellular Component	GO:0044422	organelle part	GO:0044446	intracellular organelle part	GO:0044431	Golgi apparatus part	340	Cluster-20186.61064,Cluster-20186.76614,Cluster-20186.79421,Cluster-20186.15875,Cluster-12176.0,Cluster-20186.33546,Cluster-20186.37651,Cluster-20186.10051,Cluster-20186.8702,Cluster-20186.78788,Cluster-20492.3,Cluster-20186.50011,Cluster-20186.101151,Cluster-20186.53551,Cluster-15884.0,Cluster-20186.86786,Cluster-20186.105853,Cluster-20186.7958,Cluster-25583.0,Cluster-20186.4065,Cluster-20186.93…
GO:0005575	Cellular Component	GO:0044422	organelle part	GO:0044446	intracellular organelle part	GO:0070013	intracellular organelle lumen	1905	Cluster-6723.0,Cluster-20186.56549,Cluster-31759.0,Cluster-25463.0,Cluster-28779.0,Cluster-32411.0,Cluster-31473.0,Cluster-20186.22152,Cluster-20186.18011,Cluster-20186.52083,Cluster-20186.99618,Cluster-20186.81757,Cluster-20186.47805,Cluster-20186.39882,Cluster-8293.0,Cluster-9194.0,Cluster-20186.52035,Cluster-20186.76303,Cluster-24349.0,Cluster-20186.45280,Cluster-1004.0,Cluster-20186.50739,Clu…
0,Cluster-20186.11585,Cluster-20186.52424,Cluster-20186.21826,Cluster-11762.0,Cluster-20186.78906,Cluster-20186.27841,Cluster-20186.42293,Cluster-20186.80951,Cluster-20186.60713,Cluster-20186.3575,Cluster-20186.6720,Cluster-20186.84146,Cluster-20186.29949,Cluster-7890.0,Cluster-20186.69682,Cluster-20186.78570,Cluster-20186.58498,Cluster-20186.78882,Cluster-12794.2,Cluster-20186.56935,Cluster-2018…
GO:0005575	Cellular Component	GO:0044422	organelle part	GO:0044446	intracellular organelle part	GO:0031967	organelle envelope	1115	Cluster-6861.0,Cluster-27265.0,Cluster-20186.56647,Cluster-1672.0,Cluster-20186.83951,Cluster-20186.35777,Cluster-11928.0,Cluster-20186.88629,Cluster-20186.87839,Cluster-20186.26577,Cluster-17295.0,Cluster-20186.50000,Cluster-20186.100410,Cluster-20186.46685,Cluster-20186.13050,Cluster-7099.0,Cluster-20186.60640,Cluster-21100.1,Cluster-20186.59757,Cluster-20186.10832,Cluster-16886.0,Cluster-21826…
GO:0005575	Cellular Component	GO:0044422	organelle part	GO:0044446	intracellular organelle part	GO:0031984	organelle subcompartment	88	Cluster-20186.65150,Cluster-20186.3294,Cluster-20186.89001,Cluster-20186.51273,Cluster-20186.8569,Cluster-20186.103747,Cluster-20186.70700,Cluster-20186.42687,Cluster-20186.8570,Cluster-20186.50032,Cluster-20186.101149,Cluster-20186.82706,Cluster-20186.55108,Cluster-27501.0,Cluster-20186.53152,Cluster-11264.0,Cluster-20186.60450,Cluster-25835.1,Cluster-20186.99777,Cluster-20186.64928,Cluster-2018…
GO:0005575	Cellular Component	GO:0044422	organelle part	GO:0044446	intracellular organelle part	GO:0031970	organelle envelope lumen	14	Cluster-22892.0,Cluster-20186.78367,Cluster-2970.0,Cluster-20186.13324,Cluster-17558.2,Cluster-11928.0,Cluster-17413.1,Cluster-29325.0,Cluster-20186.19160,Cluster-20186.27111,Cluster-13162.0,Cluster-20186.13649,Cluster-20186.19158,Cluster-20186.27112
GO:0005575	Cellular Component	GO:0044422	organelle part	GO:0044446	intracellular organelle part	GO:0044432	endoplasmic reticulum part	621	Cluster-20186.5653,Cluster-20186.36832,Cluster-20186.51615,Cluster-20186.8992,Cluster-20186.103993,Cluster-16851.0,Cluster-20186.57723,Cluster-20186.57199,Cluster-20186.74079,Cluster-20186.94326,Cluster-20186.30145,Cluster-19059.0,Cluster-20186.94598,Cluster-20186.31688,Cluster-20186.35700,Cluster-20186.26706,Cluster-20186.49318,Cluster-20186.59008,Cluster-313.0,Cluster-13368.0,Cluster-20186.7365…
GO:0005575	Cellular Component	GO:0044422	organelle part	GO:0044446	intracellular organelle part	GO:0044437	vacuolar part	100	Cluster-20186.53704,Cluster-20186.79903,Cluster-20186.65804,Cluster-20150.0,Cluster-21033.0,Cluster-20186.82958,Cluster-13095.0,Cluster-20186.57512,Cluster-20186.11965,Cluster-20186.100962,Cluster-20186.69473,Cluster-20186.19426,Cluster-22982.0,Cluster-20186.94121,Cluster-20186.82697,Cluster-20186.25428,Cluster-20186.47102,Cluster-5301.1,Cluster-20186.68900,Cluster-20186.48777,Cluster-20186.70102…
GO:0005575	Cellular Component	GO:0044422	organelle part	GO:0044446	intracellular organelle part	GO:0044435	plastid part	87	Cluster-20186.103785,Cluster-20186.96008,Cluster-6679.0,Cluster-20186.18111,Cluster-20186.5033,Cluster-12316.0,Cluster-20186.56171,Cluster-20186.20732,Cluster-20186.55427,Cluster-10393.0,Cluster-5365.0,Cluster-20186.105493,Cluster-20186.60072,Cluster-20186.83406,Cluster-20186.48742,Cluster-20186.49402,Cluster-20186.56040,Cluster-31636.0,Cluster-20186.38083,Cluster-20186.32675,Cluster-20186.46786,…
GO:0005575	Cellular Component	GO:0044422	organelle part	GO:0044446	intracellular organelle part	GO:0031312	extrinsic component of organelle membrane	7	Cluster-20186.67076,Cluster-20186.32518,Cluster-20186.64932,Cluster-434.1,Cluster-20186.71638,Cluster-20186.80997,Cluster-29977.0
GO:0005575	Cellular Component	GO:0044422	organelle part	GO:0044446	intracellular organelle part	GO:0044430	cytoskeletal part	1666	Cluster-20186.31720,Cluster-20186.36084,Cluster-20186.10444,Cluster-20186.80434,Cluster-20186.24077,Cluster-20186.14689,Cluster-2231.0,Cluster-20186.79133,Cluster-20186.22283,Cluster-20186.42263,Cluster-20186.54591,Cluster-20186.39110,Cluster-20186.62058,Cluster-20186.85874,Cluster-19303.0,Cluster-17559.0,Cluster-32490.0,Cluster-20186.64521,Cluster-19653.0,Cluster-20186.57613,Cluster-20186.73692,…
GO:0005575	Cellular Component	GO:0044422	organelle part	GO:0043233	organelle lumen	GO:0070013	intracellular organelle lumen	1905	Cluster-6723.0,Cluster-20186.56549,Cluster-31759.0,Cluster-25463.0,Cluster-28779.0,Cluster-32411.0,Cluster-31473.0,Cluster-20186.22152,Cluster-20186.18011,Cluster-20186.52083,Cluster-20186.99618,Cluster-20186.81757,Cluster-20186.47805,Cluster-20186.39882,Cluster-8293.0,Cluster-9194.0,Cluster-20186.52035,Cluster-20186.76303,Cluster-24349.0,Cluster-20186.45280,Cluster-1004.0,Cluster-20186.50739,Clu…
0,Cluster-20186.11585,Cluster-20186.52424,Cluster-20186.21826,Cluster-11762.0,Cluster-20186.78906,Cluster-20186.27841,Cluster-20186.42293,Cluster-20186.80951,Cluster-20186.60713,Cluster-20186.3575,Cluster-20186.6720,Cluster-20186.84146,Cluster-20186.29949,Cluster-7890.0,Cluster-20186.69682,Cluster-20186.78570,Cluster-20186.58498,Cluster-20186.78882,Cluster-12794.2,Cluster-20186.56935,Cluster-2018…
GO:0005575	Cellular Component	GO:0044422	organelle part	GO:0000313	organellar ribosome	GO:0000314	organellar small ribosomal subunit	20	Cluster-20186.65382,Cluster-20186.80719,Cluster-20186.38419,Cluster-20186.80720,Cluster-17761.0,Cluster-20186.11983,Cluster-26812.0,Cluster-20186.70863,Cluster-20186.40954,Cluster-20186.2606,Cluster-28158.0,Cluster-20186.2608,Cluster-13142.0,Cluster-20186.80718,Cluster-20186.64517,Cluster-20186.94275,Cluster-20186.2607,Cluster-20186.58750,Cluster-20186.86664,Cluster-20186.76809
GO:0005575	Cellular Component	GO:0044422	organelle part	GO:0000313	organellar ribosome	GO:0005761	mitochondrial ribosome	20	Cluster-20186.76809,Cluster-20186.86664,Cluster-20186.94275,Cluster-20186.2607,Cluster-20186.58750,Cluster-20186.64517,Cluster-13142.0,Cluster-20186.80718,Cluster-20186.2606,Cluster-28158.0,Cluster-20186.40954,Cluster-20186.2608,Cluster-20186.11983,Cluster-26812.0,Cluster-17761.0,Cluster-20186.70863,Cluster-20186.80720,Cluster-20186.65382,Cluster-20186.38419,Cluster-20186.80719
GO:0005575	Cellular Component	GO:0044422	organelle part	GO:0044449	contractile fiber part	GO:0036379	myofilament	51	Cluster-23169.0,Cluster-20186.36991,Cluster-20186.86759,Cluster-20186.6102,Cluster-20186.18704,Cluster-20186.93548,Cluster-20186.66847,Cluster-20186.102374,Cluster-20186.58401,Cluster-2251.0,Cluster-25318.0,Cluster-17470.0,Cluster-20186.3785,Cluster-20186.102411,Cluster-20186.100318,Cluster-21456.0,Cluster-20186.39977,Cluster-20186.4437,Cluster-1401.0,Cluster-8349.0,Cluster-17559.0,Cluster-20186.…
GO:0005575	Cellular Component	GO:0044422	organelle part	GO:0044449	contractile fiber part	GO:0030017	sarcomere	51	Cluster-20186.36991,Cluster-23169.0,Cluster-20186.93548,Cluster-20186.86759,Cluster-20186.6102,Cluster-20186.18704,Cluster-20186.102374,Cluster-20186.66847,Cluster-2251.0,Cluster-25318.0,Cluster-20186.58401,Cluster-20186.3785,Cluster-17470.0,Cluster-20186.39977,Cluster-21456.0,Cluster-20186.102411,Cluster-20186.100318,Cluster-17559.0,Cluster-20186.46113,Cluster-6607.0,Cluster-20186.4437,Cluster-8…
GO:0005575	Cellular Component	GO:0044422	organelle part	GO:0044441	ciliary part	GO:0035869	ciliary transition zone	3	Cluster-20186.69195,Cluster-20186.31531,Cluster-20186.66733
GO:0005575	Cellular Component	GO:0044422	organelle part	GO:0031090	organelle membrane	GO:0019866	organelle inner membrane	552	Cluster-9981.0,Cluster-6861.0,Cluster-20186.56647,Cluster-1672.0,Cluster-20186.49255,Cluster-20186.93753,Cluster-20186.87839,Cluster-20186.47987,Cluster-20186.83951,Cluster-20186.13050,Cluster-17295.0,Cluster-3909.0,Cluster-20186.100410,Cluster-20186.80103,Cluster-21100.1,Cluster-20186.60640,Cluster-7099.0,Cluster-20186.34050,Cluster-22352.0,Cluster-20186.67805,Cluster-14261.0,Cluster-3182.0,Clus…
GO:0005575	Cellular Component	GO:0044422	organelle part	GO:0031090	organelle membrane	GO:0012506	vesicle membrane	255	Cluster-20186.52139,Cluster-20186.48525,Cluster-29493.0,Cluster-20186.72715,Cluster-20186.53848,Cluster-20186.95533,Cluster-29953.0,Cluster-15792.0,Cluster-20186.52676,Cluster-23683.0,Cluster-20186.52828,Cluster-20186.72176,Cluster-20186.78726,Cluster-20186.97253,Cluster-24559.0,Cluster-20186.68256,Cluster-20186.55107,Cluster-20186.106168,Cluster-11914.0,Cluster-20186.36215,Cluster-20186.106742,C…
GO:0005575	Cellular Component	GO:0044422	organelle part	GO:0031090	organelle membrane	GO:0042170	plastid membrane	2	Cluster-16530.0,Cluster-10393.0
GO:0005575	Cellular Component	GO:0044422	organelle part	GO:0031090	organelle membrane	GO:0031968	organelle outer membrane	386	Cluster-20186.6263,Cluster-20186.32242,Cluster-20186.76502,Cluster-20186.84056,Cluster-20186.18735,Cluster-20186.47453,Cluster-20186.57982,Cluster-20186.20160,Cluster-20186.49819,Cluster-20186.84049,Cluster-20186.58351,Cluster-20186.52422,Cluster-13084.0,Cluster-20186.20345,Cluster-20186.98612,Cluster-20186.86561,Cluster-20186.58032,Cluster-20186.21135,Cluster-20186.64505,Cluster-3113.0,Cluster-3…
GO:0005575	Cellular Component	GO:0044422	organelle part	GO:0031090	organelle membrane	GO:0031965	nuclear membrane	16	Cluster-20186.27854,Cluster-20186.37198,Cluster-20186.28601,Cluster-20186.86962,Cluster-20186.28600,Cluster-20186.9373,Cluster-20186.20699,Cluster-20186.32795,Cluster-20186.49985,Cluster-20186.86091,Cluster-21100.1,Cluster-20186.57224,Cluster-20186.49986,Cluster-20186.53647,Cluster-20186.11049,Cluster-12827.0
GO:0005575	Cellular Component	GO:0044422	organelle part	GO:0031090	organelle membrane	GO:0031312	extrinsic component of organelle membrane	7	Cluster-20186.67076,Cluster-20186.32518,Cluster-20186.64932,Cluster-434.1,Cluster-20186.71638,Cluster-20186.80997,Cluster-29977.0
GO:0005575	Cellular Component	GO:0044422	organelle part	GO:0031090	organelle membrane	GO:0098588	bounding membrane of organelle	1531	Cluster-14285.0,Cluster-1723.0,Cluster-20186.35969,Cluster-20186.66305,Cluster-20186.82582,Cluster-20186.38949,Cluster-8334.0,Cluster-20186.12297,Cluster-19836.0,Cluster-20186.10823,Cluster-20186.63785,Cluster-20186.96811,Cluster-20186.69721,Cluster-20186.67290,Cluster-20186.27295,Cluster-24710.0,Cluster-20186.14803,Cluster-21122.1,Cluster-20186.59224,Cluster-20186.86317,Cluster-20186.103987,Clus…
GO:0005575	Cellular Component	GO:0044422	organelle part	GO:0031090	organelle membrane	GO:0031301	integral component of organelle membrane	300	Cluster-20186.55026,Cluster-13493.0,Cluster-13428.0,Cluster-20186.77049,Cluster-20186.57222,Cluster-20186.59760,Cluster-20186.14963,Cluster-20186.28601,Cluster-20186.75975,Cluster-20186.25835,Cluster-20186.55272,Cluster-20186.50640,Cluster-20186.9164,Cluster-20186.86091,Cluster-3383.0,Cluster-20186.3294,Cluster-20186.5725,Cluster-19716.0,Cluster-20186.45017,Cluster-17530.0,Cluster-20186.61422,Clu…
GO:0005575	Cellular Component	GO:0044422	organelle part	GO:0031090	organelle membrane	GO:0031300	intrinsic component of organelle membrane	300	Cluster-20186.59907,Cluster-20186.83727,Cluster-20186.6064,Cluster-20186.53892,Cluster-5200.0,Cluster-20186.62150,Cluster-20186.7618,Cluster-20186.95389,Cluster-20186.52075,Cluster-20186.82082,Cluster-14285.0,Cluster-20186.82582,Cluster-20186.59767,Cluster-20186.56072,Cluster-20186.76216,Cluster-20186.73863,Cluster-20186.101149,Cluster-20186.66405,Cluster-20186.82706,Cluster-20186.6061,Cluster-20…
GO:0005575	Cellular Component	GO:0044422	organelle part	GO:0031090	organelle membrane	GO:0031966	mitochondrial membrane	921	Cluster-22388.1,Cluster-13084.0,Cluster-20186.3866,Cluster-21695.0,Cluster-20186.58351,Cluster-20186.14942,Cluster-20186.86561,Cluster-20186.58032,Cluster-20186.98612,Cluster-31462.0,Cluster-11745.1,Cluster-20186.35889,Cluster-32036.0,Cluster-5019.0,Cluster-20186.76502,Cluster-4060.0,Cluster-20186.38692,Cluster-11405.2,Cluster-20186.101506,Cluster-20186.18735,Cluster-9089.0,Cluster-20186.49819,Cl…
GO:0005575	Cellular Component	GO:0044422	organelle part	GO:0044232	organelle membrane contact site	GO:0044233	ER-mitochondrion membrane contact site	8	Cluster-20186.67915,Cluster-20186.1851,Cluster-16504.0,Cluster-20186.8992,Cluster-9219.0,Cluster-20186.6868,Cluster-20186.100320,Cluster-10456.0
GO:0005575	Cellular Component	GO:0031974	membrane-enclosed lumen	GO:0031970	organelle envelope lumen	GO:0005758	mitochondrial intermembrane space	1	Cluster-13162.0
GO:0005575	Cellular Component	GO:0031974	membrane-enclosed lumen	GO:0043233	organelle lumen	GO:0070013	intracellular organelle lumen	1905	Cluster-6723.0,Cluster-20186.56549,Cluster-31759.0,Cluster-25463.0,Cluster-28779.0,Cluster-32411.0,Cluster-31473.0,Cluster-20186.22152,Cluster-20186.18011,Cluster-20186.52083,Cluster-20186.99618,Cluster-20186.81757,Cluster-20186.47805,Cluster-20186.39882,Cluster-8293.0,Cluster-9194.0,Cluster-20186.52035,Cluster-20186.76303,Cluster-24349.0,Cluster-20186.45280,Cluster-1004.0,Cluster-20186.50739,Clu…
0,Cluster-20186.11585,Cluster-20186.52424,Cluster-20186.21826,Cluster-11762.0,Cluster-20186.78906,Cluster-20186.27841,Cluster-20186.42293,Cluster-20186.80951,Cluster-20186.60713,Cluster-20186.3575,Cluster-20186.6720,Cluster-20186.84146,Cluster-20186.29949,Cluster-7890.0,Cluster-20186.69682,Cluster-20186.78570,Cluster-20186.58498,Cluster-20186.78882,Cluster-12794.2,Cluster-20186.56935,Cluster-2018…
GO:0005575	Cellular Component	GO:0019012	virion	GO:0044423	virion part	GO:0036338	viral membrane	585	Cluster-20186.100580,Cluster-15703.0,Cluster-9824.1,Cluster-3189.1,Cluster-20186.72800,Cluster-20186.50768,Cluster-20186.56026,Cluster-20186.40897,Cluster-20186.6487,Cluster-20186.36574,Cluster-17218.1,Cluster-20186.42996,Cluster-20186.46413,Cluster-7853.0,Cluster-20186.70269,Cluster-20186.68120,Cluster-20186.44505,Cluster-20186.28902,Cluster-20186.71229,Cluster-20186.53940,Cluster-20186.91318,Cl…
GO:0005575	Cellular Component	GO:0019012	virion	GO:0044423	virion part	GO:0019028	viral capsid	132	Cluster-20186.3963,Cluster-20186.66952,Cluster-19301.0,Cluster-20186.67157,Cluster-20186.56210,Cluster-20186.55788,Cluster-29195.0,Cluster-20186.16167,Cluster-20186.43333,Cluster-17811.2,Cluster-634.0,Cluster-20186.7486,Cluster-20186.43478,Cluster-20186.11421,Cluster-20186.98679,Cluster-20186.21460,Cluster-20186.80731,Cluster-20186.57619,Cluster-20186.54331,Cluster-20186.86326,Cluster-7276.0,Clus…
GO:0005575	Cellular Component	GO:0031012	extracellular matrix	GO:0044420	extracellular matrix component	GO:0043205	fibril	6	Cluster-20186.20206,Cluster-20186.70087,Cluster-20186.30516,Cluster-20186.41424,Cluster-2686.0,Cluster-20186.76320
GO:0005575	Cellular Component	GO:0031012	extracellular matrix	GO:0005578	proteinaceous extracellular matrix	GO:0043205	fibril	6	Cluster-20186.20206,Cluster-20186.70087,Cluster-20186.30516,Cluster-20186.41424,Cluster-2686.0,Cluster-20186.76320
GO:0005575	Cellular Component	GO:0032991	macromolecular complex	GO:0043234	protein complex	GO:0000346	transcription export complex	46	Cluster-20186.92638,Cluster-1980.0,Cluster-20186.65476,Cluster-20186.14663,Cluster-4372.0,Cluster-20186.93561,Cluster-20186.85001,Cluster-20186.82216,Cluster-20186.44943,Cluster-2894.0,Cluster-2240.0,Cluster-20186.37354,Cluster-20186.51548,Cluster-20186.93847,Cluster-5157.1,Cluster-20186.14665,Cluster-20186.66674,Cluster-24037.0,Cluster-20186.48704,Cluster-2338.0,Cluster-20186.14662,Cluster-3187.…
GO:0005575	Cellular Component	GO:0032991	macromolecular complex	GO:0043234	protein complex	GO:0000776	kinetochore	320	Cluster-20186.2507,Cluster-20186.82932,Cluster-20186.52265,Cluster-20186.76419,Cluster-3860.0,Cluster-20186.77016,Cluster-5577.1,Cluster-1980.0,Cluster-20186.38021,Cluster-23171.0,Cluster-6758.0,Cluster-20186.32548,Cluster-5561.0,Cluster-20186.65916,Cluster-3022.0,Cluster-20186.69364,Cluster-20186.20013,Cluster-2199.0,Cluster-20186.82010,Cluster-20186.61312,Cluster-992.0,Cluster-20186.22298,Clust…
GO:0005575	Cellular Component	GO:0032991	macromolecular complex	GO:0043234	protein complex	GO:0005882	intermediate filament	25	Cluster-20186.8629,Cluster-20186.78494,Cluster-20186.57674,Cluster-20186.52457,Cluster-20186.49464,Cluster-20186.44482,Cluster-20186.56923,Cluster-20186.58171,Cluster-20186.59499,Cluster-20186.79380,Cluster-20186.59500,Cluster-20186.48122,Cluster-20186.54576,Cluster-20186.10288,Cluster-7140.0,Cluster-10788.0,Cluster-20186.18686,Cluster-20186.55855,Cluster-20186.40419,Cluster-20186.57029,Cluster-2…
GO:0005575	Cellular Component	GO:0032991	macromolecular complex	GO:0043234	protein complex	GO:1990351	transporter complex	271	Cluster-20186.15621,Cluster-16498.0,Cluster-7052.0,Cluster-20186.60472,Cluster-20186.71252,Cluster-20186.68194,Cluster-1408.0,Cluster-30549.0,Cluster-20186.27152,Cluster-23404.0,Cluster-20186.40298,Cluster-20186.51706,Cluster-20186.43711,Cluster-20186.48414,Cluster-11519.0,Cluster-20186.27740,Cluster-20186.97493,Cluster-20186.102682,Cluster-20186.916,Cluster-20186.45935,Cluster-20186.53960,Cluste…
GO:0005575	Cellular Component	GO:0032991	macromolecular complex	GO:0043234	protein complex	GO:0005667	transcription factor complex	182	Cluster-20186.47368,Cluster-20186.103914,Cluster-20186.51656,Cluster-20186.64883,Cluster-20186.54768,Cluster-20186.70124,Cluster-20186.53827,Cluster-5592.0,Cluster-20186.80002,Cluster-20186.67710,Cluster-20186.6269,Cluster-20186.13918,Cluster-20186.64615,Cluster-20186.63611,Cluster-20186.52149,Cluster-20186.12120,Cluster-20186.42293,Cluster-20186.36986,Cluster-20186.56309,Cluster-20186.10307,Clus…
GO:0005575	Cellular Component	GO:0032991	macromolecular complex	GO:0043234	protein complex	GO:0045239	tricarboxylic acid cycle enzyme complex	5	Cluster-21451.1,Cluster-20186.40275,Cluster-20186.93950,Cluster-11993.0,Cluster-20186.68063
GO:0005575	Cellular Component	GO:0032991	macromolecular complex	GO:0043234	protein complex	GO:0034518	RNA cap binding complex	6	Cluster-20186.58725,Cluster-20186.58726,Cluster-20186.82610,Cluster-6943.0,Cluster-20186.40057,Cluster-29319.1
GO:0005575	Cellular Component	GO:0032991	macromolecular complex	GO:0043234	protein complex	GO:0036454	growth factor complex	34	Cluster-20186.64691,Cluster-20186.75905,Cluster-20186.92472,Cluster-20186.81953,Cluster-20186.31063,Cluster-20186.105528,Cluster-20186.12564,Cluster-16487.0,Cluster-20186.103968,Cluster-20186.72148,Cluster-20186.83082,Cluster-18466.0,Cluster-20186.83081,Cluster-28384.0,Cluster-7274.0,Cluster-20186.49318,Cluster-20186.1658,Cluster-20186.64690,Cluster-20186.1657,Cluster-31549.0,Cluster-10295.0,Clus…
GO:0005575	Cellular Component	GO:0032991	macromolecular complex	GO:0043234	protein complex	GO:0048476	Holliday junction resolvase complex	367	Cluster-20186.36310,Cluster-20186.89905,Cluster-20186.75998,Cluster-20186.35661,Cluster-20186.43262,Cluster-20186.90664,Cluster-20186.55518,Cluster-20186.44583,Cluster-20186.58302,Cluster-20186.106036,Cluster-20186.103399,Cluster-20186.19388,Cluster-20186.103463,Cluster-20186.65067,Cluster-20186.70803,Cluster-20186.25849,Cluster-20186.66240,Cluster-25930.0,Cluster-20186.24694,Cluster-20186.84628,…
GO:0005575	Cellular Component	GO:0032991	macromolecular complex	GO:0043234	protein complex	GO:0031082	BLOC complex	48	Cluster-20186.54945,Cluster-20186.40448,Cluster-20186.9435,Cluster-16323.0,Cluster-20186.63028,Cluster-20186.30247,Cluster-14729.0,Cluster-20186.45101,Cluster-26701.0,Cluster-20186.15056,Cluster-20186.5832,Cluster-20186.54829,Cluster-20186.58227,Cluster-20186.87443,Cluster-20186.29899,Cluster-20186.34549,Cluster-20186.33545,Cluster-24628.0,Cluster-26149.1,Cluster-20186.23637,Cluster-20186.80420,C…
GO:0005575	Cellular Component	GO:0032991	macromolecular complex	GO:0043234	protein complex	GO:1990391	DNA repair complex	14	Cluster-14643.0,Cluster-20186.77698,Cluster-20186.10723,Cluster-20186.10724,Cluster-20186.21577,Cluster-20186.13791,Cluster-20186.29695,Cluster-20186.35344,Cluster-20186.39252,Cluster-20186.39249,Cluster-20186.14356,Cluster-20186.72611,Cluster-11413.0,Cluster-20186.39251
GO:0005575	Cellular Component	GO:0032991	macromolecular complex	GO:0043234	protein complex	GO:0005839	proteasome core complex	74	Cluster-20186.71867,Cluster-19325.0,Cluster-20186.90383,Cluster-20186.41964,Cluster-20186.37670,Cluster-20186.65884,Cluster-20186.13923,Cluster-20186.34165,Cluster-20186.71871,Cluster-27807.0,Cluster-20186.70636,Cluster-2017.0,Cluster-18000.0,Cluster-20186.61883,Cluster-20186.104442,Cluster-20186.54731,Cluster-7351.0,Cluster-20186.73458,Cluster-20186.74174,Cluster-20186.91463,Cluster-15395.0,Clus…
GO:0005575	Cellular Component	GO:0032991	macromolecular complex	GO:0043234	protein complex	GO:0043235	receptor complex	82	Cluster-20186.19248,Cluster-20186.35562,Cluster-20186.8177,Cluster-20186.102145,Cluster-20186.92685,Cluster-20186.66170,Cluster-20186.76519,Cluster-20186.37792,Cluster-20186.50429,Cluster-20186.28067,Cluster-20186.1921,Cluster-20186.77107,Cluster-22813.0,Cluster-20186.58801,Cluster-20186.27131,Cluster-20186.68797,Cluster-9058.0,Cluster-20186.3607,Cluster-20186.44730,Cluster-20186.103399,Cluster-2…
GO:0005575	Cellular Component	GO:0032991	macromolecular complex	GO:0043234	protein complex	GO:0030929	ADPG pyrophosphorylase complex	1	Cluster-20186.47231
GO:0005575	Cellular Component	GO:0032991	macromolecular complex	GO:0043234	protein complex	GO:0000178	exosome (RNase complex)	12	Cluster-20186.32948,Cluster-17973.0,Cluster-20186.32947,Cluster-20186.32949,Cluster-20186.66935,Cluster-10330.0,Cluster-18235.0,Cluster-20680.0,Cluster-20186.34614,Cluster-5229.0,Cluster-24283.0,Cluster-2893.0
GO:0005575	Cellular Component	GO:0032991	macromolecular complex	GO:0043234	protein complex	GO:0070069	cytochrome complex	348	Cluster-20186.87839,Cluster-20186.34181,Cluster-20186.93753,Cluster-20186.23037,Cluster-29270.0,Cluster-20186.44817,Cluster-20186.98110,Cluster-20186.49133,Cluster-20186.47892,Cluster-20186.21013,Cluster-10811.0,Cluster-20186.98743,Cluster-20186.94856,Cluster-20186.53506,Cluster-20186.59757,Cluster-20186.42122,Cluster-20186.66171,Cluster-24637.0,Cluster-20186.4281,Cluster-20186.13050,Cluster-8008…
GO:0005575	Cellular Component	GO:0032991	macromolecular complex	GO:0043234	protein complex	GO:0008023	transcription elongation factor complex	34	Cluster-20186.103707,Cluster-3188.0,Cluster-20186.9620,Cluster-20186.85784,Cluster-20186.44752,Cluster-20186.32752,Cluster-20186.56935,Cluster-20186.33513,Cluster-19493.0,Cluster-20186.50019,Cluster-20186.51205,Cluster-20186.68632,Cluster-29060.0,Cluster-27815.0,Cluster-20186.65476,Cluster-2867.0,Cluster-20186.44852,Cluster-20186.39604,Cluster-21773.0,Cluster-21862.2,Cluster-20186.68720,Cluster-2…
GO:0005575	Cellular Component	GO:0032991	macromolecular complex	GO:0043234	protein complex	GO:0000808	origin recognition complex	47	Cluster-20186.95287,Cluster-20186.65326,Cluster-20186.16260,Cluster-20186.96708,Cluster-20186.57224,Cluster-9685.0,Cluster-20186.95289,Cluster-19971.0,Cluster-20186.49986,Cluster-20186.20201,Cluster-20186.95990,Cluster-20186.95286,Cluster-20186.44854,Cluster-20186.38374,Cluster-1365.0,Cluster-20186.52483,Cluster-20186.82886,Cluster-20186.91411,Cluster-32052.0,Cluster-20186.76249,Cluster-13366.0,C…
GO:0005575	Cellular Component	GO:0032991	macromolecular complex	GO:0043234	protein complex	GO:0030076	light-harvesting complex	52	Cluster-29521.0,Cluster-20186.100772,Cluster-756.0,Cluster-20186.32974,Cluster-20186.32976,Cluster-15642.0,Cluster-3075.0,Cluster-20186.78728,Cluster-9989.0,Cluster-20186.16245,Cluster-20186.100722,Cluster-20186.65552,Cluster-3853.0,Cluster-20186.74916,Cluster-20186.75543,Cluster-20186.80041,Cluster-20186.75788,Cluster-20186.67938,Cluster-20186.70909,Cluster-10742.0,Cluster-20186.13641,Cluster-20…
GO:0005575	Cellular Component	GO:0032991	macromolecular complex	GO:0043234	protein complex	GO:0000347	THO complex	51	Cluster-25407.0,Cluster-21862.2,Cluster-10330.0,Cluster-20186.69919,Cluster-10556.0,Cluster-30318.0,Cluster-20186.30241,Cluster-11758.0,Cluster-16653.1,Cluster-20186.68120,Cluster-20186.38012,Cluster-23211.0,Cluster-20186.9287,Cluster-20186.96898,Cluster-20186.50700,Cluster-3552.0,Cluster-20186.41500,Cluster-14729.0,Cluster-20186.8270,Cluster-16323.0,Cluster-20186.97640,Cluster-20186.35234,Cluste…
GO:0005575	Cellular Component	GO:0032991	macromolecular complex	GO:0043234	protein complex	GO:0036452	ESCRT complex	5	Cluster-20186.48424,Cluster-20186.26799,Cluster-20186.80157,Cluster-20186.42068,Cluster-20186.68712
GO:0005575	Cellular Component	GO:0032991	macromolecular complex	GO:0043234	protein complex	GO:0022624	proteasome accessory complex	22	Cluster-26798.0,Cluster-14325.1,Cluster-17105.0,Cluster-4394.1,Cluster-20186.56504,Cluster-20186.93458,Cluster-10325.0,Cluster-20186.47792,Cluster-20186.76667,Cluster-20186.31970,Cluster-12663.0,Cluster-20186.3710,Cluster-20186.47793,Cluster-20202.0,Cluster-2122.0,Cluster-20186.65183,Cluster-4394.0,Cluster-20186.14542,Cluster-20186.43505,Cluster-20186.29438,Cluster-20186.91873,Cluster-13080.0
GO:0005575	Cellular Component	GO:0032991	macromolecular complex	GO:0043234	protein complex	GO:0000502	proteasome complex	174	Cluster-6754.0,Cluster-20186.4505,Cluster-25150.0,Cluster-20186.91463,Cluster-20186.74174,Cluster-20186.29671,Cluster-20186.31970,Cluster-27605.0,Cluster-8991.0,Cluster-20186.59138,Cluster-15747.0,Cluster-20186.40456,Cluster-15142.1,Cluster-15287.0,Cluster-24020.0,Cluster-4394.0,Cluster-20186.60815,Cluster-28558.0,Cluster-20186.57596,Cluster-20186.29438,Cluster-8413.0,Cluster-31965.0,Cluster-2018…
GO:0005575	Cellular Component	GO:0032991	macromolecular complex	GO:0043234	protein complex	GO:0000940	condensed chromosome outer kinetochore	233	Cluster-20186.37043,Cluster-20186.105352,Cluster-20186.26476,Cluster-26149.1,Cluster-20186.12849,Cluster-20186.41440,Cluster-20186.71229,Cluster-20186.45829,Cluster-20186.36180,Cluster-20186.56713,Cluster-20186.44505,Cluster-20186.37227,Cluster-20186.20254,Cluster-20186.21529,Cluster-20186.90455,Cluster-20186.37228,Cluster-20186.70401,Cluster-20186.43926,Cluster-20186.43149,Cluster-20186.58154,Cl…
GO:0005575	Cellular Component	GO:0032991	macromolecular complex	GO:0043234	protein complex	GO:1902494	catalytic complex	3960	Cluster-20186.8335,Cluster-20186.93063,Cluster-20186.63964,Cluster-20186.64212,Cluster-20186.22051,Cluster-20186.29341,Cluster-20186.55321,Cluster-20186.95142,Cluster-20187.0,Cluster-20186.76592,Cluster-24960.0,Cluster-20186.73638,Cluster-20186.97298,Cluster-20186.13614,Cluster-20186.64947,Cluster-4358.0,Cluster-2709.0,Cluster-20186.50074,Cluster-20186.15589,Cluster-20186.102197,Cluster-3154.0,Cl…
uster-20186.78834,Cluster-20186.55451,Cluster-20186.1424,Cluster-20186.71007,Cluster-20186.13980,Cluster-20186.69462,Cluster-22220.1,Cluster-20186.58018,Cluster-23491.0,Cluster-20186.51941,Cluster-20186.34794,Cluster-20186.39011,Cluster-20186.87728,Cluster-10739.0,Cluster-32483.1,Cluster-8204.0,Cluster-20186.13705,Cluster-20186.80160,Cluster-20186.37386,Cluster-20186.9417,Cluster-20186.3227,Clust…
3267,Cluster-20186.89750,Cluster-20186.24106,Cluster-20186.51679,Cluster-20186.103265,Cluster-20186.4474,Cluster-14406.0,Cluster-20186.12117,Cluster-20186.50149,Cluster-20186.87513,Cluster-10615.0,Cluster-20186.52785,Cluster-20186.39200,Cluster-20186.73637,Cluster-20186.31993,Cluster-18500.1,Cluster-14060.0,Cluster-20186.45272,Cluster-20186.57865,Cluster-20186.85307,Cluster-20186.43703,Cluster-20…
GO:0005575	Cellular Component	GO:0032991	macromolecular complex	GO:0043234	protein complex	GO:0005874	microtubule	131	Cluster-20186.32547,Cluster-11245.0,Cluster-20186.20012,Cluster-20186.67710,Cluster-2498.0,Cluster-20186.36801,Cluster-20186.75465,Cluster-20186.53223,Cluster-20186.35330,Cluster-18044.0,Cluster-20186.29949,Cluster-20186.10444,Cluster-19692.0,Cluster-20186.71099,Cluster-20186.85925,Cluster-20186.4011,Cluster-20186.82931,Cluster-20186.76632,Cluster-20186.39312,Cluster-25795.0,Cluster-6933.0,Cluste…
GO:0005575	Cellular Component	GO:0032991	macromolecular complex	GO:0043234	protein complex	GO:0070603	SWI/SNF superfamily-type complex	37	Cluster-25466.0,Cluster-20186.69682,Cluster-20186.124,Cluster-20186.50407,Cluster-20186.6914,Cluster-20186.63800,Cluster-22855.0,Cluster-18699.0,Cluster-20186.9265,Cluster-20186.104034,Cluster-20186.8586,Cluster-31377.0,Cluster-18699.2,Cluster-1398.0,Cluster-5825.0,Cluster-20186.77837,Cluster-20186.49296,Cluster-5397.0,Cluster-20186.61271,Cluster-17771.0,Cluster-31759.0,Cluster-20186.10723,Cluste…
GO:0005575	Cellular Component	GO:0032991	macromolecular complex	GO:0043234	protein complex	GO:0098798	mitochondrial protein complex	541	Cluster-27639.0,Cluster-20186.31861,Cluster-20186.52422,Cluster-20186.57750,Cluster-20186.20345,Cluster-28900.0,Cluster-20186.41593,Cluster-20186.18112,Cluster-20186.57601,Cluster-20186.32511,Cluster-20186.85028,Cluster-25682.0,Cluster-20186.28401,Cluster-20186.72393,Cluster-20186.6543,Cluster-20186.46554,Cluster-20186.103215,Cluster-20186.76427,Cluster-20186.6263,Cluster-20186.1237,Cluster-20186…
GO:0005575	Cellular Component	GO:0032991	macromolecular complex	GO:0043234	protein complex	GO:0005875	microtubule associated complex	345	Cluster-20186.37650,Cluster-20186.47662,Cluster-14787.0,Cluster-9579.0,Cluster-20186.905,Cluster-20186.65102,Cluster-30632.0,Cluster-20186.93847,Cluster-16628.0,Cluster-20186.65864,Cluster-20186.78718,Cluster-20186.19275,Cluster-20186.85001,Cluster-26149.5,Cluster-20186.94377,Cluster-20186.41504,Cluster-20186.48136,Cluster-20186.72462,Cluster-20186.14663,Cluster-20186.21777,Cluster-18560.0,Cluste…
GO:0005575	Cellular Component	GO:0032991	macromolecular complex	GO:0043234	protein complex	GO:0005838	proteasome regulatory particle	1	Cluster-14325.1
GO:0005575	Cellular Component	GO:0032991	macromolecular complex	GO:0043234	protein complex	GO:0098796	membrane protein complex	3223	Cluster-20186.87623,Cluster-4675.0,Cluster-23472.0,Cluster-20186.11091,Cluster-17070.0,Cluster-20186.57486,Cluster-20186.43240,Cluster-20186.86521,Cluster-2662.0,Cluster-24286.0,Cluster-20186.15096,Cluster-20186.53855,Cluster-20186.52141,Cluster-24204.0,Cluster-20186.43110,Cluster-20186.102365,Cluster-20186.44557,Cluster-20186.60069,Cluster-20186.106167,Cluster-20186.74236,Cluster-8832.0,Cluster-…
er-20186.92739,Cluster-20186.53567,Cluster-20186.43290,Cluster-20186.104593,Cluster-20186.65816,Cluster-20186.56894,Cluster-20186.46287,Cluster-20186.18016,Cluster-20186.56410,Cluster-20186.72854,Cluster-20186.10849,Cluster-20186.67544,Cluster-20186.2241,Cluster-20186.40830,Cluster-4687.1,Cluster-20186.45893,Cluster-20186.74697,Cluster-20186.24017,Cluster-20186.73038,Cluster-20186.1286,Cluster-20…
GO:0005575	Cellular Component	GO:0032991	macromolecular complex	GO:0043234	protein complex	GO:0017053	transcriptional repressor complex	13	Cluster-20186.93119,Cluster-20186.93118,Cluster-26702.0,Cluster-20186.106179,Cluster-1799.0,Cluster-20186.93120,Cluster-14417.0,Cluster-15803.1,Cluster-20186.100932,Cluster-20186.60550,Cluster-15757.0,Cluster-13844.0,Cluster-23679.0
GO:0005575	Cellular Component	GO:0032991	macromolecular complex	GO:0043234	protein complex	GO:0044796	DNA polymerase processivity factor complex	2	Cluster-17037.0,Cluster-17037.1
GO:0005575	Cellular Component	GO:0032991	macromolecular complex	GO:0043234	protein complex	GO:0044815	DNA packaging complex	106	Cluster-20186.83933,Cluster-20186.12131,Cluster-20186.90116,Cluster-20186.38546,Cluster-5669.1,Cluster-21762.0,Cluster-20186.67638,Cluster-20186.19688,Cluster-20186.46977,Cluster-20186.52813,Cluster-20186.82777,Cluster-18882.0,Cluster-20186.73066,Cluster-20186.90150,Cluster-20186.24565,Cluster-20186.54815,Cluster-4225.0,Cluster-20186.17096,Cluster-20186.46864,Cluster-20186.19689,Cluster-13576.2,C…
GO:0005575	Cellular Component	GO:0032991	macromolecular complex	GO:0032993	protein-DNA complex	GO:0000782	telomere cap complex	3	Cluster-20186.79813,Cluster-20186.83206,Cluster-20186.22152
GO:0005575	Cellular Component	GO:0032991	macromolecular complex	GO:0030529	ribonucleoprotein complex	GO:0030532	small nuclear ribonucleoprotein complex	35	Cluster-20186.68146,Cluster-20186.46849,Cluster-14635.0,Cluster-20186.68142,Cluster-26460.1,Cluster-20186.68141,Cluster-20186.68148,Cluster-20186.44513,Cluster-20186.68139,Cluster-20186.69135,Cluster-20186.40915,Cluster-25042.0,Cluster-20186.68137,Cluster-20186.39761,Cluster-20186.55705,Cluster-27204.0,Cluster-20186.96835,Cluster-21825.0,Cluster-2893.0,Cluster-4603.0,Cluster-20186.68150,Cluster-2…
GO:0005575	Cellular Component	GO:0032991	macromolecular complex	GO:0030529	ribonucleoprotein complex	GO:0005840	ribosome	166	Cluster-20186.34524,Cluster-20186.586,Cluster-20186.80719,Cluster-20186.31839,Cluster-25616.0,Cluster-1674.0,Cluster-11679.0,Cluster-28580.1,Cluster-20186.75570,Cluster-20186.24182,Cluster-20186.2606,Cluster-20186.76601,Cluster-10601.0,Cluster-23370.0,Cluster-20186.49642,Cluster-5859.0,Cluster-20186.105542,Cluster-20186.7617,Cluster-20186.67613,Cluster-20186.15934,Cluster-20186.87101,Cluster-1332…
GO:0005575	Cellular Component	GO:0032991	macromolecular complex	GO:0030529	ribonucleoprotein complex	GO:0044391	ribosomal subunit	123	Cluster-20186.24182,Cluster-7112.1,Cluster-20186.75570,Cluster-1250.0,Cluster-28580.1,Cluster-25610.0,Cluster-11679.0,Cluster-10601.0,Cluster-696.0,Cluster-20186.76601,Cluster-20186.40954,Cluster-20186.2606,Cluster-20186.31839,Cluster-20186.80719,Cluster-27618.0,Cluster-20186.586,Cluster-1674.0,Cluster-20186.15934,Cluster-20186.94275,Cluster-5920.0,Cluster-20186.22885,Cluster-20186.47556,Cluster-…
GO:0005575	Cellular Component	GO:0032991	macromolecular complex	GO:0030529	ribonucleoprotein complex	GO:0005681	spliceosomal complex	20	Cluster-20186.48134,Cluster-20186.58345,Cluster-20186.78718,Cluster-20186.43539,Cluster-20186.52323,Cluster-20186.43547,Cluster-20186.43546,Cluster-20186.12910,Cluster-20186.45514,Cluster-20186.37650,Cluster-20186.53291,Cluster-24327.1,Cluster-20186.47450,Cluster-20186.102266,Cluster-20186.37649,Cluster-20186.51053,Cluster-20186.43545,Cluster-20186.48136,Cluster-20186.31009,Cluster-20186.43551
GO:0005575	Cellular Component	GO:0032991	macromolecular complex	GO:0030529	ribonucleoprotein complex	GO:0005732	small nucleolar ribonucleoprotein complex	33	Cluster-20186.4259,Cluster-20186.11422,Cluster-20186.58083,Cluster-20186.50025,Cluster-20186.56083,Cluster-20186.2569,Cluster-27466.0,Cluster-20186.74285,Cluster-20186.98250,Cluster-20186.23807,Cluster-29356.0,Cluster-20186.9244,Cluster-20186.57850,Cluster-20186.91166,Cluster-20186.15367,Cluster-20186.16136,Cluster-22810.0,Cluster-14284.1,Cluster-20186.28004,Cluster-20186.90853,Cluster-20186.2158…
GO:0005575	Cellular Component	GO:0032991	macromolecular complex	GO:0030529	ribonucleoprotein complex	GO:0048500	signal recognition particle	49	Cluster-20186.58433,Cluster-20186.58432,Cluster-7585.0,Cluster-20186.61220,Cluster-2858.0,Cluster-20186.52706,Cluster-20186.56576,Cluster-17811.2,Cluster-17811.0,Cluster-20186.62557,Cluster-12342.0,Cluster-20186.13292,Cluster-20186.62558,Cluster-20186.5653,Cluster-20186.41484,Cluster-20186.19724,Cluster-20186.32741,Cluster-313.0,Cluster-29933.0,Cluster-26441.0,Cluster-20186.92364,Cluster-20186.61…
GO:0005575	Cellular Component	GO:0032991	macromolecular complex	GO:0030529	ribonucleoprotein complex	GO:0030684	preribosome	202	Cluster-20186.67200,Cluster-20186.67817,Cluster-20186.46126,Cluster-20186.50042,Cluster-20186.46426,Cluster-20186.65880,Cluster-20186.56063,Cluster-28411.0,Cluster-20186.67199,Cluster-20186.65503,Cluster-20186.87255,Cluster-20186.62958,Cluster-20186.32554,Cluster-11791.0,Cluster-20186.46254,Cluster-20186.81284,Cluster-20186.20483,Cluster-20186.28423,Cluster-4059.0,Cluster-20186.102472,Cluster-201…
GO:0005575	Cellular Component	GO:0032991	macromolecular complex	GO:0032994	protein-lipid complex	GO:1990777	lipoprotein particle	4	Cluster-20186.100422,Cluster-32176.1,Cluster-20186.11132,Cluster-2677.0
GO:0005575	Cellular Component	GO:0032991	macromolecular complex	GO:0000785	chromatin	GO:0000790	nuclear chromatin	10	Cluster-20186.69682,Cluster-1398.0,Cluster-20186.32951,Cluster-20186.49296,Cluster-20186.70115,Cluster-16736.1,Cluster-20186.6914,Cluster-20186.63800,Cluster-20186.70989,Cluster-31759.0
GO:0005575	Cellular Component	GO:0044425	membrane part	GO:0098552	side of membrane	GO:0098562	cytoplasmic side of membrane	63	Cluster-31490.0,Cluster-20186.17962,Cluster-20186.56616,Cluster-20186.43703,Cluster-20186.58757,Cluster-3537.0,Cluster-20186.31231,Cluster-18351.0,Cluster-20186.38692,Cluster-20186.31330,Cluster-20186.25663,Cluster-26326.0,Cluster-20186.46708,Cluster-2989.1,Cluster-1771.0,Cluster-20186.54852,Cluster-20186.101542,Cluster-20186.34455,Cluster-20186.58890,Cluster-20186.51908,Cluster-22967.0,Cluster-2…
GO:0005575	Cellular Component	GO:0044425	membrane part	GO:0044459	plasma membrane part	GO:0098797	plasma membrane protein complex	497	Cluster-18613.0,Cluster-20186.57987,Cluster-20186.77148,Cluster-20186.2306,Cluster-20186.76694,Cluster-20186.51470,Cluster-20186.76417,Cluster-20186.11950,Cluster-20186.59100,Cluster-20186.53660,Cluster-17870.0,Cluster-16829.0,Cluster-20186.91798,Cluster-20186.7806,Cluster-20186.14108,Cluster-28258.0,Cluster-20186.47318,Cluster-20186.51425,Cluster-20186.46536,Cluster-20186.63617,Cluster-20186.563…
GO:0005575	Cellular Component	GO:0044425	membrane part	GO:0044459	plasma membrane part	GO:0009898	cytoplasmic side of plasma membrane	50	Cluster-20186.21235,Cluster-20186.57986,Cluster-20186.57987,Cluster-22967.0,Cluster-22708.1,Cluster-26115.0,Cluster-20186.21233,Cluster-20186.35603,Cluster-20186.79470,Cluster-20186.18016,Cluster-20186.38691,Cluster-30754.0,Cluster-20186.101546,Cluster-20186.43703,Cluster-20186.56616,Cluster-31490.0,Cluster-20186.31231,Cluster-3537.0,Cluster-20186.58757,Cluster-20186.38692,Cluster-18351.0,Cluster…
GO:0005575	Cellular Component	GO:0044425	membrane part	GO:0044459	plasma membrane part	GO:0031226	intrinsic component of plasma membrane	454	Cluster-20186.4810,Cluster-20186.102466,Cluster-19887.0,Cluster-20186.27131,Cluster-20186.23175,Cluster-20186.81528,Cluster-20186.68797,Cluster-20186.22740,Cluster-20186.3607,Cluster-20186.19102,Cluster-20186.34687,Cluster-20186.93461,Cluster-20186.26802,Cluster-20186.18163,Cluster-20186.68234,Cluster-20186.80653,Cluster-20186.72614,Cluster-20186.96008,Cluster-14027.0,Cluster-20186.36624,Cluster-…
GO:0005575	Cellular Component	GO:0044425	membrane part	GO:0044459	plasma membrane part	GO:0019897	extrinsic component of plasma membrane	86	Cluster-20186.54272,Cluster-20186.86599,Cluster-20186.89167,Cluster-20186.20013,Cluster-20186.75635,Cluster-20186.20008,Cluster-20186.28689,Cluster-20186.43704,Cluster-20186.53921,Cluster-20186.62069,Cluster-20186.89168,Cluster-20186.26102,Cluster-20186.65262,Cluster-20186.101545,Cluster-20186.6711,Cluster-20186.62662,Cluster-20186.72710,Cluster-20186.57984,Cluster-20186.18016,Cluster-20186.10022…
GO:0005575	Cellular Component	GO:0044425	membrane part	GO:0044453	nuclear membrane part	GO:0031229	intrinsic component of nuclear inner membrane	16	Cluster-20186.86962,Cluster-20186.28600,Cluster-20186.9373,Cluster-20186.20699,Cluster-20186.27854,Cluster-20186.37198,Cluster-20186.28601,Cluster-20186.57224,Cluster-20186.49986,Cluster-12827.0,Cluster-20186.53647,Cluster-20186.11049,Cluster-20186.32795,Cluster-20186.86091,Cluster-20186.49985,Cluster-21100.1
GO:0005575	Cellular Component	GO:0044425	membrane part	GO:0005789	endoplasmic reticulum membrane	GO:0030867	rough endoplasmic reticulum membrane	61	Cluster-20186.78913,Cluster-20186.55272,Cluster-20186.78911,Cluster-20186.31777,Cluster-20186.62321,Cluster-27873.0,Cluster-3360.0,Cluster-26074.0,Cluster-20186.49351,Cluster-20186.57230,Cluster-20186.61222,Cluster-20186.73802,Cluster-20186.32740,Cluster-20186.24867,Cluster-20186.35546,Cluster-20186.62150,Cluster-1747.0,Cluster-20186.55026,Cluster-9062.0,Cluster-8608.0,Cluster-20186.83727,Cluster…
GO:0005575	Cellular Component	GO:0044425	membrane part	GO:0005789	endoplasmic reticulum membrane	GO:0030176	integral component of endoplasmic reticulum membrane	20	Cluster-3383.0,Cluster-2896.0,Cluster-20186.95388,Cluster-20186.63930,Cluster-20186.95391,Cluster-20186.16402,Cluster-20186.94326,Cluster-20186.73863,Cluster-20186.56072,Cluster-20186.14502,Cluster-20186.95390,Cluster-20186.14963,Cluster-20186.100491,Cluster-20186.56564,Cluster-20186.95389,Cluster-20186.92162,Cluster-20186.14964,Cluster-5200.0,Cluster-20186.98067,Cluster-31136.0
GO:0005575	Cellular Component	GO:0044425	membrane part	GO:0005789	endoplasmic reticulum membrane	GO:0031227	intrinsic component of endoplasmic reticulum membrane	130	Cluster-18534.0,Cluster-20186.95388,Cluster-20186.59839,Cluster-13887.0,Cluster-20186.50648,Cluster-16689.0,Cluster-20186.63516,Cluster-20186.87434,Cluster-20186.102556,Cluster-20186.95391,Cluster-20186.33636,Cluster-19239.0,Cluster-2560.0,Cluster-23898.0,Cluster-22073.0,Cluster-20186.44573,Cluster-27635.0,Cluster-20186.77456,Cluster-20186.63930,Cluster-2226.0,Cluster-20186.78913,Cluster-20186.78…
GO:0005575	Cellular Component	GO:0044425	membrane part	GO:0098796	membrane protein complex	GO:0098803	respiratory chain complex	304	Cluster-29100.0,Cluster-20186.91485,Cluster-20186.8360,Cluster-20186.30227,Cluster-20186.67862,Cluster-20186.70381,Cluster-20186.335,Cluster-20186.43367,Cluster-13989.0,Cluster-7859.0,Cluster-20186.103215,Cluster-20186.76427,Cluster-11147.0,Cluster-25682.0,Cluster-29748.2,Cluster-20186.32511,Cluster-12240.0,Cluster-20186.55326,Cluster-20186.24835,Cluster-1572.0,Cluster-20186.68393,Cluster-22388.1…
GO:0005575	Cellular Component	GO:0044425	membrane part	GO:0098796	membrane protein complex	GO:0033177	proton-transporting two-sector ATPase complex, proton-transporting domain	478	Cluster-16702.0,Cluster-20186.53678,Cluster-20186.92739,Cluster-13224.0,Cluster-20186.43205,Cluster-29507.0,Cluster-20186.85189,Cluster-25370.0,Cluster-20241.0,Cluster-20186.64135,Cluster-20186.89846,Cluster-20186.103558,Cluster-3461.0,Cluster-20186.21378,Cluster-20186.61922,Cluster-5440.1,Cluster-9052.0,Cluster-1857.0,Cluster-9567.0,Cluster-20186.86305,Cluster-4687.1,Cluster-20186.58164,Cluster-…
GO:0005575	Cellular Component	GO:0044425	membrane part	GO:0098796	membrane protein complex	GO:1902495	transmembrane transporter complex	270	Cluster-16498.0,Cluster-20186.15621,Cluster-20186.60472,Cluster-7052.0,Cluster-20186.71252,Cluster-20186.68194,Cluster-1408.0,Cluster-30549.0,Cluster-20186.27152,Cluster-23404.0,Cluster-20186.40298,Cluster-20186.51706,Cluster-20186.43711,Cluster-20186.48414,Cluster-11519.0,Cluster-20186.27740,Cluster-20186.102682,Cluster-20186.97493,Cluster-20186.916,Cluster-20186.102464,Cluster-20186.45935,Clust…
GO:0005575	Cellular Component	GO:0044425	membrane part	GO:0098796	membrane protein complex	GO:0045267	proton-transporting ATP synthase, catalytic core	4	Cluster-20186.18112,Cluster-20186.18111,Cluster-20851.0,Cluster-7859.0
GO:0005575	Cellular Component	GO:0044425	membrane part	GO:0098796	membrane protein complex	GO:0009521	photosystem	487	Cluster-20186.55229,Cluster-20186.1383,Cluster-20186.55009,Cluster-20186.63582,Cluster-20186.57653,Cluster-9819.0,Cluster-20186.3899,Cluster-20186.66272,Cluster-103.0,Cluster-20186.57348,Cluster-20186.79774,Cluster-20186.55427,Cluster-380.0,Cluster-622.1,Cluster-20186.71087,Cluster-20186.103206,Cluster-20186.39471,Cluster-31911.0,Cluster-20186.53826,Cluster-20186.54313,Cluster-20186.61381,Cluster…
GO:0005575	Cellular Component	GO:0044425	membrane part	GO:0098796	membrane protein complex	GO:0071256	translocon complex	31	Cluster-20186.59760,Cluster-20186.84920,Cluster-20186.59767,Cluster-20186.82582,Cluster-20186.78915,Cluster-20186.45320,Cluster-743.0,Cluster-18679.0,Cluster-20186.55026,Cluster-20186.62150,Cluster-17530.0,Cluster-20186.59840,Cluster-20186.83727,Cluster-20186.102553,Cluster-20186.60740,Cluster-8608.0,Cluster-16689.0,Cluster-20186.59839,Cluster-20186.100842,Cluster-26074.0,Cluster-20186.102556,Clu…
GO:0005575	Cellular Component	GO:0044425	membrane part	GO:0098796	membrane protein complex	GO:0016469	proton-transporting two-sector ATPase complex	826	Cluster-14379.1,Cluster-20186.73479,Cluster-18072.1,Cluster-20186.98805,Cluster-20186.5209,Cluster-20186.51225,Cluster-20186.36687,Cluster-20186.34315,Cluster-20186.67947,Cluster-3396.0,Cluster-20186.80031,Cluster-20186.65301,Cluster-17639.0,Cluster-20186.13135,Cluster-20186.5383,Cluster-22019.0,Cluster-18540.2,Cluster-20150.0,Cluster-21033.0,Cluster-10724.1,Cluster-20186.48416,Cluster-27825.0,Cl…
GO:0005575	Cellular Component	GO:0044425	membrane part	GO:0098796	membrane protein complex	GO:0030119	AP-type membrane coat adaptor complex	57	Cluster-22031.0,Cluster-20186.39348,Cluster-3879.0,Cluster-20186.29069,Cluster-20186.70979,Cluster-17902.0,Cluster-19647.0,Cluster-20186.18075,Cluster-20186.38861,Cluster-27668.0,Cluster-20186.73243,Cluster-20186.15977,Cluster-10693.0,Cluster-20186.75538,Cluster-20186.70978,Cluster-20186.40427,Cluster-20186.102365,Cluster-20186.72854,Cluster-18966.0,Cluster-3267.0,Cluster-20186.90689,Cluster-2546…
GO:0005575	Cellular Component	GO:0044425	membrane part	GO:0098796	membrane protein complex	GO:0098799	outer mitochondrial membrane protein complex	157	Cluster-20186.37205,Cluster-20186.41427,Cluster-20186.33508,Cluster-31641.0,Cluster-20186.84048,Cluster-20186.64737,Cluster-25136.0,Cluster-20186.54281,Cluster-10381.0,Cluster-20186.50118,Cluster-20186.34162,Cluster-5058.0,Cluster-20186.101302,Cluster-20186.61129,Cluster-20186.73514,Cluster-20186.36339,Cluster-20186.49819,Cluster-20186.84049,Cluster-20186.47453,Cluster-23472.0,Cluster-26039.0,Clu…
GO:0005575	Cellular Component	GO:0044425	membrane part	GO:0098796	membrane protein complex	GO:0033178	proton-transporting two-sector ATPase complex, catalytic domain	209	Cluster-20186.73518,Cluster-20186.56239,Cluster-20186.81030,Cluster-28772.0,Cluster-18673.0,Cluster-20186.58963,Cluster-18167.0,Cluster-24174.0,Cluster-20186.54876,Cluster-20186.69888,Cluster-5392.2,Cluster-28861.1,Cluster-20186.45893,Cluster-20186.2241,Cluster-999.2,Cluster-20186.40303,Cluster-32298.0,Cluster-30027.0,Cluster-20186.73754,Cluster-20186.79903,Cluster-22111.1,Cluster-20186.58127,Clu…
GO:0005575	Cellular Component	GO:0044425	membrane part	GO:0098796	membrane protein complex	GO:0098800	inner mitochondrial membrane protein complex	384	Cluster-840.0,Cluster-20186.59985,Cluster-709.0,Cluster-20186.25588,Cluster-20186.15621,Cluster-20186.68449,Cluster-20186.58304,Cluster-20186.68194,Cluster-20186.100205,Cluster-20186.40102,Cluster-23404.0,Cluster-20186.59329,Cluster-13397.0,Cluster-20186.73518,Cluster-20186.48414,Cluster-17475.0,Cluster-20186.3984,Cluster-28319.0,Cluster-20186.75310,Cluster-11519.0,Cluster-27939.0,Cluster-20186.5…
GO:0005575	Cellular Component	GO:0044425	membrane part	GO:0098796	membrane protein complex	GO:0030964	NADH dehydrogenase complex	60	Cluster-25498.0,Cluster-6617.0,Cluster-20186.18140,Cluster-20186.52380,Cluster-20186.45485,Cluster-20186.67011,Cluster-5973.0,Cluster-18247.0,Cluster-20186.66917,Cluster-20186.75797,Cluster-20186.62628,Cluster-21168.0,Cluster-20186.67805,Cluster-20186.90543,Cluster-20186.68671,Cluster-20186.32274,Cluster-20851.0,Cluster-29372.0,Cluster-20186.66842,Cluster-20186.18111,Cluster-20186.31536,Cluster-2…
GO:0005575	Cellular Component	GO:0044425	membrane part	GO:0098796	membrane protein complex	GO:0098797	plasma membrane protein complex	497	Cluster-18613.0,Cluster-20186.57987,Cluster-20186.77148,Cluster-20186.2306,Cluster-20186.76694,Cluster-20186.51470,Cluster-20186.76417,Cluster-20186.11950,Cluster-20186.59100,Cluster-20186.53660,Cluster-17870.0,Cluster-16829.0,Cluster-20186.91798,Cluster-20186.7806,Cluster-20186.14108,Cluster-28258.0,Cluster-20186.47318,Cluster-20186.51425,Cluster-20186.46536,Cluster-20186.63617,Cluster-20186.563…
GO:0005575	Cellular Component	GO:0044425	membrane part	GO:0098796	membrane protein complex	GO:0030117	membrane coat	310	Cluster-9231.0,Cluster-20186.11051,Cluster-20186.99407,Cluster-20186.50049,Cluster-17025.0,Cluster-20186.87968,Cluster-20186.78732,Cluster-20186.47392,Cluster-29810.0,Cluster-20186.56516,Cluster-20186.87969,Cluster-20186.39041,Cluster-20186.99748,Cluster-21993.0,Cluster-3259.0,Cluster-20186.55990,Cluster-20186.67594,Cluster-20186.72854,Cluster-3267.0,Cluster-20186.40427,Cluster-20186.33928,Cluste…
GO:0005575	Cellular Component	GO:0044425	membrane part	GO:0098796	membrane protein complex	GO:0005942	phosphatidylinositol 3-kinase complex	45	Cluster-20186.23223,Cluster-20186.104309,Cluster-20186.68410,Cluster-17916.0,Cluster-20186.17615,Cluster-20186.71544,Cluster-20186.90139,Cluster-20186.24440,Cluster-20186.101105,Cluster-20186.34605,Cluster-20186.52131,Cluster-20186.4744,Cluster-20186.23224,Cluster-20186.68086,Cluster-13822.1,Cluster-29932.0,Cluster-20186.54926,Cluster-20186.46972,Cluster-29165.0,Cluster-22604.0,Cluster-20186.3583…
GO:0005575	Cellular Component	GO:0044425	membrane part	GO:0070469	respiratory chain	GO:0045277	respiratory chain complex IV	12	Cluster-11682.0,Cluster-31940.0,Cluster-16023.0,Cluster-30411.0,Cluster-3182.0,Cluster-20186.70492,Cluster-709.0,Cluster-20186.76636,Cluster-20186.51328,Cluster-20186.43126,Cluster-20186.43367,Cluster-17070.0
GO:0005575	Cellular Component	GO:0044425	membrane part	GO:0070469	respiratory chain	GO:0045275	respiratory chain complex III	47	Cluster-20186.28678,Cluster-20186.87418,Cluster-20186.68192,Cluster-20186.45448,Cluster-20186.99367,Cluster-20186.87421,Cluster-20186.43948,Cluster-23536.0,Cluster-20186.76426,Cluster-31976.0,Cluster-22300.0,Cluster-20186.34930,Cluster-20186.25706,Cluster-20186.85456,Cluster-20186.17978,Cluster-20186.45219,Cluster-20186.67530,Cluster-229.0,Cluster-23404.0,Cluster-20186.76926,Cluster-20186.68194,C…
GO:0005575	Cellular Component	GO:0044425	membrane part	GO:0070469	respiratory chain	GO:0045271	respiratory chain complex I	60	Cluster-20186.68772,Cluster-28311.0,Cluster-20186.67012,Cluster-28581.0,Cluster-24286.0,Cluster-7859.0,Cluster-20186.103010,Cluster-20186.64554,Cluster-20186.66331,Cluster-21531.0,Cluster-20186.57562,Cluster-20186.103215,Cluster-20186.46394,Cluster-20186.32511,Cluster-20186.33505,Cluster-21278.0,Cluster-840.0,Cluster-20186.74697,Cluster-12608.0,Cluster-20186.50751,Cluster-20186.56647,Cluster-2018…
GO:0005575	Cellular Component	GO:0044425	membrane part	GO:0070469	respiratory chain	GO:0098803	respiratory chain complex	304	Cluster-29100.0,Cluster-20186.91485,Cluster-20186.8360,Cluster-20186.30227,Cluster-20186.67862,Cluster-20186.70381,Cluster-20186.335,Cluster-20186.43367,Cluster-13989.0,Cluster-7859.0,Cluster-20186.103215,Cluster-20186.76427,Cluster-11147.0,Cluster-25682.0,Cluster-29748.2,Cluster-20186.32511,Cluster-12240.0,Cluster-20186.55326,Cluster-20186.24835,Cluster-1572.0,Cluster-20186.68393,Cluster-22388.1…
GO:0005575	Cellular Component	GO:0044425	membrane part	GO:0070469	respiratory chain	GO:0005746	mitochondrial respiratory chain	119	Cluster-11613.0,Cluster-20186.46394,Cluster-23610.0,Cluster-20186.57562,Cluster-20186.66331,Cluster-20186.13050,Cluster-20186.64554,Cluster-20186.54321,Cluster-20186.52566,Cluster-11519.0,Cluster-20186.67012,Cluster-16023.0,Cluster-28311.0,Cluster-20186.45449,Cluster-20186.31187,Cluster-23404.0,Cluster-229.0,Cluster-20186.56575,Cluster-20186.56647,Cluster-20186.68194,Cluster-20186.50751,Cluster-2…
GO:0005575	Cellular Component	GO:0044425	membrane part	GO:0031224	intrinsic component of membrane	GO:0031300	intrinsic component of organelle membrane	300	Cluster-20186.59907,Cluster-20186.83727,Cluster-20186.6064,Cluster-20186.53892,Cluster-5200.0,Cluster-20186.62150,Cluster-20186.7618,Cluster-20186.95389,Cluster-20186.52075,Cluster-20186.82082,Cluster-14285.0,Cluster-20186.82582,Cluster-20186.59767,Cluster-20186.56072,Cluster-20186.76216,Cluster-20186.73863,Cluster-20186.101149,Cluster-20186.66405,Cluster-20186.82706,Cluster-20186.6061,Cluster-20…
GO:0005575	Cellular Component	GO:0044425	membrane part	GO:0031224	intrinsic component of membrane	GO:0031225	anchored component of membrane	3	Cluster-8200.0,Cluster-2294.0,Cluster-26566.0
GO:0005575	Cellular Component	GO:0044425	membrane part	GO:0031224	intrinsic component of membrane	GO:0031360	intrinsic component of thylakoid membrane	2	Cluster-20186.55427,Cluster-11405.0
GO:0005575	Cellular Component	GO:0044425	membrane part	GO:0031224	intrinsic component of membrane	GO:0016021	integral component of membrane	886	Cluster-3889.0,Cluster-20186.93637,Cluster-20186.98526,Cluster-20186.85435,Cluster-20186.69545,Cluster-20186.36246,Cluster-20186.101536,Cluster-20186.50780,Cluster-20186.75960,Cluster-20186.82445,Cluster-20186.51333,Cluster-32276.0,Cluster-21796.0,Cluster-28146.0,Cluster-20186.93118,Cluster-20186.52865,Cluster-20186.93050,Cluster-27132.0,Cluster-20186.5157,Cluster-20186.38170,Cluster-20186.80654,…
GO:0005575	Cellular Component	GO:0044425	membrane part	GO:0031224	intrinsic component of membrane	GO:0031226	intrinsic component of plasma membrane	454	Cluster-20186.4810,Cluster-20186.102466,Cluster-19887.0,Cluster-20186.27131,Cluster-20186.23175,Cluster-20186.81528,Cluster-20186.68797,Cluster-20186.22740,Cluster-20186.3607,Cluster-20186.19102,Cluster-20186.34687,Cluster-20186.93461,Cluster-20186.26802,Cluster-20186.18163,Cluster-20186.68234,Cluster-20186.80653,Cluster-20186.72614,Cluster-20186.96008,Cluster-14027.0,Cluster-20186.36624,Cluster-…
GO:0005575	Cellular Component	GO:0044425	membrane part	GO:0098589	membrane region	GO:0005905	coated pit	38	Cluster-20186.48922,Cluster-20186.74019,Cluster-6221.0,Cluster-29953.0,Cluster-20186.95533,Cluster-20186.53634,Cluster-20186.77865,Cluster-20186.32876,Cluster-20186.24978,Cluster-20186.98472,Cluster-20186.77147,Cluster-20186.26239,Cluster-20186.86223,Cluster-20186.41622,Cluster-20186.92282,Cluster-20186.53727,Cluster-20186.53568,Cluster-15445.0,Cluster-20186.42289,Cluster-19243.0,Cluster-20186.51…
GO:0005575	Cellular Component	GO:0044425	membrane part	GO:0098589	membrane region	GO:0045121	membrane raft	25	Cluster-20186.95679,Cluster-20186.57952,Cluster-20186.13274,Cluster-20186.95141,Cluster-20186.100443,Cluster-20186.10138,Cluster-20186.106590,Cluster-22310.0,Cluster-20186.92716,Cluster-20186.45490,Cluster-29917.0,Cluster-20186.87605,Cluster-20186.10140,Cluster-20186.95143,Cluster-3964.0,Cluster-20186.5857,Cluster-2147.0,Cluster-20186.535,Cluster-24249.1,Cluster-20186.47193,Cluster-21108.0,Cluste…
GO:0005575	Cellular Component	GO:0044425	membrane part	GO:0044455	mitochondrial membrane part	GO:0098799	outer mitochondrial membrane protein complex	157	Cluster-20186.37205,Cluster-20186.41427,Cluster-20186.33508,Cluster-31641.0,Cluster-20186.84048,Cluster-20186.64737,Cluster-25136.0,Cluster-20186.54281,Cluster-10381.0,Cluster-20186.50118,Cluster-20186.34162,Cluster-5058.0,Cluster-20186.101302,Cluster-20186.61129,Cluster-20186.73514,Cluster-20186.36339,Cluster-20186.49819,Cluster-20186.84049,Cluster-20186.47453,Cluster-23472.0,Cluster-26039.0,Clu…
GO:0005575	Cellular Component	GO:0044425	membrane part	GO:0044455	mitochondrial membrane part	GO:0098800	inner mitochondrial membrane protein complex	384	Cluster-840.0,Cluster-20186.59985,Cluster-709.0,Cluster-20186.25588,Cluster-20186.15621,Cluster-20186.68449,Cluster-20186.58304,Cluster-20186.68194,Cluster-20186.100205,Cluster-20186.40102,Cluster-23404.0,Cluster-20186.59329,Cluster-13397.0,Cluster-20186.73518,Cluster-20186.48414,Cluster-17475.0,Cluster-20186.3984,Cluster-28319.0,Cluster-20186.75310,Cluster-11519.0,Cluster-27939.0,Cluster-20186.5…
GO:0005575	Cellular Component	GO:0044425	membrane part	GO:0044455	mitochondrial membrane part	GO:0098573	intrinsic component of mitochondrial membrane	25	Cluster-20186.25785,Cluster-20186.7618,Cluster-20186.38691,Cluster-20186.57585,Cluster-20186.57407,Cluster-20186.25781,Cluster-20186.71239,Cluster-29131.0,Cluster-20186.76186,Cluster-10210.0,Cluster-20186.24368,Cluster-24051.0,Cluster-20186.52120,Cluster-27115.0,Cluster-13255.0,Cluster-20186.9164,Cluster-20186.38692,Cluster-24171.0,Cluster-23893.0,Cluster-2990.0,Cluster-20186.12183,Cluster-20186.…
GO:0005575	Cellular Component	GO:0044425	membrane part	GO:0044455	mitochondrial membrane part	GO:0005746	mitochondrial respiratory chain	119	Cluster-11613.0,Cluster-20186.46394,Cluster-23610.0,Cluster-20186.57562,Cluster-20186.66331,Cluster-20186.13050,Cluster-20186.64554,Cluster-20186.54321,Cluster-20186.52566,Cluster-11519.0,Cluster-20186.67012,Cluster-16023.0,Cluster-28311.0,Cluster-20186.45449,Cluster-20186.31187,Cluster-23404.0,Cluster-229.0,Cluster-20186.56575,Cluster-20186.56647,Cluster-20186.68194,Cluster-20186.50751,Cluster-2…
GO:0005575	Cellular Component	GO:0044425	membrane part	GO:0019898	extrinsic component of membrane	GO:0019897	extrinsic component of plasma membrane	86	Cluster-20186.54272,Cluster-20186.86599,Cluster-20186.89167,Cluster-20186.20013,Cluster-20186.75635,Cluster-20186.20008,Cluster-20186.28689,Cluster-20186.43704,Cluster-20186.53921,Cluster-20186.62069,Cluster-20186.89168,Cluster-20186.26102,Cluster-20186.65262,Cluster-20186.101545,Cluster-20186.6711,Cluster-20186.62662,Cluster-20186.72710,Cluster-20186.57984,Cluster-20186.18016,Cluster-20186.10022…
GO:0005575	Cellular Component	GO:0044425	membrane part	GO:0019898	extrinsic component of membrane	GO:0005942	phosphatidylinositol 3-kinase complex	45	Cluster-20186.23223,Cluster-20186.104309,Cluster-20186.68410,Cluster-17916.0,Cluster-20186.17615,Cluster-20186.71544,Cluster-20186.90139,Cluster-20186.24440,Cluster-20186.101105,Cluster-20186.34605,Cluster-20186.52131,Cluster-20186.4744,Cluster-20186.23224,Cluster-20186.68086,Cluster-13822.1,Cluster-29932.0,Cluster-20186.54926,Cluster-20186.46972,Cluster-29165.0,Cluster-22604.0,Cluster-20186.3583…
GO:0005575	Cellular Component	GO:0044425	membrane part	GO:0019898	extrinsic component of membrane	GO:0031312	extrinsic component of organelle membrane	7	Cluster-20186.67076,Cluster-20186.32518,Cluster-20186.64932,Cluster-434.1,Cluster-20186.71638,Cluster-20186.80997,Cluster-29977.0
GO:0005575	Cellular Component	GO:0044423	virion part	GO:0019028	viral capsid	GO:0019030	icosahedral viral capsid	10	Cluster-4539.4,Cluster-20186.51220,Cluster-20186.54331,Cluster-20186.49052,Cluster-20186.46373,Cluster-20186.59362,Cluster-20186.57619,Cluster-20186.53269,Cluster-20186.49049,Cluster-20186.57618
GO:0005575	Cellular Component	GO:0030054	cell junction	GO:0030055	cell-substrate junction	GO:0005924	cell-substrate adherens junction	18	Cluster-27840.1,Cluster-20186.9289,Cluster-24343.0,Cluster-20186.90088,Cluster-29469.0,Cluster-23807.0,Cluster-20186.11965,Cluster-28946.1,Cluster-20186.58616,Cluster-28946.0,Cluster-31843.0,Cluster-20186.4999,Cluster-20186.90089,Cluster-31843.1,Cluster-20186.55954,Cluster-20186.36037,Cluster-20186.45652,Cluster-20186.24987
GO:0005575	Cellular Component	GO:0030054	cell junction	GO:0005911	cell-cell junction	GO:0070160	occluding junction	4	Cluster-20186.41116,Cluster-20186.63702,Cluster-8557.0,Cluster-13230.0
GO:0005575	Cellular Component	GO:0030054	cell junction	GO:0005911	cell-cell junction	GO:0005921	gap junction	3	Cluster-20186.91612,Cluster-20186.85517,Cluster-20186.73657
GO:0005575	Cellular Component	GO:0030054	cell junction	GO:0005911	cell-cell junction	GO:0043296	apical junction complex	4	Cluster-13230.0,Cluster-20186.41116,Cluster-8557.0,Cluster-20186.63702
GO:0005575	Cellular Component	GO:0030054	cell junction	GO:0070161	anchoring junction	GO:0005912	adherens junction	18	Cluster-20186.4999,Cluster-31843.1,Cluster-20186.90089,Cluster-20186.55954,Cluster-20186.45652,Cluster-20186.24987,Cluster-20186.36037,Cluster-24343.0,Cluster-20186.9289,Cluster-27840.1,Cluster-29469.0,Cluster-23807.0,Cluster-20186.90088,Cluster-20186.11965,Cluster-28946.1,Cluster-28946.0,Cluster-20186.58616,Cluster-31843.0
GO:0005575	Cellular Component	GO:0045202	synapse	GO:0044456	synapse part	GO:0098793	presynapse	17	Cluster-7487.0,Cluster-20186.15049,Cluster-20186.36305,Cluster-20186.24576,Cluster-20186.36032,Cluster-20186.64835,Cluster-20186.65147,Cluster-9253.0,Cluster-8901.2,Cluster-20186.26259,Cluster-20186.44944,Cluster-11397.0,Cluster-20186.43648,Cluster-21304.0,Cluster-14704.2,Cluster-20186.36031,Cluster-9619.0
GO:0005575	Cellular Component	GO:0005623	cell	GO:1990204	oxidoreductase complex	GO:0045275	respiratory chain complex III	47	Cluster-20186.28678,Cluster-20186.87418,Cluster-20186.68192,Cluster-20186.45448,Cluster-20186.99367,Cluster-20186.87421,Cluster-20186.43948,Cluster-23536.0,Cluster-20186.76426,Cluster-31976.0,Cluster-22300.0,Cluster-20186.34930,Cluster-20186.25706,Cluster-20186.85456,Cluster-20186.17978,Cluster-20186.45219,Cluster-20186.67530,Cluster-229.0,Cluster-23404.0,Cluster-20186.76926,Cluster-20186.68194,C…
GO:0005575	Cellular Component	GO:0005623	cell	GO:1990204	oxidoreductase complex	GO:0045240	dihydrolipoyl dehydrogenase complex	1	Cluster-11993.0
GO:0005575	Cellular Component	GO:0005623	cell	GO:1990204	oxidoreductase complex	GO:0030964	NADH dehydrogenase complex	60	Cluster-25498.0,Cluster-6617.0,Cluster-20186.18140,Cluster-20186.52380,Cluster-20186.45485,Cluster-20186.67011,Cluster-5973.0,Cluster-18247.0,Cluster-20186.66917,Cluster-20186.75797,Cluster-20186.62628,Cluster-21168.0,Cluster-20186.67805,Cluster-20186.90543,Cluster-20186.68671,Cluster-20186.32274,Cluster-20851.0,Cluster-29372.0,Cluster-20186.66842,Cluster-20186.18111,Cluster-20186.31536,Cluster-2…
GO:0005575	Cellular Component	GO:0005623	cell	GO:0044464	cell part	GO:0005886	plasma membrane	765	Cluster-30835.0,Cluster-20186.53685,Cluster-20186.61735,Cluster-20186.42611,Cluster-20186.47368,Cluster-20186.81367,Cluster-10193.0,Cluster-20186.26652,Cluster-20186.81766,Cluster-20186.36482,Cluster-14027.0,Cluster-20186.96008,Cluster-20186.36624,Cluster-20186.36357,Cluster-20186.78089,Cluster-20186.74863,Cluster-20186.72614,Cluster-20186.34687,Cluster-20186.93461,Cluster-32477.0,Cluster-17754.0…
GO:0005575	Cellular Component	GO:0005623	cell	GO:0044464	cell part	GO:0008287	protein serine/threonine phosphatase complex	75	Cluster-17032.0,Cluster-20186.88088,Cluster-20186.68752,Cluster-20186.44283,Cluster-20186.97547,Cluster-20186.77657,Cluster-20186.23477,Cluster-20186.63190,Cluster-20186.105677,Cluster-27968.0,Cluster-20186.29387,Cluster-24300.0,Cluster-20186.52630,Cluster-20186.32116,Cluster-20186.37385,Cluster-20186.31234,Cluster-20186.31421,Cluster-20186.35865,Cluster-20186.23081,Cluster-20186.31424,Cluster-20…
GO:0005575	Cellular Component	GO:0005623	cell	GO:0044464	cell part	GO:0042995	cell projection	385	Cluster-20186.48488,Cluster-27646.0,Cluster-20186.27605,Cluster-20186.40919,Cluster-20186.71510,Cluster-20186.42435,Cluster-20186.87190,Cluster-20186.31637,Cluster-20186.15203,Cluster-20186.67852,Cluster-20186.16187,Cluster-20186.26790,Cluster-20186.31639,Cluster-20186.2882,Cluster-20186.88969,Cluster-20186.68595,Cluster-21517.0,Cluster-20186.70408,Cluster-20186.105951,Cluster-20186.63842,Cluster…
GO:0005575	Cellular Component	GO:0005623	cell	GO:0044464	cell part	GO:0030427	site of polarized growth	1	Cluster-31388.0
GO:0005575	Cellular Component	GO:0005623	cell	GO:0044464	cell part	GO:0031252	cell leading edge	7	Cluster-24343.0,Cluster-20186.11965,Cluster-20186.45652,Cluster-23807.0,Cluster-28946.1,Cluster-20186.58616,Cluster-28946.0
GO:0005575	Cellular Component	GO:0005623	cell	GO:0044464	cell part	GO:0044459	plasma membrane part	758	Cluster-20186.101545,Cluster-20186.30051,Cluster-20186.63529,Cluster-1226.0,Cluster-20186.28062,Cluster-20186.75362,Cluster-20186.49330,Cluster-32506.0,Cluster-20186.68613,Cluster-32280.2,Cluster-20186.55037,Cluster-20186.36751,Cluster-20186.88634,Cluster-20186.30672,Cluster-20186.59451,Cluster-26566.0,Cluster-20186.90808,Cluster-20186.91582,Cluster-20186.75635,Cluster-20186.20008,Cluster-20186.6…
GO:0005575	Cellular Component	GO:0005623	cell	GO:0044464	cell part	GO:0097458	neuron part	17	Cluster-20186.43648,Cluster-21304.0,Cluster-11397.0,Cluster-20186.44944,Cluster-20186.36031,Cluster-9619.0,Cluster-14704.2,Cluster-20186.36032,Cluster-20186.64835,Cluster-7487.0,Cluster-20186.15049,Cluster-20186.36305,Cluster-20186.24576,Cluster-9253.0,Cluster-8901.2,Cluster-20186.26259,Cluster-20186.65147
GO:0005575	Cellular Component	GO:0005623	cell	GO:0044464	cell part	GO:0042763	intracellular immature spore	28	Cluster-20186.77,Cluster-20186.75431,Cluster-20186.78502,Cluster-20186.7141,Cluster-20186.9410,Cluster-20186.6431,Cluster-17097.1,Cluster-20186.4514,Cluster-20186.58487,Cluster-26790.0,Cluster-26052.0,Cluster-20186.46700,Cluster-7519.0,Cluster-20186.82185,Cluster-20186.13337,Cluster-20186.6604,Cluster-20186.72997,Cluster-19568.0,Cluster-14829.0,Cluster-20186.46264,Cluster-20186.43132,Cluster-2018…
GO:0005575	Cellular Component	GO:0005623	cell	GO:0044464	cell part	GO:0005905	coated pit	38	Cluster-20186.48922,Cluster-20186.74019,Cluster-6221.0,Cluster-29953.0,Cluster-20186.95533,Cluster-20186.53634,Cluster-20186.77865,Cluster-20186.32876,Cluster-20186.24978,Cluster-20186.98472,Cluster-20186.77147,Cluster-20186.26239,Cluster-20186.86223,Cluster-20186.41622,Cluster-20186.92282,Cluster-20186.53727,Cluster-20186.53568,Cluster-15445.0,Cluster-20186.42289,Cluster-19243.0,Cluster-20186.51…
GO:0005575	Cellular Component	GO:0005623	cell	GO:0044464	cell part	GO:0012505	endomembrane system	1806	Cluster-20186.73739,Cluster-26566.0,Cluster-20186.49050,Cluster-20186.32741,Cluster-20186.86962,Cluster-20186.73338,Cluster-20186.48326,Cluster-355.0,Cluster-20186.79364,Cluster-20186.49519,Cluster-20186.78198,Cluster-20186.57686,Cluster-20186.24988,Cluster-20186.50952,Cluster-5572.0,Cluster-20186.33669,Cluster-20186.6187,Cluster-20186.97231,Cluster-20186.2227,Cluster-20186.2346,Cluster-20186.486…
ster-20186.57774,Cluster-14921.0,Cluster-20186.59684,Cluster-13944.0,Cluster-20186.52363,Cluster-6357.1,Cluster-8693.0,Cluster-20186.74128,Cluster-27873.0,Cluster-5882.0,Cluster-20186.106258,Cluster-3135.0,Cluster-20005.0,Cluster-20186.72443,Cluster-20186.35490,Cluster-20186.90439,Cluster-20186.48275,Cluster-20186.104534,Cluster-28861.3,Cluster-20186.11130,Cluster-20186.55786,Cluster-20833.0,Clus…
GO:0005575	Cellular Component	GO:0005623	cell	GO:0044464	cell part	GO:0044463	cell projection part	46	Cluster-20186.13344,Cluster-20186.71510,Cluster-20186.87190,Cluster-20186.100736,Cluster-20186.57683,Cluster-20186.66733,Cluster-20186.92532,Cluster-20186.43676,Cluster-31857.0,Cluster-20186.16186,Cluster-20186.27605,Cluster-20186.31783,Cluster-29680.0,Cluster-16711.0,Cluster-20186.10247,Cluster-20186.44943,Cluster-9950.0,Cluster-20186.50772,Cluster-20186.90122,Cluster-20186.4124,Cluster-20186.69…
GO:0005575	Cellular Component	GO:0005623	cell	GO:0044464	cell part	GO:0005622	intracellular	19181	Cluster-20186.54526,Cluster-20186.13639,Cluster-31496.1,Cluster-20186.46739,Cluster-20186.95534,Cluster-30882.0,Cluster-20186.104617,Cluster-20186.62032,Cluster-15757.0,Cluster-5933.0,Cluster-20186.38810,Cluster-681.0,Cluster-20186.65476,Cluster-20186.78130,Cluster-20186.24752,Cluster-20186.2925,Cluster-24496.0,Cluster-20186.29635,Cluster-20186.55510,Cluster-20186.57351,Cluster-20186.79350,Cluste…
20186.42733,Cluster-20186.67472,Cluster-20186.10054,Cluster-25855.0,Cluster-20186.11685,Cluster-20186.6711,Cluster-20186.65119,Cluster-20186.8257,Cluster-25940.0,Cluster-20186.104735,Cluster-20186.60473,Cluster-20186.4155,Cluster-20186.52468,Cluster-20186.106645,Cluster-20186.53120,Cluster-20186.58040,Cluster-20186.41734,Cluster-20186.100959,Cluster-20186.54732,Cluster-31070.1,Cluster-20186.65301…
.0,Cluster-20186.24004,Cluster-20186.7679,Cluster-20186.18845,Cluster-20186.7194,Cluster-20186.83070,Cluster-18636.0,Cluster-20186.24832,Cluster-20186.4819,Cluster-20186.82860,Cluster-20186.58921,Cluster-20186.21331,Cluster-20186.95995,Cluster-20186.25355,Cluster-20186.10945,Cluster-20186.84216,Cluster-20186.63212,Cluster-20186.37649,Cluster-20186.48306,Cluster-20186.89099,Cluster-20186.49400,Clu…
luster-20186.59674,Cluster-18270.0,Cluster-20186.79123,Cluster-15999.0,Cluster-20186.94266,Cluster-8418.1,Cluster-21107.0,Cluster-20186.50683,Cluster-20186.67198,Cluster-20186.39882,Cluster-20186.58656,Cluster-20186.52083,Cluster-20186.18919,Cluster-22461.0,Cluster-20186.55771,Cluster-20186.62654,Cluster-20186.93380,Cluster-12019.0,Cluster-20186.103857,Cluster-20186.49014,Cluster-20186.55804,Clus…
90090,Cluster-28979.0,Cluster-20186.52334,Cluster-20186.77466,Cluster-21291.0,Cluster-20186.56905,Cluster-20186.8201,Cluster-20186.51304,Cluster-11675.0,Cluster-20186.92198,Cluster-30192.0,Cluster-20186.61242,Cluster-20186.45036,Cluster-28385.1,Cluster-15357.1,Cluster-24614.0,Cluster-20186.17021,Cluster-20186.65316,Cluster-20186.64616,Cluster-20186.63248,Cluster-3260.0,Cluster-20186.16453,Cluster…
uster-20186.38532,Cluster-20186.101837,Cluster-20186.31647,Cluster-20186.95522,Cluster-20186.46159,Cluster-20186.83389,Cluster-31612.0,Cluster-20186.55909,Cluster-20186.10832,Cluster-20186.20546,Cluster-20186.83041,Cluster-29928.0,Cluster-20186.48213,Cluster-20186.75710,Cluster-25346.0,Cluster-17364.1,Cluster-20186.59701,Cluster-20186.57662,Cluster-20186.92678,Cluster-20186.104521,Cluster-23473.0…
3683.0,Cluster-30111.0,Cluster-20186.32115,Cluster-23932.0,Cluster-20186.95752,Cluster-1031.0,Cluster-20186.29993,Cluster-20186.21315,Cluster-20186.51755,Cluster-20186.84457,Cluster-20186.10399,Cluster-20186.66456,Cluster-20186.57984,Cluster-20186.27776,Cluster-20186.45263,Cluster-30133.2,Cluster-20186.32110,Cluster-20186.102833,Cluster-20186.16715,Cluster-20186.17344,Cluster-20186.56331,Cluster-…
ster-11985.0,Cluster-27319.0,Cluster-10846.0,Cluster-12325.0,Cluster-20186.21928,Cluster-20186.44118,Cluster-1482.0,Cluster-20186.1764,Cluster-20186.54503,Cluster-20186.94121,Cluster-20186.38207,Cluster-10273.0,Cluster-20186.30588,Cluster-20186.60980,Cluster-20186.50324,Cluster-20186.57231,Cluster-20186.61883,Cluster-20186.2882,Cluster-20186.12591,Cluster-20186.98094,Cluster-20186.21190,Cluster-2…
50541,Cluster-20186.68772,Cluster-20186.9385,Cluster-20186.18399,Cluster-20186.61976,Cluster-20186.13297,Cluster-20186.9784,Cluster-20186.100378,Cluster-26804.0,Cluster-22101.1,Cluster-20186.28448,Cluster-20186.33505,Cluster-20186.18515,Cluster-20186.49371,Cluster-20186.34525,Cluster-13841.0,Cluster-20186.31792,Cluster-20186.58914,Cluster-20186.21345,Cluster-20186.19332,Cluster-20186.76162,Cluste…
031,Cluster-30838.1,Cluster-20186.38011,Cluster-7858.0,Cluster-20186.79689,Cluster-20186.16550,Cluster-20186.21943,Cluster-1143.1,Cluster-20186.19748,Cluster-5702.0,Cluster-20186.76830,Cluster-15143.0,Cluster-20186.32541,Cluster-303.0,Cluster-20186.54353,Cluster-22074.0,Cluster-20186.551,Cluster-20186.31236,Cluster-20186.101612,Cluster-20186.77602,Cluster-762.1,Cluster-13170.0,Cluster-20186.18558…
.76468,Cluster-20186.102963,Cluster-20186.27542,Cluster-6848.0,Cluster-17825.0,Cluster-20186.55594,Cluster-20186.66077,Cluster-20186.102279,Cluster-20186.106261,Cluster-27163.0,Cluster-20186.54282,Cluster-7867.0,Cluster-20186.11206,Cluster-20186.55669,Cluster-20186.55905,Cluster-20186.50418,Cluster-20186.42992,Cluster-20186.29065,Cluster-20186.51845,Cluster-20186.53911,Cluster-20186.55286,Cluster…
GO:0005575	Cellular Component	GO:0005623	cell	GO:0044464	cell part	GO:0044462	external encapsulating structure part	49	Cluster-20186.43940,Cluster-18937.0,Cluster-20186.62696,Cluster-20186.86079,Cluster-20186.86840,Cluster-20186.24645,Cluster-6126.0,Cluster-20186.57675,Cluster-20186.60928,Cluster-20186.104971,Cluster-20186.32489,Cluster-21213.0,Cluster-20186.37529,Cluster-10330.0,Cluster-20186.61384,Cluster-20186.89161,Cluster-20186.95135,Cluster-20186.4530,Cluster-20186.95056,Cluster-20186.14390,Cluster-20186.44…
GO:0005575	Cellular Component	GO:0005623	cell	GO:0044464	cell part	GO:0030312	external encapsulating structure	407	Cluster-20186.4530,Cluster-20186.32791,Cluster-20186.68203,Cluster-25939.0,Cluster-20186.46995,Cluster-20186.55080,Cluster-20186.60868,Cluster-945.0,Cluster-28255.0,Cluster-20186.16013,Cluster-20186.11597,Cluster-9500.0,Cluster-29005.0,Cluster-20186.61362,Cluster-29141.0,Cluster-20186.78878,Cluster-20186.17533,Cluster-20186.43940,Cluster-20186.81412,Cluster-20186.69394,Cluster-20186.105295,Cluste…
GO:0005575	Cellular Component	GO:0005623	cell	GO:0044464	cell part	GO:0071944	cell periphery	1879	Cluster-2013.0,Cluster-20186.33267,Cluster-20186.4474,Cluster-20186.49943,Cluster-20186.91799,Cluster-20186.38464,Cluster-134.0,Cluster-20186.57140,Cluster-20186.85112,Cluster-20186.48414,Cluster-1439.0,Cluster-20186.43703,Cluster-20186.53634,Cluster-20186.64344,Cluster-3891.0,Cluster-20186.23555,Cluster-20186.53113,Cluster-14899.0,Cluster-16498.0,Cluster-20186.72617,Cluster-20186.55772,Cluster-2…
0186.76519,Cluster-20186.88877,Cluster-20186.12489,Cluster-20186.77374,Cluster-20186.32751,Cluster-20186.50309,Cluster-20186.81305,Cluster-20186.80540,Cluster-20186.27172,Cluster-20186.1215,Cluster-20186.18171,Cluster-20186.62022,Cluster-20186.88538,Cluster-20186.16007,Cluster-20186.77107,Cluster-20186.78968,Cluster-28313.0,Cluster-20186.1921,Cluster-24957.0,Cluster-20186.1034,Cluster-31742.0,Clu…
GO:0005575	Cellular Component	GO:0005623	cell	GO:0044464	cell part	GO:0060187	cell pole	1	Cluster-31388.0
GO:0005575	Cellular Component	GO:0005623	cell	GO:0044464	cell part	GO:0042597	periplasmic space	15	Cluster-15108.0,Cluster-20186.82995,Cluster-20186.40056,Cluster-20186.24644,Cluster-20186.23200,Cluster-10330.0,Cluster-20186.57675,Cluster-20186.90122,Cluster-20186.72744,Cluster-20186.24645,Cluster-20186.14390,Cluster-20186.24643,Cluster-20186.98424,Cluster-20186.43940,Cluster-18937.0
GO:0005575	Cellular Component	GO:0005623	cell	GO:0044464	cell part	GO:0044424	intracellular part	19173	Cluster-20186.428,Cluster-20186.39788,Cluster-20186.82385,Cluster-8186.0,Cluster-26047.0,Cluster-20186.68424,Cluster-7379.0,Cluster-20186.11117,Cluster-20186.49294,Cluster-20186.61371,Cluster-20186.73802,Cluster-25942.0,Cluster-20186.63556,Cluster-20832.0,Cluster-20186.33665,Cluster-20186.76632,Cluster-20186.106184,Cluster-20186.42514,Cluster-20186.20457,Cluster-20186.98811,Cluster-20186.52436,Cl…
76558,Cluster-20186.24695,Cluster-20186.81229,Cluster-20186.51097,Cluster-20186.60279,Cluster-20186.55466,Cluster-20186.94205,Cluster-20186.71960,Cluster-9808.0,Cluster-20186.40303,Cluster-20186.48091,Cluster-20186.100162,Cluster-13135.0,Cluster-20186.11846,Cluster-20186.73823,Cluster-20186.63117,Cluster-20186.78011,Cluster-22681.0,Cluster-20186.98088,Cluster-21764.0,Cluster-20186.49487,Cluster-2…
0186.31529,Cluster-20186.45267,Cluster-20186.57868,Cluster-20186.68311,Cluster-20186.48809,Cluster-29398.0,Cluster-20186.58393,Cluster-20186.29069,Cluster-20186.24775,Cluster-25604.0,Cluster-2489.1,Cluster-20613.0,Cluster-5731.0,Cluster-20186.7470,Cluster-20186.82101,Cluster-20186.1826,Cluster-20186.14254,Cluster-20186.48363,Cluster-20186.53702,Cluster-20186.58720,Cluster-20186.615,Cluster-20186.…
,Cluster-20186.14168,Cluster-20186.65836,Cluster-20186.77623,Cluster-20186.105559,Cluster-20186.67032,Cluster-20186.44009,Cluster-20186.51411,Cluster-30666.0,Cluster-9241.4,Cluster-10901.0,Cluster-20186.52995,Cluster-20186.84533,Cluster-20186.50367,Cluster-20186.7486,Cluster-20186.64270,Cluster-20186.16883,Cluster-25225.0,Cluster-20186.13906,Cluster-20186.84982,Cluster-20186.47357,Cluster-20186.9…
uster-20186.43452,Cluster-12292.0,Cluster-20186.69984,Cluster-20186.62260,Cluster-18382.0,Cluster-20186.22282,Cluster-20186.32666,Cluster-20186.71450,Cluster-20186.50621,Cluster-23807.0,Cluster-30643.1,Cluster-20186.29406,Cluster-18128.0,Cluster-20186.15490,Cluster-6754.0,Cluster-25964.0,Cluster-20186.85641,Cluster-20186.62397,Cluster-2362.0,Cluster-20186.31385,Cluster-20186.34633,Cluster-20186.8…
20186.66169,Cluster-20186.26183,Cluster-9196.0,Cluster-20186.8018,Cluster-20186.63445,Cluster-20186.56155,Cluster-20186.81458,Cluster-20186.74127,Cluster-19951.0,Cluster-12034.0,Cluster-7112.1,Cluster-20186.35283,Cluster-20186.89183,Cluster-20186.43836,Cluster-20186.72895,Cluster-18861.0,Cluster-20186.19118,Cluster-20186.91809,Cluster-20186.3294,Cluster-20186.50963,Cluster-20186.41514,Cluster-201…
0186.102607,Cluster-20186.106270,Cluster-20186.62793,Cluster-13830.0,Cluster-20186.43963,Cluster-31058.0,Cluster-20186.63291,Cluster-20186.99331,Cluster-28474.0,Cluster-20186.51827,Cluster-20186.25076,Cluster-20186.53517,Cluster-20186.80510,Cluster-20186.72301,Cluster-20186.60137,Cluster-20186.54873,Cluster-20186.45280,Cluster-16197.0,Cluster-7263.0,Cluster-20186.12218,Cluster-20186.7462,Cluster-…
Cluster-20186.87291,Cluster-20186.2181,Cluster-20186.43097,Cluster-20186.58811,Cluster-20186.31677,Cluster-20186.67339,Cluster-20186.6369,Cluster-20186.88262,Cluster-20186.82968,Cluster-20186.5836,Cluster-20186.24015,Cluster-20186.78694,Cluster-20186.67832,Cluster-20186.57309,Cluster-20186.71353,Cluster-20186.98789,Cluster-21862.2,Cluster-20186.72561,Cluster-20186.51589,Cluster-18678.0,Cluster-20…
ster-20186.59986,Cluster-20186.91888,Cluster-29607.0,Cluster-20186.65066,Cluster-20186.43718,Cluster-19412.0,Cluster-20186.85330,Cluster-20186.38846,Cluster-20186.84310,Cluster-20186.61512,Cluster-20186.18614,Cluster-20186.79233,Cluster-20186.12948,Cluster-20186.43333,Cluster-20186.98067,Cluster-20186.27171,Cluster-20186.61869,Cluster-20186.66935,Cluster-20186.46851,Cluster-20186.89786,Cluster-54…
,Cluster-20186.52424,Cluster-528.0,Cluster-20186.10589,Cluster-20186.72464,Cluster-20186.96360,Cluster-20186.42999,Cluster-20186.29949,Cluster-20186.80168,Cluster-30409.0,Cluster-20186.77074,Cluster-20186.97773,Cluster-20186.5226,Cluster-20186.99137,Cluster-20186.29284,Cluster-20186.63549,Cluster-103.0,Cluster-20186.57425,Cluster-20186.52900,Cluster-20186.33508,Cluster-20186.67803,Cluster-20186.5…
20186.60706,Cluster-20186.58771,Cluster-30593.1,Cluster-24531.0,Cluster-20186.92162,Cluster-20186.74497,Cluster-25411.2,Cluster-20186.21996,Cluster-1438.0,Cluster-20186.98793,Cluster-20186.5755,Cluster-20186.76543,Cluster-32340.3,Cluster-20186.38126,Cluster-20186.51328,Cluster-20186.22610,Cluster-20186.18896,Cluster-20186.56963,Cluster-20186.61858,Cluster-20186.8629,Cluster-21057.0,Cluster-20186.…
GO:0005575	Cellular Component	GO:0005623	cell	GO:0044464	cell part	GO:0097223	sperm part	22	Cluster-27828.0,Cluster-20186.27605,Cluster-20186.50760,Cluster-20186.48324,Cluster-14804.2,Cluster-14804.0,Cluster-20186.66725,Cluster-13499.0,Cluster-26492.0,Cluster-2184.0,Cluster-20186.98637,Cluster-20186.49904,Cluster-14921.1,Cluster-11042.0,Cluster-20186.50759,Cluster-20186.71711,Cluster-14921.2,Cluster-20186.70326,Cluster-20186.77875,Cluster-21626.0,Cluster-20186.64194,Cluster-14921.0
GO:0005575	Cellular Component	GO:0005623	cell	GO:0044464	cell part	GO:0042175	nuclear outer membrane-endoplasmic reticulum membrane network	587	Cluster-20186.49584,Cluster-20186.59778,Cluster-20186.92364,Cluster-20186.100842,Cluster-20186.102053,Cluster-20186.62635,Cluster-31471.0,Cluster-20186.85036,Cluster-20186.36830,Cluster-20186.78915,Cluster-20186.61656,Cluster-20186.92713,Cluster-20186.58402,Cluster-20186.5721,Cluster-20186.10130,Cluster-20186.51077,Cluster-20186.16822,Cluster-20186.54545,Cluster-20186.32983,Cluster-7008.0,Cluster…
GO:0005575	Cellular Component	GO:0005623	cell	GO:0044464	cell part	GO:0031975	envelope	1178	Cluster-20186.86881,Cluster-20186.33505,Cluster-20186.37198,Cluster-20186.86633,Cluster-20186.11572,Cluster-20186.15584,Cluster-20186.28536,Cluster-29011.0,Cluster-7379.0,Cluster-20186.19750,Cluster-20186.68772,Cluster-25942.0,Cluster-8385.0,Cluster-20186.20161,Cluster-26039.0,Cluster-20186.2531,Cluster-20186.57449,Cluster-11575.0,Cluster-25498.0,Cluster-20186.20457,Cluster-20186.101302,Cluster-2…
GO:0005575	Cellular Component	GO:0005623	cell	GO:0044464	cell part	GO:1990204	oxidoreductase complex	289	Cluster-20186.32541,Cluster-20186.105732,Cluster-20186.67530,Cluster-20186.17978,Cluster-20186.86183,Cluster-31976.0,Cluster-20186.56303,Cluster-20186.47848,Cluster-20186.61479,Cluster-20186.15648,Cluster-762.1,Cluster-20186.94485,Cluster-20186.67011,Cluster-23536.0,Cluster-20186.86176,Cluster-5540.0,Cluster-25012.0,Cluster-20186.45359,Cluster-20186.67012,Cluster-28311.0,Cluster-20186.45449,Clust…
GO:0005575	Cellular Component	GO:0016020	membrane	GO:0098552	side of membrane	GO:0098562	cytoplasmic side of membrane	63	Cluster-31490.0,Cluster-20186.17962,Cluster-20186.56616,Cluster-20186.43703,Cluster-20186.58757,Cluster-3537.0,Cluster-20186.31231,Cluster-18351.0,Cluster-20186.38692,Cluster-20186.31330,Cluster-20186.25663,Cluster-26326.0,Cluster-20186.46708,Cluster-2989.1,Cluster-1771.0,Cluster-20186.54852,Cluster-20186.101542,Cluster-20186.34455,Cluster-20186.58890,Cluster-20186.51908,Cluster-22967.0,Cluster-2…
GO:0005575	Cellular Component	GO:0016020	membrane	GO:0034357	photosynthetic membrane	GO:0042651	thylakoid membrane	122	Cluster-24036.0,Cluster-20186.104735,Cluster-20186.103508,Cluster-20186.5529,Cluster-20186.16386,Cluster-20186.87626,Cluster-622.2,Cluster-20186.57485,Cluster-5540.0,Cluster-20186.55156,Cluster-20186.101603,Cluster-20186.93344,Cluster-1049.0,Cluster-20186.55037,Cluster-20186.64538,Cluster-762.0,Cluster-20186.70909,Cluster-20186.101842,Cluster-20186.55154,Cluster-20186.54679,Cluster-20186.32541,Cl…
GO:0005575	Cellular Component	GO:0016020	membrane	GO:0034357	photosynthetic membrane	GO:0009521	photosystem	487	Cluster-20186.55229,Cluster-20186.1383,Cluster-20186.55009,Cluster-20186.63582,Cluster-20186.57653,Cluster-9819.0,Cluster-20186.3899,Cluster-20186.66272,Cluster-103.0,Cluster-20186.57348,Cluster-20186.79774,Cluster-20186.55427,Cluster-380.0,Cluster-622.1,Cluster-20186.71087,Cluster-20186.103206,Cluster-20186.39471,Cluster-31911.0,Cluster-20186.53826,Cluster-20186.54313,Cluster-20186.61381,Cluster…
GO:0005575	Cellular Component	GO:0016020	membrane	GO:0019867	outer membrane	GO:0031968	organelle outer membrane	386	Cluster-20186.6263,Cluster-20186.32242,Cluster-20186.76502,Cluster-20186.84056,Cluster-20186.18735,Cluster-20186.47453,Cluster-20186.57982,Cluster-20186.20160,Cluster-20186.49819,Cluster-20186.84049,Cluster-20186.58351,Cluster-20186.52422,Cluster-13084.0,Cluster-20186.20345,Cluster-20186.98612,Cluster-20186.86561,Cluster-20186.58032,Cluster-20186.21135,Cluster-20186.64505,Cluster-3113.0,Cluster-3…
GO:0005575	Cellular Component	GO:0016020	membrane	GO:0098533	ATPase dependent transmembrane transport complex	GO:0090533	cation-transporting ATPase complex	36	Cluster-20186.66050,Cluster-20186.93461,Cluster-20186.20391,Cluster-20186.18163,Cluster-19591.0,Cluster-19887.0,Cluster-6398.0,Cluster-20186.36751,Cluster-20186.36752,Cluster-20186.48416,Cluster-28304.0,Cluster-20186.38349,Cluster-15330.0,Cluster-20186.32878,Cluster-20186.20390,Cluster-20186.60765,Cluster-7052.0,Cluster-26405.0,Cluster-1408.0,Cluster-20186.76417,Cluster-20186.55834,Cluster-20186.…
GO:0005575	Cellular Component	GO:0016020	membrane	GO:0005886	plasma membrane	GO:0031226	intrinsic component of plasma membrane	454	Cluster-20186.4810,Cluster-20186.102466,Cluster-19887.0,Cluster-20186.27131,Cluster-20186.23175,Cluster-20186.81528,Cluster-20186.68797,Cluster-20186.22740,Cluster-20186.3607,Cluster-20186.19102,Cluster-20186.34687,Cluster-20186.93461,Cluster-20186.26802,Cluster-20186.18163,Cluster-20186.68234,Cluster-20186.80653,Cluster-20186.72614,Cluster-20186.96008,Cluster-14027.0,Cluster-20186.36624,Cluster-…
GO:0005575	Cellular Component	GO:0016020	membrane	GO:0005886	plasma membrane	GO:0019897	extrinsic component of plasma membrane	86	Cluster-20186.54272,Cluster-20186.86599,Cluster-20186.89167,Cluster-20186.20013,Cluster-20186.75635,Cluster-20186.20008,Cluster-20186.28689,Cluster-20186.43704,Cluster-20186.53921,Cluster-20186.62069,Cluster-20186.89168,Cluster-20186.26102,Cluster-20186.65262,Cluster-20186.101545,Cluster-20186.6711,Cluster-20186.62662,Cluster-20186.72710,Cluster-20186.57984,Cluster-20186.18016,Cluster-20186.10022…
GO:0005575	Cellular Component	GO:0016020	membrane	GO:0005886	plasma membrane	GO:0044459	plasma membrane part	758	Cluster-20186.101545,Cluster-20186.30051,Cluster-20186.63529,Cluster-1226.0,Cluster-20186.28062,Cluster-20186.75362,Cluster-20186.49330,Cluster-32506.0,Cluster-20186.68613,Cluster-32280.2,Cluster-20186.55037,Cluster-20186.36751,Cluster-20186.88634,Cluster-20186.30672,Cluster-20186.59451,Cluster-26566.0,Cluster-20186.90808,Cluster-20186.91582,Cluster-20186.75635,Cluster-20186.20008,Cluster-20186.6…
GO:0005575	Cellular Component	GO:0016020	membrane	GO:0005886	plasma membrane	GO:0098802	plasma membrane receptor complex	82	Cluster-20186.50429,Cluster-20186.28067,Cluster-20186.77107,Cluster-22813.0,Cluster-20186.1921,Cluster-20186.27131,Cluster-20186.58801,Cluster-9058.0,Cluster-20186.68797,Cluster-20186.3607,Cluster-20186.44730,Cluster-20186.103399,Cluster-20186.92685,Cluster-20186.19248,Cluster-20186.102145,Cluster-20186.8177,Cluster-20186.35562,Cluster-20186.76519,Cluster-20186.66170,Cluster-20186.37792,Cluster-1…
GO:0005575	Cellular Component	GO:0016020	membrane	GO:0005886	plasma membrane	GO:0009898	cytoplasmic side of plasma membrane	50	Cluster-20186.21235,Cluster-20186.57986,Cluster-20186.57987,Cluster-22967.0,Cluster-22708.1,Cluster-26115.0,Cluster-20186.21233,Cluster-20186.35603,Cluster-20186.79470,Cluster-20186.18016,Cluster-20186.38691,Cluster-30754.0,Cluster-20186.101546,Cluster-20186.43703,Cluster-20186.56616,Cluster-31490.0,Cluster-20186.31231,Cluster-3537.0,Cluster-20186.58757,Cluster-20186.38692,Cluster-18351.0,Cluster…
GO:0005575	Cellular Component	GO:0016020	membrane	GO:0005886	plasma membrane	GO:0098797	plasma membrane protein complex	497	Cluster-18613.0,Cluster-20186.57987,Cluster-20186.77148,Cluster-20186.2306,Cluster-20186.76694,Cluster-20186.51470,Cluster-20186.76417,Cluster-20186.11950,Cluster-20186.59100,Cluster-20186.53660,Cluster-17870.0,Cluster-16829.0,Cluster-20186.91798,Cluster-20186.7806,Cluster-20186.14108,Cluster-28258.0,Cluster-20186.47318,Cluster-20186.51425,Cluster-20186.46536,Cluster-20186.63617,Cluster-20186.563…
GO:0005575	Cellular Component	GO:0016020	membrane	GO:0005886	plasma membrane	GO:0005887	integral component of plasma membrane	223	Cluster-20186.36482,Cluster-20186.4189,Cluster-20186.8177,Cluster-20186.102145,Cluster-20186.35562,Cluster-20186.19248,Cluster-20186.42611,Cluster-20186.92685,Cluster-20186.47368,Cluster-20186.61945,Cluster-20186.89929,Cluster-20186.103578,Cluster-14027.0,Cluster-20186.59354,Cluster-20186.50429,Cluster-20186.104271,Cluster-20186.93461,Cluster-20186.98754,Cluster-20186.68234,Cluster-20186.18163,Cl…
GO:0005575	Cellular Component	GO:0016020	membrane	GO:0098796	membrane protein complex	GO:0098803	respiratory chain complex	304	Cluster-29100.0,Cluster-20186.91485,Cluster-20186.8360,Cluster-20186.30227,Cluster-20186.67862,Cluster-20186.70381,Cluster-20186.335,Cluster-20186.43367,Cluster-13989.0,Cluster-7859.0,Cluster-20186.103215,Cluster-20186.76427,Cluster-11147.0,Cluster-25682.0,Cluster-29748.2,Cluster-20186.32511,Cluster-12240.0,Cluster-20186.55326,Cluster-20186.24835,Cluster-1572.0,Cluster-20186.68393,Cluster-22388.1…
GO:0005575	Cellular Component	GO:0016020	membrane	GO:0098796	membrane protein complex	GO:0033177	proton-transporting two-sector ATPase complex, proton-transporting domain	478	Cluster-16702.0,Cluster-20186.53678,Cluster-20186.92739,Cluster-13224.0,Cluster-20186.43205,Cluster-29507.0,Cluster-20186.85189,Cluster-25370.0,Cluster-20241.0,Cluster-20186.64135,Cluster-20186.89846,Cluster-20186.103558,Cluster-3461.0,Cluster-20186.21378,Cluster-20186.61922,Cluster-5440.1,Cluster-9052.0,Cluster-1857.0,Cluster-9567.0,Cluster-20186.86305,Cluster-4687.1,Cluster-20186.58164,Cluster-…
GO:0005575	Cellular Component	GO:0016020	membrane	GO:0098796	membrane protein complex	GO:1902495	transmembrane transporter complex	270	Cluster-16498.0,Cluster-20186.15621,Cluster-20186.60472,Cluster-7052.0,Cluster-20186.71252,Cluster-20186.68194,Cluster-1408.0,Cluster-30549.0,Cluster-20186.27152,Cluster-23404.0,Cluster-20186.40298,Cluster-20186.51706,Cluster-20186.43711,Cluster-20186.48414,Cluster-11519.0,Cluster-20186.27740,Cluster-20186.102682,Cluster-20186.97493,Cluster-20186.916,Cluster-20186.102464,Cluster-20186.45935,Clust…
GO:0005575	Cellular Component	GO:0016020	membrane	GO:0098796	membrane protein complex	GO:0045267	proton-transporting ATP synthase, catalytic core	4	Cluster-20186.18112,Cluster-20186.18111,Cluster-20851.0,Cluster-7859.0
GO:0005575	Cellular Component	GO:0016020	membrane	GO:0098796	membrane protein complex	GO:0071256	translocon complex	31	Cluster-20186.59760,Cluster-20186.84920,Cluster-20186.59767,Cluster-20186.82582,Cluster-20186.78915,Cluster-20186.45320,Cluster-743.0,Cluster-18679.0,Cluster-20186.55026,Cluster-20186.62150,Cluster-17530.0,Cluster-20186.59840,Cluster-20186.83727,Cluster-20186.102553,Cluster-20186.60740,Cluster-8608.0,Cluster-16689.0,Cluster-20186.59839,Cluster-20186.100842,Cluster-26074.0,Cluster-20186.102556,Clu…
GO:0005575	Cellular Component	GO:0016020	membrane	GO:0098796	membrane protein complex	GO:0009521	photosystem	487	Cluster-20186.55229,Cluster-20186.1383,Cluster-20186.55009,Cluster-20186.63582,Cluster-20186.57653,Cluster-9819.0,Cluster-20186.3899,Cluster-20186.66272,Cluster-103.0,Cluster-20186.57348,Cluster-20186.79774,Cluster-20186.55427,Cluster-380.0,Cluster-622.1,Cluster-20186.71087,Cluster-20186.103206,Cluster-20186.39471,Cluster-31911.0,Cluster-20186.53826,Cluster-20186.54313,Cluster-20186.61381,Cluster…
GO:0005575	Cellular Component	GO:0016020	membrane	GO:0098796	membrane protein complex	GO:0016469	proton-transporting two-sector ATPase complex	826	Cluster-14379.1,Cluster-20186.73479,Cluster-18072.1,Cluster-20186.98805,Cluster-20186.5209,Cluster-20186.51225,Cluster-20186.36687,Cluster-20186.34315,Cluster-20186.67947,Cluster-3396.0,Cluster-20186.80031,Cluster-20186.65301,Cluster-17639.0,Cluster-20186.13135,Cluster-20186.5383,Cluster-22019.0,Cluster-18540.2,Cluster-20150.0,Cluster-21033.0,Cluster-10724.1,Cluster-20186.48416,Cluster-27825.0,Cl…
GO:0005575	Cellular Component	GO:0016020	membrane	GO:0098796	membrane protein complex	GO:0030119	AP-type membrane coat adaptor complex	57	Cluster-22031.0,Cluster-20186.39348,Cluster-3879.0,Cluster-20186.29069,Cluster-20186.70979,Cluster-17902.0,Cluster-19647.0,Cluster-20186.18075,Cluster-20186.38861,Cluster-27668.0,Cluster-20186.73243,Cluster-20186.15977,Cluster-10693.0,Cluster-20186.75538,Cluster-20186.70978,Cluster-20186.40427,Cluster-20186.102365,Cluster-20186.72854,Cluster-18966.0,Cluster-3267.0,Cluster-20186.90689,Cluster-2546…
GO:0005575	Cellular Component	GO:0016020	membrane	GO:0098796	membrane protein complex	GO:0098799	outer mitochondrial membrane protein complex	157	Cluster-20186.37205,Cluster-20186.41427,Cluster-20186.33508,Cluster-31641.0,Cluster-20186.84048,Cluster-20186.64737,Cluster-25136.0,Cluster-20186.54281,Cluster-10381.0,Cluster-20186.50118,Cluster-20186.34162,Cluster-5058.0,Cluster-20186.101302,Cluster-20186.61129,Cluster-20186.73514,Cluster-20186.36339,Cluster-20186.49819,Cluster-20186.84049,Cluster-20186.47453,Cluster-23472.0,Cluster-26039.0,Clu…
GO:0005575	Cellular Component	GO:0016020	membrane	GO:0098796	membrane protein complex	GO:0033178	proton-transporting two-sector ATPase complex, catalytic domain	209	Cluster-20186.73518,Cluster-20186.56239,Cluster-20186.81030,Cluster-28772.0,Cluster-18673.0,Cluster-20186.58963,Cluster-18167.0,Cluster-24174.0,Cluster-20186.54876,Cluster-20186.69888,Cluster-5392.2,Cluster-28861.1,Cluster-20186.45893,Cluster-20186.2241,Cluster-999.2,Cluster-20186.40303,Cluster-32298.0,Cluster-30027.0,Cluster-20186.73754,Cluster-20186.79903,Cluster-22111.1,Cluster-20186.58127,Clu…
GO:0005575	Cellular Component	GO:0016020	membrane	GO:0098796	membrane protein complex	GO:0098800	inner mitochondrial membrane protein complex	384	Cluster-840.0,Cluster-20186.59985,Cluster-709.0,Cluster-20186.25588,Cluster-20186.15621,Cluster-20186.68449,Cluster-20186.58304,Cluster-20186.68194,Cluster-20186.100205,Cluster-20186.40102,Cluster-23404.0,Cluster-20186.59329,Cluster-13397.0,Cluster-20186.73518,Cluster-20186.48414,Cluster-17475.0,Cluster-20186.3984,Cluster-28319.0,Cluster-20186.75310,Cluster-11519.0,Cluster-27939.0,Cluster-20186.5…
GO:0005575	Cellular Component	GO:0016020	membrane	GO:0098796	membrane protein complex	GO:0030964	NADH dehydrogenase complex	60	Cluster-25498.0,Cluster-6617.0,Cluster-20186.18140,Cluster-20186.52380,Cluster-20186.45485,Cluster-20186.67011,Cluster-5973.0,Cluster-18247.0,Cluster-20186.66917,Cluster-20186.75797,Cluster-20186.62628,Cluster-21168.0,Cluster-20186.67805,Cluster-20186.90543,Cluster-20186.68671,Cluster-20186.32274,Cluster-20851.0,Cluster-29372.0,Cluster-20186.66842,Cluster-20186.18111,Cluster-20186.31536,Cluster-2…
GO:0005575	Cellular Component	GO:0016020	membrane	GO:0098796	membrane protein complex	GO:0030117	membrane coat	310	Cluster-9231.0,Cluster-20186.11051,Cluster-20186.99407,Cluster-20186.50049,Cluster-17025.0,Cluster-20186.87968,Cluster-20186.78732,Cluster-20186.47392,Cluster-29810.0,Cluster-20186.56516,Cluster-20186.87969,Cluster-20186.39041,Cluster-20186.99748,Cluster-21993.0,Cluster-3259.0,Cluster-20186.55990,Cluster-20186.67594,Cluster-20186.72854,Cluster-3267.0,Cluster-20186.40427,Cluster-20186.33928,Cluste…
GO:0005575	Cellular Component	GO:0016020	membrane	GO:0098796	membrane protein complex	GO:0098797	plasma membrane protein complex	497	Cluster-18613.0,Cluster-20186.57987,Cluster-20186.77148,Cluster-20186.2306,Cluster-20186.76694,Cluster-20186.51470,Cluster-20186.76417,Cluster-20186.11950,Cluster-20186.59100,Cluster-20186.53660,Cluster-17870.0,Cluster-16829.0,Cluster-20186.91798,Cluster-20186.7806,Cluster-20186.14108,Cluster-28258.0,Cluster-20186.47318,Cluster-20186.51425,Cluster-20186.46536,Cluster-20186.63617,Cluster-20186.563…
GO:0005575	Cellular Component	GO:0016020	membrane	GO:0098796	membrane protein complex	GO:0005942	phosphatidylinositol 3-kinase complex	45	Cluster-20186.23223,Cluster-20186.104309,Cluster-20186.68410,Cluster-17916.0,Cluster-20186.17615,Cluster-20186.71544,Cluster-20186.90139,Cluster-20186.24440,Cluster-20186.101105,Cluster-20186.34605,Cluster-20186.52131,Cluster-20186.4744,Cluster-20186.23224,Cluster-20186.68086,Cluster-13822.1,Cluster-29932.0,Cluster-20186.54926,Cluster-20186.46972,Cluster-29165.0,Cluster-22604.0,Cluster-20186.3583…
GO:0005575	Cellular Component	GO:0016020	membrane	GO:0042175	nuclear outer membrane-endoplasmic reticulum membrane network	GO:0005789	endoplasmic reticulum membrane	319	Cluster-20186.67853,Cluster-17828.0,Cluster-13944.0,Cluster-20186.52239,Cluster-20186.34125,Cluster-20186.63914,Cluster-1408.0,Cluster-9062.0,Cluster-20186.53769,Cluster-20186.90439,Cluster-20186.31777,Cluster-29907.0,Cluster-20186.44068,Cluster-6357.1,Cluster-27873.0,Cluster-20186.25717,Cluster-7585.0,Cluster-20186.95390,Cluster-20186.1811,Cluster-20186.14502,Cluster-20186.77417,Cluster-20186.15…
GO:0005575	Cellular Component	GO:0016020	membrane	GO:0044425	membrane part	GO:0098552	side of membrane	63	Cluster-20186.1034,Cluster-20186.3069,Cluster-20186.53212,Cluster-20186.20013,Cluster-20186.60473,Cluster-20186.20008,Cluster-20186.53921,Cluster-20186.43704,Cluster-20186.38196,Cluster-20186.54272,Cluster-20186.25665,Cluster-20186.86599,Cluster-26224.0,Cluster-20186.14669,Cluster-20186.6711,Cluster-20186.62662,Cluster-20186.57984,Cluster-20186.57985,Cluster-20186.60305,Cluster-20186.21234,Cluste…
GO:0005575	Cellular Component	GO:0016020	membrane	GO:0044425	membrane part	GO:0098796	membrane protein complex	3223	Cluster-20186.87623,Cluster-4675.0,Cluster-23472.0,Cluster-20186.11091,Cluster-17070.0,Cluster-20186.57486,Cluster-20186.43240,Cluster-20186.86521,Cluster-2662.0,Cluster-24286.0,Cluster-20186.15096,Cluster-20186.53855,Cluster-20186.52141,Cluster-24204.0,Cluster-20186.43110,Cluster-20186.102365,Cluster-20186.44557,Cluster-20186.60069,Cluster-20186.106167,Cluster-20186.74236,Cluster-8832.0,Cluster-…
er-20186.92739,Cluster-20186.53567,Cluster-20186.43290,Cluster-20186.104593,Cluster-20186.65816,Cluster-20186.56894,Cluster-20186.46287,Cluster-20186.18016,Cluster-20186.56410,Cluster-20186.72854,Cluster-20186.10849,Cluster-20186.67544,Cluster-20186.2241,Cluster-20186.40830,Cluster-4687.1,Cluster-20186.45893,Cluster-20186.74697,Cluster-20186.24017,Cluster-20186.73038,Cluster-20186.1286,Cluster-20…
GO:0005575	Cellular Component	GO:0016020	membrane	GO:0044425	membrane part	GO:0044453	nuclear membrane part	16	Cluster-20186.86962,Cluster-20186.28600,Cluster-20186.20699,Cluster-20186.9373,Cluster-20186.37198,Cluster-20186.27854,Cluster-20186.28601,Cluster-20186.57224,Cluster-20186.53647,Cluster-20186.11049,Cluster-12827.0,Cluster-20186.49986,Cluster-20186.32795,Cluster-21100.1,Cluster-20186.86091,Cluster-20186.49985
GO:0005575	Cellular Component	GO:0016020	membrane	GO:0044425	membrane part	GO:0044459	plasma membrane part	758	Cluster-20186.101545,Cluster-20186.30051,Cluster-20186.63529,Cluster-1226.0,Cluster-20186.28062,Cluster-20186.75362,Cluster-20186.49330,Cluster-32506.0,Cluster-20186.68613,Cluster-32280.2,Cluster-20186.55037,Cluster-20186.36751,Cluster-20186.88634,Cluster-20186.30672,Cluster-20186.59451,Cluster-26566.0,Cluster-20186.90808,Cluster-20186.91582,Cluster-20186.75635,Cluster-20186.20008,Cluster-20186.6…
GO:0005575	Cellular Component	GO:0016020	membrane	GO:0044425	membrane part	GO:0005789	endoplasmic reticulum membrane	319	Cluster-20186.67853,Cluster-17828.0,Cluster-13944.0,Cluster-20186.52239,Cluster-20186.34125,Cluster-20186.63914,Cluster-1408.0,Cluster-9062.0,Cluster-20186.53769,Cluster-20186.90439,Cluster-20186.31777,Cluster-29907.0,Cluster-20186.44068,Cluster-6357.1,Cluster-27873.0,Cluster-20186.25717,Cluster-7585.0,Cluster-20186.95390,Cluster-20186.1811,Cluster-20186.14502,Cluster-20186.77417,Cluster-20186.15…
GO:0005575	Cellular Component	GO:0016020	membrane	GO:0044425	membrane part	GO:0070469	respiratory chain	304	Cluster-20186.66842,Cluster-20186.18111,Cluster-20186.67949,Cluster-27790.0,Cluster-24732.0,Cluster-20186.46870,Cluster-20186.24173,Cluster-20186.52292,Cluster-17107.0,Cluster-20186.41689,Cluster-20186.50164,Cluster-20186.45191,Cluster-20186.66237,Cluster-32309.0,Cluster-20186.45485,Cluster-20186.16060,Cluster-29748.1,Cluster-29759.0,Cluster-7844.0,Cluster-20186.98706,Cluster-25498.0,Cluster-6617…
GO:0005575	Cellular Component	GO:0016020	membrane	GO:0044425	membrane part	GO:0098589	membrane region	63	Cluster-20186.10138,Cluster-20186.100443,Cluster-20186.24979,Cluster-20186.95141,Cluster-20186.16007,Cluster-20186.78788,Cluster-20186.13274,Cluster-20586.0,Cluster-20186.27172,Cluster-32477.0,Cluster-20186.10140,Cluster-20186.62820,Cluster-20186.87605,Cluster-20186.99407,Cluster-12176.0,Cluster-20186.92716,Cluster-20186.45490,Cluster-22310.0,Cluster-19373.0,Cluster-20186.106590,Cluster-20186.395…
GO:0005575	Cellular Component	GO:0016020	membrane	GO:0044425	membrane part	GO:0031224	intrinsic component of membrane	7923	Cluster-13339.0,Cluster-20186.15195,Cluster-11279.0,Cluster-20186.82082,Cluster-20186.38536,Cluster-3430.0,Cluster-20186.75344,Cluster-20186.106107,Cluster-6950.0,Cluster-20186.10612,Cluster-10224.0,Cluster-20186.45132,Cluster-20186.34568,Cluster-20186.66399,Cluster-20186.32863,Cluster-20186.51425,Cluster-20186.43943,Cluster-32086.0,Cluster-20186.24093,Cluster-20186.104981,Cluster-29853.0,Cluster…
ter-11455.0,Cluster-20186.18213,Cluster-17313.1,Cluster-20186.38018,Cluster-20186.45514,Cluster-21819.0,Cluster-20186.45470,Cluster-20186.60419,Cluster-20186.47249,Cluster-20186.106316,Cluster-17214.0,Cluster-29909.0,Cluster-20186.92765,Cluster-20186.54055,Cluster-20186.42943,Cluster-10815.1,Cluster-26405.0,Cluster-20186.95329,Cluster-3199.0,Cluster-20592.0,Cluster-28556.1,Cluster-20186.43062,Clu…
uster-20186.63421,Cluster-10124.3,Cluster-20186.66278,Cluster-20186.44826,Cluster-20186.90853,Cluster-20186.83339,Cluster-20186.14502,Cluster-20186.37996,Cluster-20186.69457,Cluster-20186.39836,Cluster-20186.56170,Cluster-4136.1,Cluster-20186.51179,Cluster-1443.0,Cluster-20186.44724,Cluster-20186.29413,Cluster-20186.101512,Cluster-2353.0,Cluster-20186.55097,Cluster-20186.46225,Cluster-20186.75403…
0186.47120,Cluster-20186.70185,Cluster-20186.13206,Cluster-32145.0,Cluster-20186.56884,Cluster-20186.55181,Cluster-20186.32170,Cluster-20186.86668,Cluster-20186.79880,Cluster-20186.23017,Cluster-20186.76310,Cluster-20186.32078,Cluster-5584.0,Cluster-20186.20419,Cluster-20186.77105,Cluster-20186.101448,Cluster-20186.28069,Cluster-20186.102615,Cluster-20186.86318,Cluster-20186.23699,Cluster-20186.5…
luster-20186.91430,Cluster-20186.80700,Cluster-20186.57420,Cluster-20186.62806,Cluster-20186.46560,Cluster-20186.58180,Cluster-20186.14744,Cluster-20186.46062,Cluster-21110.1,Cluster-20186.60765,Cluster-20186.60749,Cluster-6982.0,Cluster-20186.33690,Cluster-25885.1,Cluster-20186.102392,Cluster-20186.25781,Cluster-20186.46168,Cluster-5565.0,Cluster-22604.0,Cluster-17900.1,Cluster-20186.30004,Clust…
GO:0005575	Cellular Component	GO:0016020	membrane	GO:0044425	membrane part	GO:0044455	mitochondrial membrane part	564	Cluster-20186.50694,Cluster-18041.0,Cluster-20765.0,Cluster-20186.74215,Cluster-20186.56639,Cluster-23893.0,Cluster-28590.0,Cluster-20186.54281,Cluster-20186.93843,Cluster-20186.98970,Cluster-20186.25706,Cluster-20186.50118,Cluster-20186.59162,Cluster-20186.87418,Cluster-20186.68192,Cluster-5058.0,Cluster-20186.43126,Cluster-20186.85556,Cluster-20186.101506,Cluster-20186.38692,Cluster-20186.49819…
GO:0005575	Cellular Component	GO:0016020	membrane	GO:0044425	membrane part	GO:0019898	extrinsic component of membrane	138	Cluster-3407.0,Cluster-20186.17614,Cluster-20186.75633,Cluster-20186.64932,Cluster-20186.21234,Cluster-20186.57985,Cluster-20186.14669,Cluster-20186.67076,Cluster-20186.10233,Cluster-20186.3069,Cluster-20186.80997,Cluster-28759.0,Cluster-20186.1034,Cluster-9466.0,Cluster-20186.55574,Cluster-20186.101542,Cluster-20186.65856,Cluster-20186.46708,Cluster-17916.0,Cluster-20186.4572,Cluster-20186.21371…
GO:0005575	Cellular Component	GO:0016020	membrane	GO:0098589	membrane region	GO:0045121	membrane raft	25	Cluster-20186.95679,Cluster-20186.57952,Cluster-20186.13274,Cluster-20186.95141,Cluster-20186.100443,Cluster-20186.10138,Cluster-20186.106590,Cluster-22310.0,Cluster-20186.92716,Cluster-20186.45490,Cluster-29917.0,Cluster-20186.87605,Cluster-20186.10140,Cluster-20186.95143,Cluster-3964.0,Cluster-20186.5857,Cluster-2147.0,Cluster-20186.535,Cluster-24249.1,Cluster-20186.47193,Cluster-21108.0,Cluste…
GO:0005575	Cellular Component	GO:0016020	membrane	GO:0098589	membrane region	GO:0005905	coated pit	38	Cluster-20186.48922,Cluster-20186.74019,Cluster-6221.0,Cluster-29953.0,Cluster-20186.95533,Cluster-20186.53634,Cluster-20186.77865,Cluster-20186.32876,Cluster-20186.24978,Cluster-20186.98472,Cluster-20186.77147,Cluster-20186.26239,Cluster-20186.86223,Cluster-20186.41622,Cluster-20186.92282,Cluster-20186.53727,Cluster-20186.53568,Cluster-15445.0,Cluster-20186.42289,Cluster-19243.0,Cluster-20186.51…
GO:0005575	Cellular Component	GO:0016020	membrane	GO:0031090	organelle membrane	GO:0019866	organelle inner membrane	552	Cluster-9981.0,Cluster-6861.0,Cluster-20186.56647,Cluster-1672.0,Cluster-20186.49255,Cluster-20186.93753,Cluster-20186.87839,Cluster-20186.47987,Cluster-20186.83951,Cluster-20186.13050,Cluster-17295.0,Cluster-3909.0,Cluster-20186.100410,Cluster-20186.80103,Cluster-21100.1,Cluster-20186.60640,Cluster-7099.0,Cluster-20186.34050,Cluster-22352.0,Cluster-20186.67805,Cluster-14261.0,Cluster-3182.0,Clus…
GO:0005575	Cellular Component	GO:0016020	membrane	GO:0031090	organelle membrane	GO:0042170	plastid membrane	2	Cluster-16530.0,Cluster-10393.0
GO:0005575	Cellular Component	GO:0016020	membrane	GO:0031090	organelle membrane	GO:0012506	vesicle membrane	255	Cluster-20186.52139,Cluster-20186.48525,Cluster-29493.0,Cluster-20186.72715,Cluster-20186.53848,Cluster-20186.95533,Cluster-29953.0,Cluster-15792.0,Cluster-20186.52676,Cluster-23683.0,Cluster-20186.52828,Cluster-20186.72176,Cluster-20186.78726,Cluster-20186.97253,Cluster-24559.0,Cluster-20186.68256,Cluster-20186.55107,Cluster-20186.106168,Cluster-11914.0,Cluster-20186.36215,Cluster-20186.106742,C…
GO:0005575	Cellular Component	GO:0016020	membrane	GO:0031090	organelle membrane	GO:0031965	nuclear membrane	16	Cluster-20186.27854,Cluster-20186.37198,Cluster-20186.28601,Cluster-20186.86962,Cluster-20186.28600,Cluster-20186.9373,Cluster-20186.20699,Cluster-20186.32795,Cluster-20186.49985,Cluster-20186.86091,Cluster-21100.1,Cluster-20186.57224,Cluster-20186.49986,Cluster-20186.53647,Cluster-20186.11049,Cluster-12827.0
GO:0005575	Cellular Component	GO:0016020	membrane	GO:0031090	organelle membrane	GO:0031968	organelle outer membrane	386	Cluster-20186.6263,Cluster-20186.32242,Cluster-20186.76502,Cluster-20186.84056,Cluster-20186.18735,Cluster-20186.47453,Cluster-20186.57982,Cluster-20186.20160,Cluster-20186.49819,Cluster-20186.84049,Cluster-20186.58351,Cluster-20186.52422,Cluster-13084.0,Cluster-20186.20345,Cluster-20186.98612,Cluster-20186.86561,Cluster-20186.58032,Cluster-20186.21135,Cluster-20186.64505,Cluster-3113.0,Cluster-3…
GO:0005575	Cellular Component	GO:0016020	membrane	GO:0031090	organelle membrane	GO:0098588	bounding membrane of organelle	1531	Cluster-14285.0,Cluster-1723.0,Cluster-20186.35969,Cluster-20186.66305,Cluster-20186.82582,Cluster-20186.38949,Cluster-8334.0,Cluster-20186.12297,Cluster-19836.0,Cluster-20186.10823,Cluster-20186.63785,Cluster-20186.96811,Cluster-20186.69721,Cluster-20186.67290,Cluster-20186.27295,Cluster-24710.0,Cluster-20186.14803,Cluster-21122.1,Cluster-20186.59224,Cluster-20186.86317,Cluster-20186.103987,Clus…
GO:0005575	Cellular Component	GO:0016020	membrane	GO:0031090	organelle membrane	GO:0031312	extrinsic component of organelle membrane	7	Cluster-20186.67076,Cluster-20186.32518,Cluster-20186.64932,Cluster-434.1,Cluster-20186.71638,Cluster-20186.80997,Cluster-29977.0
GO:0005575	Cellular Component	GO:0016020	membrane	GO:0031090	organelle membrane	GO:0031301	integral component of organelle membrane	300	Cluster-20186.55026,Cluster-13493.0,Cluster-13428.0,Cluster-20186.77049,Cluster-20186.57222,Cluster-20186.59760,Cluster-20186.14963,Cluster-20186.28601,Cluster-20186.75975,Cluster-20186.25835,Cluster-20186.55272,Cluster-20186.50640,Cluster-20186.9164,Cluster-20186.86091,Cluster-3383.0,Cluster-20186.3294,Cluster-20186.5725,Cluster-19716.0,Cluster-20186.45017,Cluster-17530.0,Cluster-20186.61422,Clu…
GO:0005575	Cellular Component	GO:0016020	membrane	GO:0031090	organelle membrane	GO:0031300	intrinsic component of organelle membrane	300	Cluster-20186.59907,Cluster-20186.83727,Cluster-20186.6064,Cluster-20186.53892,Cluster-5200.0,Cluster-20186.62150,Cluster-20186.7618,Cluster-20186.95389,Cluster-20186.52075,Cluster-20186.82082,Cluster-14285.0,Cluster-20186.82582,Cluster-20186.59767,Cluster-20186.56072,Cluster-20186.76216,Cluster-20186.73863,Cluster-20186.101149,Cluster-20186.66405,Cluster-20186.82706,Cluster-20186.6061,Cluster-20…
GO:0005575	Cellular Component	GO:0016020	membrane	GO:0031090	organelle membrane	GO:0031966	mitochondrial membrane	921	Cluster-22388.1,Cluster-13084.0,Cluster-20186.3866,Cluster-21695.0,Cluster-20186.58351,Cluster-20186.14942,Cluster-20186.86561,Cluster-20186.58032,Cluster-20186.98612,Cluster-31462.0,Cluster-11745.1,Cluster-20186.35889,Cluster-32036.0,Cluster-5019.0,Cluster-20186.76502,Cluster-4060.0,Cluster-20186.38692,Cluster-11405.2,Cluster-20186.101506,Cluster-20186.18735,Cluster-9089.0,Cluster-20186.49819,Cl…
GO:0005575	Cellular Component	GO:0016020	membrane	GO:0048475	coated membrane	GO:0030117	membrane coat	310	Cluster-9231.0,Cluster-20186.11051,Cluster-20186.99407,Cluster-20186.50049,Cluster-17025.0,Cluster-20186.87968,Cluster-20186.78732,Cluster-20186.47392,Cluster-29810.0,Cluster-20186.56516,Cluster-20186.87969,Cluster-20186.39041,Cluster-20186.99748,Cluster-21993.0,Cluster-3259.0,Cluster-20186.55990,Cluster-20186.67594,Cluster-20186.72854,Cluster-3267.0,Cluster-20186.40427,Cluster-20186.33928,Cluste…
GO:0005575	Cellular Component	GO:0016020	membrane	GO:0098805	whole membrane	GO:0098589	membrane region	63	Cluster-20186.10138,Cluster-20186.100443,Cluster-20186.24979,Cluster-20186.95141,Cluster-20186.16007,Cluster-20186.78788,Cluster-20186.13274,Cluster-20586.0,Cluster-20186.27172,Cluster-32477.0,Cluster-20186.10140,Cluster-20186.62820,Cluster-20186.87605,Cluster-20186.99407,Cluster-12176.0,Cluster-20186.92716,Cluster-20186.45490,Cluster-22310.0,Cluster-19373.0,Cluster-20186.106590,Cluster-20186.395…
GO:0005575	Cellular Component	GO:0016020	membrane	GO:0098805	whole membrane	GO:0005774	vacuolar membrane	97	Cluster-20186.78673,Cluster-20186.81030,Cluster-20186.40261,Cluster-20186.56239,Cluster-24564.0,Cluster-20186.59224,Cluster-20186.35887,Cluster-5014.0,Cluster-20186.25424,Cluster-18673.0,Cluster-20186.39772,Cluster-20186.58963,Cluster-20186.12218,Cluster-20186.78446,Cluster-20186.57974,Cluster-20186.69888,Cluster-5392.2,Cluster-20186.58,Cluster-20186.45893,Cluster-20186.5993,Cluster-20186.79765,C…
GO:0005575	Cellular Component	GO:0016020	membrane	GO:0098805	whole membrane	GO:0030662	coated vesicle membrane	246	Cluster-20186.39531,Cluster-20186.28731,Cluster-20186.50409,Cluster-20186.48204,Cluster-17412.0,Cluster-20186.49521,Cluster-20186.53785,Cluster-20186.23956,Cluster-20186.50805,Cluster-20186.21553,Cluster-20186.83902,Cluster-24111.0,Cluster-7291.0,Cluster-20186.40649,Cluster-20186.24979,Cluster-20186.55148,Cluster-20186.89727,Cluster-20186.16007,Cluster-7739.0,Cluster-17244.0,Cluster-20186.27172,C…
GO:0005575	Cellular Component	GO:0016020	membrane	GO:0098805	whole membrane	GO:0030658	transport vesicle membrane	204	Cluster-20186.48272,Cluster-20186.46409,Cluster-20186.24978,Cluster-20186.45794,Cluster-20186.54693,Cluster-20186.45793,Cluster-11397.0,Cluster-20186.99684,Cluster-20186.83899,Cluster-20186.26239,Cluster-20186.44061,Cluster-6221.0,Cluster-20186.77865,Cluster-20186.23953,Cluster-20186.36689,Cluster-15445.0,Cluster-20186.42289,Cluster-9409.0,Cluster-20186.36218,Cluster-20186.65611,Cluster-19243.0,C…
GO:0005575	Cellular Component	GO:0016020	membrane	GO:0098805	whole membrane	GO:0031903	microbody membrane	59	Cluster-20186.63189,Cluster-15365.0,Cluster-434.1,Cluster-29977.0,Cluster-20186.13590,Cluster-20186.49985,Cluster-20186.5725,Cluster-20186.50822,Cluster-20186.103726,Cluster-20186.12094,Cluster-20186.57201,Cluster-20186.58330,Cluster-20186.157,Cluster-20186.53892,Cluster-20186.15599,Cluster-3889.0,Cluster-20186.68426,Cluster-20186.34605,Cluster-20186.60655,Cluster-20186.44279,Cluster-20186.32518,…
GO:0005575	Cellular Component	GO:0016020	membrane	GO:0098805	whole membrane	GO:0031968	organelle outer membrane	386	Cluster-20186.6263,Cluster-20186.32242,Cluster-20186.76502,Cluster-20186.84056,Cluster-20186.18735,Cluster-20186.47453,Cluster-20186.57982,Cluster-20186.20160,Cluster-20186.49819,Cluster-20186.84049,Cluster-20186.58351,Cluster-20186.52422,Cluster-13084.0,Cluster-20186.20345,Cluster-20186.98612,Cluster-20186.86561,Cluster-20186.58032,Cluster-20186.21135,Cluster-20186.64505,Cluster-3113.0,Cluster-3…
GO:0005575	Cellular Component	GO:0016020	membrane	GO:0098805	whole membrane	GO:0030660	Golgi-associated vesicle membrane	80	Cluster-20186.51272,Cluster-19243.0,Cluster-11914.0,Cluster-20186.47552,Cluster-15445.0,Cluster-20186.53568,Cluster-20186.53727,Cluster-3677.0,Cluster-20186.42289,Cluster-20186.55107,Cluster-26749.0,Cluster-3677.1,Cluster-20186.75219,Cluster-20186.26239,Cluster-20186.78726,Cluster-20186.59058,Cluster-20186.24978,Cluster-20186.65872,Cluster-20186.77865,Cluster-20186.52139,Cluster-20186.95533,Clust…
GO:0005575	Cellular Component	GO:0016020	membrane	GO:0098805	whole membrane	GO:0010008	endosome membrane	30	Cluster-20186.57952,Cluster-20186.95679,Cluster-20186.13274,Cluster-20186.100443,Cluster-20186.10138,Cluster-20186.95141,Cluster-20186.106590,Cluster-20186.92716,Cluster-20186.45490,Cluster-22310.0,Cluster-20186.48424,Cluster-29917.0,Cluster-20186.10140,Cluster-20186.42068,Cluster-20186.87605,Cluster-3964.0,Cluster-20186.95143,Cluster-20186.5857,Cluster-20186.26799,Cluster-20186.535,Cluster-24249…
GO:0005575	Cellular Component	GO:0044217	other organism part	GO:0044279	other organism membrane	GO:0044218	other organism cell membrane	111	Cluster-20186.60988,Cluster-14193.0,Cluster-20186.75246,Cluster-20186.47978,Cluster-20186.64850,Cluster-20186.61898,Cluster-20186.64846,Cluster-20186.41248,Cluster-20186.59672,Cluster-20186.59674,Cluster-20186.79837,Cluster-28279.0,Cluster-20186.103673,Cluster-20186.64426,Cluster-20186.69228,Cluster-20186.44648,Cluster-20186.70909,Cluster-20186.3173,Cluster-20186.33738,Cluster-20186.40019,Cluster…
GO:0005575	Cellular Component	GO:0044217	other organism part	GO:0044216	other organism cell	GO:0043657	host cell	353	Cluster-20186.64426,Cluster-5625.0,Cluster-24709.1,Cluster-20186.60583,Cluster-23558.0,Cluster-20186.13185,Cluster-20186.95911,Cluster-13828.0,Cluster-20186.40019,Cluster-5727.0,Cluster-20186.99914,Cluster-20186.29551,Cluster-20186.54503,Cluster-20186.51971,Cluster-20186.67171,Cluster-20186.87562,Cluster-20186.23449,Cluster-20186.33591,Cluster-20186.102235,Cluster-6179.2,Cluster-20186.60988,Clust…
GO:0005575	Cellular Component	GO:0044217	other organism part	GO:0044216	other organism cell	GO:0044218	other organism cell membrane	111	Cluster-20186.60988,Cluster-14193.0,Cluster-20186.75246,Cluster-20186.47978,Cluster-20186.64850,Cluster-20186.61898,Cluster-20186.64846,Cluster-20186.41248,Cluster-20186.59672,Cluster-20186.59674,Cluster-20186.79837,Cluster-28279.0,Cluster-20186.103673,Cluster-20186.64426,Cluster-20186.69228,Cluster-20186.44648,Cluster-20186.70909,Cluster-20186.3173,Cluster-20186.33738,Cluster-20186.40019,Cluster…
GO:0005575	Cellular Component	GO:0044217	other organism part	GO:0033643	host cell part	GO:0044385	integral to membrane of host cell	13	Cluster-26995.1,Cluster-14193.0,Cluster-22927.0,Cluster-20186.69228,Cluster-20186.60540,Cluster-20186.68818,Cluster-20186.69229,Cluster-20186.68821,Cluster-20186.85562,Cluster-30582.0,Cluster-20186.68819,Cluster-20186.85565,Cluster-20186.56236
GO:0005575	Cellular Component	GO:0044217	other organism part	GO:0033643	host cell part	GO:0033644	host cell membrane	19	Cluster-20186.69229,Cluster-26995.1,Cluster-14193.0,Cluster-20186.56236,Cluster-20186.73329,Cluster-20186.68821,Cluster-20186.79837,Cluster-20186.85565,Cluster-20186.53451,Cluster-20186.68818,Cluster-20186.60540,Cluster-20186.69228,Cluster-22927.0,Cluster-20186.73330,Cluster-2739.0,Cluster-30582.0,Cluster-20186.44365,Cluster-20186.85562,Cluster-20186.68819
GO:0005575	Cellular Component	GO:0044217	other organism part	GO:0033643	host cell part	GO:0033646	host intracellular part	255	Cluster-20186.22434,Cluster-20186.98295,Cluster-20186.41544,Cluster-20186.55068,Cluster-20186.55105,Cluster-20186.22794,Cluster-20186.38272,Cluster-19541.0,Cluster-20186.31284,Cluster-24971.0,Cluster-20186.85646,Cluster-20186.86567,Cluster-20186.16580,Cluster-20186.15303,Cluster-20186.73934,Cluster-21200.0,Cluster-16419.0,Cluster-1707.0,Cluster-20186.51158,Cluster-20186.39567,Cluster-20186.9669,C…
GO:0005575	Cellular Component	GO:0044217	other organism part	GO:0033643	host cell part	GO:0044156	host cell junction	2	Cluster-2739.0,Cluster-20186.79837
GO:0005575	Cellular Component	GO:0044217	other organism part	GO:0033643	host cell part	GO:0039713	viral factory	28	Cluster-20186.40856,Cluster-20186.6910,Cluster-20186.17872,Cluster-20186.96126,Cluster-20186.47659,Cluster-6246.1,Cluster-20186.4381,Cluster-20186.101907,Cluster-27634.0,Cluster-20186.65046,Cluster-16841.0,Cluster-20186.100203,Cluster-20186.17871,Cluster-6641.0,Cluster-20186.4380,Cluster-20186.17873,Cluster-20186.35032,Cluster-20186.67521,Cluster-20186.44590,Cluster-20186.39661,Cluster-32012.0,Cl…
GO:0005575	Cellular Component	GO:0044217	other organism part	GO:0033643	host cell part	GO:0043656	intracellular region of host	255	Cluster-20186.32767,Cluster-20186.85562,Cluster-20186.68465,Cluster-7330.0,Cluster-20186.31802,Cluster-20186.90400,Cluster-5241.0,Cluster-28696.0,Cluster-20186.88179,Cluster-20186.38279,Cluster-15886.0,Cluster-20186.95975,Cluster-20186.4176,Cluster-20186.41543,Cluster-20186.87508,Cluster-20186.78476,Cluster-20186.87256,Cluster-20186.70194,Cluster-20186.60191,Cluster-20186.47659,Cluster-20186.9612…
GO:0005575	Cellular Component	GO:0005576	extracellular region	GO:0044421	extracellular region part	GO:0043205	fibril	6	Cluster-20186.20206,Cluster-20186.70087,Cluster-20186.30516,Cluster-20186.41424,Cluster-2686.0,Cluster-20186.76320
GO:0005575	Cellular Component	GO:0005576	extracellular region	GO:0044421	extracellular region part	GO:0005578	proteinaceous extracellular matrix	6	Cluster-20186.76320,Cluster-2686.0,Cluster-20186.30516,Cluster-20186.41424,Cluster-20186.70087,Cluster-20186.20206
GO:0005575	Cellular Component	GO:0005576	extracellular region	GO:0044421	extracellular region part	GO:0034358	plasma lipoprotein particle	4	Cluster-20186.100422,Cluster-32176.1,Cluster-20186.11132,Cluster-2677.0
GO:0005575	Cellular Component	GO:0005576	extracellular region	GO:0044421	extracellular region part	GO:0005615	extracellular space	276	Cluster-20186.79156,Cluster-20186.64389,Cluster-20186.27229,Cluster-12957.0,Cluster-20186.64863,Cluster-20186.67126,Cluster-20186.75888,Cluster-5762.0,Cluster-20186.40917,Cluster-21759.0,Cluster-30106.1,Cluster-20186.75905,Cluster-1070.0,Cluster-20186.71966,Cluster-20186.92638,Cluster-20186.99292,Cluster-20186.85079,Cluster-26149.1,Cluster-20186.36664,Cluster-20186.40915,Cluster-20186.18845,Clust…
GO:0005575	Cellular Component	GO:0043226	organelle	GO:0043229	intracellular organelle	GO:0043232	intracellular non-membrane-bounded organelle	6155	Cluster-20186.65362,Cluster-20186.78004,Cluster-20186.59362,Cluster-30001.0,Cluster-22246.0,Cluster-20186.62369,Cluster-2709.0,Cluster-20186.96751,Cluster-20186.41521,Cluster-20186.98472,Cluster-18643.1,Cluster-20186.46820,Cluster-20186.70560,Cluster-13820.0,Cluster-20186.72441,Cluster-20186.103537,Cluster-250.0,Cluster-20186.29341,Cluster-20186.73638,Cluster-20186.38034,Cluster-20186.4921,Cluste…
.38018,Cluster-347.0,Cluster-20186.26707,Cluster-20186.58923,Cluster-9163.0,Cluster-20186.19088,Cluster-20186.59607,Cluster-30243.0,Cluster-20186.61312,Cluster-20186.16045,Cluster-6881.0,Cluster-25073.0,Cluster-14946.0,Cluster-20186.45514,Cluster-20186.88812,Cluster-15859.0,Cluster-20186.76809,Cluster-20186.59831,Cluster-28611.0,Cluster-20186.70956,Cluster-20186.59243,Cluster-23847.0,Cluster-2335…
0,Cluster-20186.55707,Cluster-20186.45556,Cluster-20186.81613,Cluster-20186.31677,Cluster-5762.0,Cluster-20186.6369,Cluster-20186.105851,Cluster-20186.39284,Cluster-20186.47140,Cluster-20186.64589,Cluster-20186.43840,Cluster-20186.25963,Cluster-31337.0,Cluster-20186.51341,Cluster-20186.90261,Cluster-20186.58658,Cluster-20186.49133,Cluster-20186.83933,Cluster-20038.0,Cluster-776.0,Cluster-816.0,Cl…
186.16727,Cluster-20186.55577,Cluster-994.2,Cluster-20186.56567,Cluster-20186.101089,Cluster-20186.26045,Cluster-20186.18212,Cluster-20186.49679,Cluster-20186.2607,Cluster-20186.84147,Cluster-20186.49985,Cluster-20186.105570,Cluster-20186.62344,Cluster-20186.7536,Cluster-20186.46184,Cluster-20186.72462,Cluster-20186.5553,Cluster-20186.57645,Cluster-20186.9884,Cluster-20186.21777,Cluster-20186.495…
GO:0005575	Cellular Component	GO:0043226	organelle	GO:0043229	intracellular organelle	GO:0031410	cytoplasmic vesicle	383	Cluster-20186.52013,Cluster-20186.93818,Cluster-20186.103727,Cluster-20186.47172,Cluster-20186.148,Cluster-14804.0,Cluster-25583.0,Cluster-20186.56533,Cluster-20186.84021,Cluster-20186.51172,Cluster-20186.32302,Cluster-20186.31798,Cluster-20186.50011,Cluster-20186.78788,Cluster-756.0,Cluster-20186.83137,Cluster-20186.54098,Cluster-29521.0,Cluster-20186.298,Cluster-20186.48450,Cluster-20186.100722…
GO:0005575	Cellular Component	GO:0043226	organelle	GO:0043229	intracellular organelle	GO:0044446	intracellular organelle part	7492	Cluster-20186.52566,Cluster-16702.0,Cluster-20186.3294,Cluster-20186.97853,Cluster-20186.94275,Cluster-20186.45017,Cluster-20186.72746,Cluster-15677.0,Cluster-20186.82546,Cluster-20186.85189,Cluster-20186.44879,Cluster-12540.0,Cluster-19915.0,Cluster-20186.32213,Cluster-20186.30596,Cluster-20186.58215,Cluster-20186.14963,Cluster-20186.50238,Cluster-4540.0,Cluster-19951.0,Cluster-20186.6032,Cluste…
7,Cluster-20186.58261,Cluster-5014.0,Cluster-20186.93812,Cluster-20186.62072,Cluster-20186.91227,Cluster-20186.95886,Cluster-20186.87171,Cluster-20186.96247,Cluster-20186.63189,Cluster-20937.0,Cluster-20186.106199,Cluster-20186.51674,Cluster-20186.53019,Cluster-20186.87839,Cluster-20186.65610,Cluster-14856.0,Cluster-20186.21035,Cluster-20186.57240,Cluster-29809.0,Cluster-20186.33617,Cluster-5411.…
r-14716.0,Cluster-20186.20553,Cluster-20186.47137,Cluster-20186.27144,Cluster-8945.1,Cluster-24732.0,Cluster-28034.0,Cluster-20186.26366,Cluster-20186.31992,Cluster-14035.0,Cluster-20186.63573,Cluster-20186.69950,Cluster-20186.37450,Cluster-20186.11364,Cluster-20186.89005,Cluster-20186.78816,Cluster-10494.0,Cluster-26670.0,Cluster-20186.61492,Cluster-20186.59023,Cluster-20186.79380,Cluster-20186.…
Cluster-20186.74226,Cluster-12565.0,Cluster-22167.0,Cluster-1625.0,Cluster-20186.29200,Cluster-20186.56472,Cluster-20186.51242,Cluster-20186.89462,Cluster-4212.0,Cluster-23357.0,Cluster-20186.51000,Cluster-20186.101941,Cluster-20186.99407,Cluster-20186.11698,Cluster-5561.0,Cluster-20186.77950,Cluster-20186.32554,Cluster-20186.76639,Cluster-6268.0,Cluster-23427.3,Cluster-9518.0,Cluster-21167.0,Clu…
298,Cluster-20186.66240,Cluster-20186.88585,Cluster-20186.50310,Cluster-20186.58818,Cluster-20186.49819,Cluster-20186.65072,Cluster-20186.24694,Cluster-6933.0,Cluster-20186.92013,Cluster-20186.15451,Cluster-20186.46109,Cluster-31693.0,Cluster-20186.78477,Cluster-20186.52378,Cluster-20186.65850,Cluster-20186.91058,Cluster-21952.1,Cluster-20186.3866,Cluster-27974.0,Cluster-26467.0,Cluster-20186.178…
GO:0005575	Cellular Component	GO:0043226	organelle	GO:0043229	intracellular organelle	GO:0043231	intracellular membrane-bounded organelle	9813	Cluster-15070.0,Cluster-20186.92364,Cluster-20186.62821,Cluster-20186.88714,Cluster-31940.0,Cluster-25965.0,Cluster-20186.20579,Cluster-6089.0,Cluster-20186.79434,Cluster-20186.25409,Cluster-20186.87655,Cluster-29313.0,Cluster-20186.62635,Cluster-20186.85366,Cluster-20186.25261,Cluster-20186.74609,Cluster-20186.12088,Cluster-24628.1,Cluster-20186.42068,Cluster-20186.47852,Cluster-20186.70923,Clus…
uster-20186.28536,Cluster-20186.84652,Cluster-20186.15584,Cluster-20186.45544,Cluster-20186.58331,Cluster-20186.37198,Cluster-20186.86633,Cluster-20186.72711,Cluster-20186.65872,Cluster-20186.67431,Cluster-821.0,Cluster-20186.64942,Cluster-20186.61888,Cluster-20186.24842,Cluster-20186.77771,Cluster-20186.95155,Cluster-20186.57365,Cluster-20186.55450,Cluster-20186.20330,Cluster-20186.36468,Cluster…
39845,Cluster-20186.101389,Cluster-20186.47072,Cluster-20186.20699,Cluster-20186.79783,Cluster-20186.5821,Cluster-16929.0,Cluster-20186.18092,Cluster-20186.49404,Cluster-20186.61797,Cluster-27096.0,Cluster-24979.0,Cluster-20186.54830,Cluster-20186.91793,Cluster-1668.1,Cluster-7332.0,Cluster-20186.4762,Cluster-20186.62820,Cluster-20186.52549,Cluster-20186.28678,Cluster-20186.89727,Cluster-6528.0,C…
.1,Cluster-20186.64299,Cluster-20186.62170,Cluster-20186.32262,Cluster-20186.71954,Cluster-20186.23309,Cluster-20186.9287,Cluster-20186.11341,Cluster-20186.6114,Cluster-20186.18055,Cluster-20186.55683,Cluster-20186.62634,Cluster-20186.8779,Cluster-20186.45000,Cluster-20186.95894,Cluster-21741.0,Cluster-20186.4071,Cluster-20186.11849,Cluster-27334.0,Cluster-20186.38663,Cluster-12055.0,Cluster-8649…
6.66838,Cluster-20186.51185,Cluster-24349.0,Cluster-20186.72639,Cluster-20186.39111,Cluster-20186.28481,Cluster-6723.0,Cluster-20186.38208,Cluster-20186.59732,Cluster-20186.49393,Cluster-20186.22929,Cluster-10590.0,Cluster-20186.86287,Cluster-20186.69426,Cluster-20186.78116,Cluster-12104.0,Cluster-20186.24774,Cluster-20186.23847,Cluster-20186.50119,Cluster-20186.96008,Cluster-20186.43387,Cluster-…
-20186.65851,Cluster-20186.38712,Cluster-20186.15770,Cluster-20186.57474,Cluster-20186.43547,Cluster-9094.0,Cluster-20186.22057,Cluster-15856.0,Cluster-31260.0,Cluster-20186.78304,Cluster-20186.83237,Cluster-20186.77077,Cluster-20186.48802,Cluster-20186.9
GO:0005575	Cellular Component	GO:0043226	organelle	GO:0044422	organelle part	GO:0044446	intracellular organelle part	7492	Cluster-20186.52566,Cluster-16702.0,Cluster-20186.3294,Cluster-20186.97853,Cluster-20186.94275,Cluster-20186.45017,Cluster-20186.72746,Cluster-15677.0,Cluster-20186.82546,Cluster-20186.85189,Cluster-20186.44879,Cluster-12540.0,Cluster-19915.0,Cluster-20186.32213,Cluster-20186.30596,Cluster-20186.58215,Cluster-20186.14963,Cluster-20186.50238,Cluster-4540.0,Cluster-19951.0,Cluster-20186.6032,Cluste…
7,Cluster-20186.58261,Cluster-5014.0,Cluster-20186.93812,Cluster-20186.62072,Cluster-20186.91227,Cluster-20186.95886,Cluster-20186.87171,Cluster-20186.96247,Cluster-20186.63189,Cluster-20937.0,Cluster-20186.106199,Cluster-20186.51674,Cluster-20186.53019,Cluster-20186.87839,Cluster-20186.65610,Cluster-14856.0,Cluster-20186.21035,Cluster-20186.57240,Cluster-29809.0,Cluster-20186.33617,Cluster-5411.…
r-14716.0,Cluster-20186.20553,Cluster-20186.47137,Cluster-20186.27144,Cluster-8945.1,Cluster-24732.0,Cluster-28034.0,Cluster-20186.26366,Cluster-20186.31992,Cluster-14035.0,Cluster-20186.63573,Cluster-20186.69950,Cluster-20186.37450,Cluster-20186.11364,Cluster-20186.89005,Cluster-20186.78816,Cluster-10494.0,Cluster-26670.0,Cluster-20186.61492,Cluster-20186.59023,Cluster-20186.79380,Cluster-20186.…
Cluster-20186.74226,Cluster-12565.0,Cluster-22167.0,Cluster-1625.0,Cluster-20186.29200,Cluster-20186.56472,Cluster-20186.51242,Cluster-20186.89462,Cluster-4212.0,Cluster-23357.0,Cluster-20186.51000,Cluster-20186.101941,Cluster-20186.99407,Cluster-20186.11698,Cluster-5561.0,Cluster-20186.77950,Cluster-20186.32554,Cluster-20186.76639,Cluster-6268.0,Cluster-23427.3,Cluster-9518.0,Cluster-21167.0,Clu…
298,Cluster-20186.66240,Cluster-20186.88585,Cluster-20186.50310,Cluster-20186.58818,Cluster-20186.49819,Cluster-20186.65072,Cluster-20186.24694,Cluster-6933.0,Cluster-20186.92013,Cluster-20186.15451,Cluster-20186.46109,Cluster-31693.0,Cluster-20186.78477,Cluster-20186.52378,Cluster-20186.65850,Cluster-20186.91058,Cluster-21952.1,Cluster-20186.3866,Cluster-27974.0,Cluster-26467.0,Cluster-20186.178…
GO:0005575	Cellular Component	GO:0043226	organelle	GO:0044422	organelle part	GO:0044461	bacterial-type flagellum part	37	Cluster-20186.71510,Cluster-20186.13344,Cluster-20186.100736,Cluster-20186.87190,Cluster-20186.57683,Cluster-20186.92532,Cluster-20186.43676,Cluster-20186.16186,Cluster-31857.0,Cluster-20186.31783,Cluster-29680.0,Cluster-16711.0,Cluster-20186.10247,Cluster-20186.44943,Cluster-9950.0,Cluster-20186.16187,Cluster-20186.50772,Cluster-20186.90122,Cluster-20186.4124,Cluster-20186.60323,Cluster-20186.22…
GO:0005575	Cellular Component	GO:0043226	organelle	GO:0044422	organelle part	GO:0031300	intrinsic component of organelle membrane	300	Cluster-20186.59907,Cluster-20186.83727,Cluster-20186.6064,Cluster-20186.53892,Cluster-5200.0,Cluster-20186.62150,Cluster-20186.7618,Cluster-20186.95389,Cluster-20186.52075,Cluster-20186.82082,Cluster-14285.0,Cluster-20186.82582,Cluster-20186.59767,Cluster-20186.56072,Cluster-20186.76216,Cluster-20186.73863,Cluster-20186.101149,Cluster-20186.66405,Cluster-20186.82706,Cluster-20186.6061,Cluster-20…
GO:0005575	Cellular Component	GO:0043226	organelle	GO:0044422	organelle part	GO:0044232	organelle membrane contact site	8	Cluster-10456.0,Cluster-9219.0,Cluster-20186.6868,Cluster-20186.100320,Cluster-16504.0,Cluster-20186.8992,Cluster-20186.67915,Cluster-20186.1851
GO:0005575	Cellular Component	GO:0043226	organelle	GO:0044422	organelle part	GO:0031090	organelle membrane	2110	Cluster-20186.36468,Cluster-20186.40103,Cluster-20186.85456,Cluster-7067.0,Cluster-20186.79362,Cluster-20186.69473,Cluster-20186.46639,Cluster-20186.65916,Cluster-20186.64864,Cluster-24696.0,Cluster-743.0,Cluster-20186.45233,Cluster-20186.65015,Cluster-20186.43205,Cluster-20186.81030,Cluster-20186.97249,Cluster-20635.0,Cluster-5283.0,Cluster-20186.57562,Cluster-20186.71457,Cluster-27356.0,Cluster…
34,Cluster-20186.27753,Cluster-20186.100205,Cluster-20186.20699,Cluster-23404.0,Cluster-20186.40102,Cluster-22942.0,Cluster-20186.89722,Cluster-29433.0,Cluster-20186.55597,Cluster-27096.0,Cluster-20186.74780,Cluster-20186.53785,Cluster-20186.62820,Cluster-20186.34285,Cluster-20186.45296,Cluster-20186.85330,Cluster-20186.22558,Cluster-24979.0,Cluster-20186.98067,Cluster-20186.89727,Cluster-20186.2…
GO:0005575	Cellular Component	GO:0043226	organelle	GO:0044422	organelle part	GO:0044441	ciliary part	8	Cluster-20186.49904,Cluster-20186.27605,Cluster-26492.0,Cluster-20186.69195,Cluster-20186.66733,Cluster-20186.89204,Cluster-20186.77875,Cluster-20186.31531
GO:0005575	Cellular Component	GO:0043226	organelle	GO:0044422	organelle part	GO:0000313	organellar ribosome	44	Cluster-20186.27848,Cluster-20186.76809,Cluster-20186.28320,Cluster-20186.2162,Cluster-20186.58750,Cluster-20186.80718,Cluster-13142.0,Cluster-15001.0,Cluster-20186.2608,Cluster-20186.27847,Cluster-20186.57122,Cluster-17761.0,Cluster-20186.11983,Cluster-26812.0,Cluster-20186.80720,Cluster-20186.27841,Cluster-10088.0,Cluster-23307.0,Cluster-20186.21496,Cluster-20186.65382,Cluster-20186.87101,Clust…
GO:0005575	Cellular Component	GO:0043226	organelle	GO:0044422	organelle part	GO:0044449	contractile fiber part	51	Cluster-23169.0,Cluster-20186.36991,Cluster-20186.6102,Cluster-20186.18704,Cluster-20186.86759,Cluster-20186.93548,Cluster-20186.66847,Cluster-20186.102374,Cluster-20186.58401,Cluster-25318.0,Cluster-2251.0,Cluster-17470.0,Cluster-20186.3785,Cluster-20186.100318,Cluster-20186.102411,Cluster-20186.39977,Cluster-21456.0,Cluster-1401.0,Cluster-8349.0,Cluster-20186.4437,Cluster-20186.46113,Cluster-66…
GO:0005575	Cellular Component	GO:0043226	organelle	GO:0044422	organelle part	GO:0043233	organelle lumen	1905	Cluster-20186.9785,Cluster-28858.0,Cluster-20186.9810,Cluster-20186.32106,Cluster-20186.20938,Cluster-20186.4397,Cluster-20186.77241,Cluster-20186.50909,Cluster-552.0,Cluster-20186.18054,Cluster-5793.0,Cluster-5023.1,Cluster-20186.86286,Cluster-28697.0,Cluster-28043.0,Cluster-20186.53717,Cluster-20186.38814,Cluster-30220.0,Cluster-20186.42583,Cluster-20186.36329,Cluster-20186.52029,Cluster-20186.…
.0,Cluster-30649.0,Cluster-20186.33617,Cluster-18643.0,Cluster-32204.1,Cluster-20186.20711,Cluster-20186.61529,Cluster-20186.73262,Cluster-20186.33619,Cluster-20186.53854,Cluster-20186.93812,Cluster-20186.45189,Cluster-20186.101156,Cluster-6640.0,Cluster-20186.64879,Cluster-20186.48213,Cluster-20186.37197,Cluster-20186.75710,Cluster-25346.0,Cluster-20186.85670,Cluster-20186.100410,Cluster-20186.5…
GO:0005575	Cellular Component	GO:0043226	organelle	GO:0000313	organellar ribosome	GO:0005761	mitochondrial ribosome	20	Cluster-20186.76809,Cluster-20186.86664,Cluster-20186.94275,Cluster-20186.2607,Cluster-20186.58750,Cluster-20186.64517,Cluster-13142.0,Cluster-20186.80718,Cluster-20186.2606,Cluster-28158.0,Cluster-20186.40954,Cluster-20186.2608,Cluster-20186.11983,Cluster-26812.0,Cluster-17761.0,Cluster-20186.70863,Cluster-20186.80720,Cluster-20186.65382,Cluster-20186.38419,Cluster-20186.80719
GO:0005575	Cellular Component	GO:0043226	organelle	GO:0000313	organellar ribosome	GO:0000314	organellar small ribosomal subunit	20	Cluster-20186.65382,Cluster-20186.80719,Cluster-20186.38419,Cluster-20186.80720,Cluster-17761.0,Cluster-20186.11983,Cluster-26812.0,Cluster-20186.70863,Cluster-20186.40954,Cluster-20186.2606,Cluster-28158.0,Cluster-20186.2608,Cluster-13142.0,Cluster-20186.80718,Cluster-20186.64517,Cluster-20186.94275,Cluster-20186.2607,Cluster-20186.58750,Cluster-20186.86664,Cluster-20186.76809
GO:0005575	Cellular Component	GO:0043226	organelle	GO:0005929	cilium	GO:0072372	primary cilium	3	Cluster-20186.69195,Cluster-20186.31531,Cluster-20186.66733
GO:0005575	Cellular Component	GO:0043226	organelle	GO:0005929	cilium	GO:0031514	motile cilium	4	Cluster-20186.27605,Cluster-20186.77875,Cluster-20186.49904,Cluster-26492.0
GO:0005575	Cellular Component	GO:0043226	organelle	GO:0005929	cilium	GO:0044441	ciliary part	8	Cluster-20186.49904,Cluster-20186.27605,Cluster-26492.0,Cluster-20186.69195,Cluster-20186.66733,Cluster-20186.89204,Cluster-20186.77875,Cluster-20186.31531
GO:0005575	Cellular Component	GO:0043226	organelle	GO:0031982	vesicle	GO:0031410	cytoplasmic vesicle	383	Cluster-20186.52013,Cluster-20186.93818,Cluster-20186.103727,Cluster-20186.47172,Cluster-20186.148,Cluster-14804.0,Cluster-25583.0,Cluster-20186.56533,Cluster-20186.84021,Cluster-20186.51172,Cluster-20186.32302,Cluster-20186.31798,Cluster-20186.50011,Cluster-20186.78788,Cluster-756.0,Cluster-20186.83137,Cluster-20186.54098,Cluster-29521.0,Cluster-20186.298,Cluster-20186.48450,Cluster-20186.100722…
GO:0005575	Cellular Component	GO:0043226	organelle	GO:0031982	vesicle	GO:0031988	membrane-bounded vesicle	351	Cluster-20186.62644,Cluster-20186.98637,Cluster-27994.0,Cluster-20186.71243,Cluster-20186.12398,Cluster-20186.68364,Cluster-5222.0,Cluster-14921.2,Cluster-32477.0,Cluster-20186.11491,Cluster-20186.36214,Cluster-6394.0,Cluster-20186.24721,Cluster-20186.50007,Cluster-20186.97928,Cluster-8945.1,Cluster-3320.0,Cluster-20186.48271,Cluster-20186.56501,Cluster-20186.63149,Cluster-20186.53936,Cluster-201…
GO:0005575	Cellular Component	GO:0043226	organelle	GO:0043227	membrane-bounded organelle	GO:0031967	organelle envelope	1115	Cluster-6861.0,Cluster-27265.0,Cluster-20186.56647,Cluster-1672.0,Cluster-20186.83951,Cluster-20186.35777,Cluster-11928.0,Cluster-20186.88629,Cluster-20186.87839,Cluster-20186.26577,Cluster-17295.0,Cluster-20186.50000,Cluster-20186.100410,Cluster-20186.46685,Cluster-20186.13050,Cluster-7099.0,Cluster-20186.60640,Cluster-21100.1,Cluster-20186.59757,Cluster-20186.10832,Cluster-16886.0,Cluster-21826…
GO:0005575	Cellular Component	GO:0043226	organelle	GO:0043227	membrane-bounded organelle	GO:0031090	organelle membrane	2110	Cluster-20186.36468,Cluster-20186.40103,Cluster-20186.85456,Cluster-7067.0,Cluster-20186.79362,Cluster-20186.69473,Cluster-20186.46639,Cluster-20186.65916,Cluster-20186.64864,Cluster-24696.0,Cluster-743.0,Cluster-20186.45233,Cluster-20186.65015,Cluster-20186.43205,Cluster-20186.81030,Cluster-20186.97249,Cluster-20635.0,Cluster-5283.0,Cluster-20186.57562,Cluster-20186.71457,Cluster-27356.0,Cluster…
34,Cluster-20186.27753,Cluster-20186.100205,Cluster-20186.20699,Cluster-23404.0,Cluster-20186.40102,Cluster-22942.0,Cluster-20186.89722,Cluster-29433.0,Cluster-20186.55597,Cluster-27096.0,Cluster-20186.74780,Cluster-20186.53785,Cluster-20186.62820,Cluster-20186.34285,Cluster-20186.45296,Cluster-20186.85330,Cluster-20186.22558,Cluster-24979.0,Cluster-20186.98067,Cluster-20186.89727,Cluster-20186.2…
GO:0005575	Cellular Component	GO:0043226	organelle	GO:0043227	membrane-bounded organelle	GO:0031984	organelle subcompartment	88	Cluster-20186.65150,Cluster-20186.3294,Cluster-20186.89001,Cluster-20186.51273,Cluster-20186.8569,Cluster-20186.103747,Cluster-20186.70700,Cluster-20186.42687,Cluster-20186.8570,Cluster-20186.50032,Cluster-20186.101149,Cluster-20186.82706,Cluster-20186.55108,Cluster-27501.0,Cluster-20186.53152,Cluster-11264.0,Cluster-20186.60450,Cluster-25835.1,Cluster-20186.99777,Cluster-20186.64928,Cluster-2018…
GO:0005575	Cellular Component	GO:0043226	organelle	GO:0043227	membrane-bounded organelle	GO:0043231	intracellular membrane-bounded organelle	9813	Cluster-15070.0,Cluster-20186.92364,Cluster-20186.62821,Cluster-20186.88714,Cluster-31940.0,Cluster-25965.0,Cluster-20186.20579,Cluster-6089.0,Cluster-20186.79434,Cluster-20186.25409,Cluster-20186.87655,Cluster-29313.0,Cluster-20186.62635,Cluster-20186.85366,Cluster-20186.25261,Cluster-20186.74609,Cluster-20186.12088,Cluster-24628.1,Cluster-20186.42068,Cluster-20186.47852,Cluster-20186.70923,Clus…
uster-20186.28536,Cluster-20186.84652,Cluster-20186.15584,Cluster-20186.45544,Cluster-20186.58331,Cluster-20186.37198,Cluster-20186.86633,Cluster-20186.72711,Cluster-20186.65872,Cluster-20186.67431,Cluster-821.0,Cluster-20186.64942,Cluster-20186.61888,Cluster-20186.24842,Cluster-20186.77771,Cluster-20186.95155,Cluster-20186.57365,Cluster-20186.55450,Cluster-20186.20330,Cluster-20186.36468,Cluster…
39845,Cluster-20186.101389,Cluster-20186.47072,Cluster-20186.20699,Cluster-20186.79783,Cluster-20186.5821,Cluster-16929.0,Cluster-20186.18092,Cluster-20186.49404,Cluster-20186.61797,Cluster-27096.0,Cluster-24979.0,Cluster-20186.54830,Cluster-20186.91793,Cluster-1668.1,Cluster-7332.0,Cluster-20186.4762,Cluster-20186.62820,Cluster-20186.52549,Cluster-20186.28678,Cluster-20186.89727,Cluster-6528.0,C…
.1,Cluster-20186.64299,Cluster-20186.62170,Cluster-20186.32262,Cluster-20186.71954,Cluster-20186.23309,Cluster-20186.9287,Cluster-20186.11341,Cluster-20186.6114,Cluster-20186.18055,Cluster-20186.55683,Cluster-20186.62634,Cluster-20186.8779,Cluster-20186.45000,Cluster-20186.95894,Cluster-21741.0,Cluster-20186.4071,Cluster-20186.11849,Cluster-27334.0,Cluster-20186.38663,Cluster-12055.0,Cluster-8649…
6.66838,Cluster-20186.51185,Cluster-24349.0,Cluster-20186.72639,Cluster-20186.39111,Cluster-20186.28481,Cluster-6723.0,Cluster-20186.38208,Cluster-20186.59732,Cluster-20186.49393,Cluster-20186.22929,Cluster-10590.0,Cluster-20186.86287,Cluster-20186.69426,Cluster-20186.78116,Cluster-12104.0,Cluster-20186.24774,Cluster-20186.23847,Cluster-20186.50119,Cluster-20186.96008,Cluster-20186.43387,Cluster-…
-20186.65851,Cluster-20186.38712,Cluster-20186.15770,Cluster-20186.57474,Cluster-20186.43547,Cluster-9094.0,Cluster-20186.22057,Cluster-15856.0,Cluster-31260.0,Cluster-20186.78304,Cluster-20186.83237,Cluster-20186.77077,Cluster-20186.48802,Cluster-20186.9
GO:0005575	Cellular Component	GO:0043226	organelle	GO:0043227	membrane-bounded organelle	GO:0031988	membrane-bounded vesicle	351	Cluster-20186.62644,Cluster-20186.98637,Cluster-27994.0,Cluster-20186.71243,Cluster-20186.12398,Cluster-20186.68364,Cluster-5222.0,Cluster-14921.2,Cluster-32477.0,Cluster-20186.11491,Cluster-20186.36214,Cluster-6394.0,Cluster-20186.24721,Cluster-20186.50007,Cluster-20186.97928,Cluster-8945.1,Cluster-3320.0,Cluster-20186.48271,Cluster-20186.56501,Cluster-20186.63149,Cluster-20186.53936,Cluster-201…
GO:0005575	Cellular Component	GO:0043226	organelle	GO:0043228	non-membrane-bounded organelle	GO:0009288	bacterial-type flagellum	37	Cluster-16711.0,Cluster-20186.10247,Cluster-20186.44943,Cluster-9950.0,Cluster-20186.16187,Cluster-20186.4124,Cluster-20186.90122,Cluster-20186.50772,Cluster-20186.60323,Cluster-20186.22448,Cluster-30619.0,Cluster-20186.832,Cluster-20186.71510,Cluster-20186.13344,Cluster-20186.100736,Cluster-20186.87190,Cluster-20186.57683,Cluster-20186.43676,Cluster-20186.92532,Cluster-20186.16186,Cluster-31857.…
GO:0005575	Cellular Component	GO:0043226	organelle	GO:0043228	non-membrane-bounded organelle	GO:0043232	intracellular non-membrane-bounded organelle	6155	Cluster-20186.65362,Cluster-20186.78004,Cluster-20186.59362,Cluster-30001.0,Cluster-22246.0,Cluster-20186.62369,Cluster-2709.0,Cluster-20186.96751,Cluster-20186.41521,Cluster-20186.98472,Cluster-18643.1,Cluster-20186.46820,Cluster-20186.70560,Cluster-13820.0,Cluster-20186.72441,Cluster-20186.103537,Cluster-250.0,Cluster-20186.29341,Cluster-20186.73638,Cluster-20186.38034,Cluster-20186.4921,Cluste…
.38018,Cluster-347.0,Cluster-20186.26707,Cluster-20186.58923,Cluster-9163.0,Cluster-20186.19088,Cluster-20186.59607,Cluster-30243.0,Cluster-20186.61312,Cluster-20186.16045,Cluster-6881.0,Cluster-25073.0,Cluster-14946.0,Cluster-20186.45514,Cluster-20186.88812,Cluster-15859.0,Cluster-20186.76809,Cluster-20186.59831,Cluster-28611.0,Cluster-20186.70956,Cluster-20186.59243,Cluster-23847.0,Cluster-2335…
0,Cluster-20186.55707,Cluster-20186.45556,Cluster-20186.81613,Cluster-20186.31677,Cluster-5762.0,Cluster-20186.6369,Cluster-20186.105851,Cluster-20186.39284,Cluster-20186.47140,Cluster-20186.64589,Cluster-20186.43840,Cluster-20186.25963,Cluster-31337.0,Cluster-20186.51341,Cluster-20186.90261,Cluster-20186.58658,Cluster-20186.49133,Cluster-20186.83933,Cluster-20038.0,Cluster-776.0,Cluster-816.0,Cl…
186.16727,Cluster-20186.55577,Cluster-994.2,Cluster-20186.56567,Cluster-20186.101089,Cluster-20186.26045,Cluster-20186.18212,Cluster-20186.49679,Cluster-20186.2607,Cluster-20186.84147,Cluster-20186.49985,Cluster-20186.105570,Cluster-20186.62344,Cluster-20186.7536,Cluster-20186.46184,Cluster-20186.72462,Cluster-20186.5553,Cluster-20186.57645,Cluster-20186.9884,Cluster-20186.21777,Cluster-20186.495…
GO:0005575	Cellular Component	GO:0044421	extracellular region part	GO:0005615	extracellular space	GO:0034358	plasma lipoprotein particle	4	Cluster-20186.100422,Cluster-32176.1,Cluster-20186.11132,Cluster-2677.0
GO:0005575	Cellular Component	GO:0044421	extracellular region part	GO:0005578	proteinaceous extracellular matrix	GO:0043205	fibril	6	Cluster-20186.20206,Cluster-20186.70087,Cluster-20186.30516,Cluster-20186.41424,Cluster-2686.0,Cluster-20186.76320
GO:0008150	Biological Process	GO:0022414	reproductive process	GO:0022413	reproductive process in single-celled organism	GO:0007533	mating type switching	5	Cluster-20186.86310,Cluster-20186.55969,Cluster-20186.53068,Cluster-20186.67151,Cluster-20186.53067
GO:0008150	Biological Process	GO:0022414	reproductive process	GO:2000241	regulation of reproductive process	GO:2000242	negative regulation of reproductive process	2	Cluster-24962.0,Cluster-14505.0
GO:0008150	Biological Process	GO:0022414	reproductive process	GO:2000241	regulation of reproductive process	GO:0009909	regulation of flower development	3	Cluster-24962.0,Cluster-14505.0,Cluster-20186.25305
GO:0008150	Biological Process	GO:0022414	reproductive process	GO:2000241	regulation of reproductive process	GO:2000243	positive regulation of reproductive process	5	Cluster-20186.3914,Cluster-5940.0,Cluster-6214.0,Cluster-20186.25305,Cluster-7223.0
GO:0008150	Biological Process	GO:0022414	reproductive process	GO:2000241	regulation of reproductive process	GO:2000018	regulation of male gonad development	4	Cluster-7223.0,Cluster-6214.0,Cluster-20186.3914,Cluster-5940.0
GO:0008150	Biological Process	GO:0022414	reproductive process	GO:0044703	multi-organism reproductive process	GO:0044705	multi-organism reproductive behavior	28	Cluster-20186.80595,Cluster-20186.5986,Cluster-20186.38222,Cluster-20186.33205,Cluster-20186.70533,Cluster-20186.91654,Cluster-20186.56825,Cluster-20186.9019,Cluster-20186.25559,Cluster-20186.42599,Cluster-20186.91653,Cluster-20186.101011,Cluster-20186.70535,Cluster-20186.94422,Cluster-20186.21059,Cluster-20186.99128,Cluster-20186.105404,Cluster-20186.32457,Cluster-20186.28234,Cluster-20186.60639…
GO:0008150	Biological Process	GO:0022414	reproductive process	GO:0044703	multi-organism reproductive process	GO:0009856	pollination	146	Cluster-20186.60413,Cluster-20186.68609,Cluster-20186.3801,Cluster-20186.48120,Cluster-20186.89595,Cluster-20186.20350,Cluster-20186.22903,Cluster-21099.3,Cluster-20186.17251,Cluster-20186.49602,Cluster-20186.99412,Cluster-20186.92491,Cluster-20186.44106,Cluster-20186.63340,Cluster-20186.831,Cluster-12031.0,Cluster-20186.34493,Cluster-20186.73036,Cluster-27003.0,Cluster-20186.2419,Cluster-20186.9…
GO:0008150	Biological Process	GO:0022414	reproductive process	GO:0044703	multi-organism reproductive process	GO:0019953	sexual reproduction	271	Cluster-20186.49479,Cluster-20186.81169,Cluster-20186.48324,Cluster-20186.46864,Cluster-20186.92422,Cluster-20186.86556,Cluster-20186.95757,Cluster-20186.76852,Cluster-20186.98979,Cluster-20186.58562,Cluster-953.0,Cluster-20186.79523,Cluster-20186.83788,Cluster-20186.55910,Cluster-216.0,Cluster-20186.34860,Cluster-24127.0,Cluster-20186.16742,Cluster-20186.34344,Cluster-20186.63211,Cluster-1804.0,…
GO:0008150	Biological Process	GO:0022414	reproductive process	GO:0044703	multi-organism reproductive process	GO:0007618	mating	28	Cluster-20186.70535,Cluster-20186.94422,Cluster-20186.42599,Cluster-20186.101011,Cluster-20186.91653,Cluster-20186.91654,Cluster-20186.9019,Cluster-20186.25559,Cluster-20186.56825,Cluster-20186.38222,Cluster-20186.33205,Cluster-20186.70533,Cluster-20186.80595,Cluster-20186.5986,Cluster-20186.32823,Cluster-7783.0,Cluster-20186.100062,Cluster-20186.55761,Cluster-20186.5984,Cluster-20186.5985,Cluste…
GO:0008150	Biological Process	GO:0022414	reproductive process	GO:0048609	multicellular organismal reproductive process	GO:0033057	multicellular organismal reproductive behavior	20	Cluster-20186.99128,Cluster-20186.21059,Cluster-20186.60639,Cluster-20186.32457,Cluster-20186.105404,Cluster-20186.55761,Cluster-20186.103515,Cluster-20186.32823,Cluster-20186.100062,Cluster-7783.0,Cluster-20186.33205,Cluster-20186.38222,Cluster-20186.80595,Cluster-20186.56825,Cluster-20186.9019,Cluster-20186.25559,Cluster-20186.91654,Cluster-20186.91653,Cluster-20186.42599,Cluster-20186.94422
GO:0008150	Biological Process	GO:0022414	reproductive process	GO:0048609	multicellular organismal reproductive process	GO:0007276	gamete generation	154	Cluster-20186.92424,Cluster-20186.51119,Cluster-20186.92425,Cluster-20186.20696,Cluster-20186.85007,Cluster-20186.70634,Cluster-20186.59486,Cluster-361.0,Cluster-20186.20695,Cluster-20186.71158,Cluster-26713.1,Cluster-20186.42249,Cluster-20186.72843,Cluster-20186.40752,Cluster-14708.2,Cluster-20186.73066,Cluster-25144.0,Cluster-1290.0,Cluster-12374.0,Cluster-20186.54174,Cluster-20186.68387,Cluste…
GO:0008150	Biological Process	GO:0022414	reproductive process	GO:0003006	developmental process involved in reproduction	GO:0009860	pollen tube growth	1	Cluster-31388.0
GO:0008150	Biological Process	GO:0022414	reproductive process	GO:0003006	developmental process involved in reproduction	GO:0048236	plant-type spore development	1	Cluster-20186.16679
GO:0008150	Biological Process	GO:0022414	reproductive process	GO:0003006	developmental process involved in reproduction	GO:0048868	pollen tube development	1	Cluster-31388.0
GO:0008150	Biological Process	GO:0022414	reproductive process	GO:0003006	developmental process involved in reproduction	GO:0030703	eggshell formation	62	Cluster-1290.0,Cluster-20186.55080,Cluster-25144.0,Cluster-20186.36051,Cluster-18672.0,Cluster-20186.73587,Cluster-20186.68387,Cluster-20186.33313,Cluster-10420.0,Cluster-20186.61362,Cluster-20186.11415,Cluster-20186.69192,Cluster-20186.40678,Cluster-20186.64319,Cluster-20186.23555,Cluster-20186.93819,Cluster-945.0,Cluster-20186.54027,Cluster-20186.55434,Cluster-29141.0,Cluster-20186.52359,Cluste…
GO:0008150	Biological Process	GO:0022414	reproductive process	GO:0003006	developmental process involved in reproduction	GO:0048608	reproductive structure development	19	Cluster-24962.0,Cluster-20186.1732,Cluster-20186.40758,Cluster-20186.47231,Cluster-7359.0,Cluster-20186.3914,Cluster-3696.0,Cluster-7223.0,Cluster-20186.93434,Cluster-20186.32619,Cluster-6214.0,Cluster-20186.4863,Cluster-5940.0,Cluster-20186.68002,Cluster-20186.40757,Cluster-3293.0,Cluster-14505.0,Cluster-20186.25305,Cluster-20186.32618
GO:0008150	Biological Process	GO:0022414	reproductive process	GO:0003006	developmental process involved in reproduction	GO:0048515	spermatid differentiation	13	Cluster-20500.0,Cluster-20186.38576,Cluster-20186.55577,Cluster-20186.75906,Cluster-20186.49479,Cluster-27459.0,Cluster-20186.51119,Cluster-20186.72674,Cluster-20186.96807,Cluster-20186.25701,Cluster-20186.66660,Cluster-20186.66713,Cluster-20186.38577
GO:0008150	Biological Process	GO:0022414	reproductive process	GO:0003006	developmental process involved in reproduction	GO:0048655	anther wall tapetum morphogenesis	1	Cluster-20186.25305
GO:0008150	Biological Process	GO:0022414	reproductive process	GO:0003006	developmental process involved in reproduction	GO:0048437	floral organ development	2	Cluster-20186.25305,Cluster-3696.0
GO:0008150	Biological Process	GO:0022414	reproductive process	GO:0003006	developmental process involved in reproduction	GO:0048658	anther wall tapetum development	1	Cluster-20186.25305
GO:0008150	Biological Process	GO:0022414	reproductive process	GO:0003006	developmental process involved in reproduction	GO:0030707	ovarian follicle cell development	62	Cluster-20823.1,Cluster-20186.62478,Cluster-25859.0,Cluster-20186.73655,Cluster-20186.85007,Cluster-20186.36549,Cluster-20186.20697,Cluster-20186.20696,Cluster-21478.0,Cluster-20186.92425,Cluster-6948.0,Cluster-20186.16742,Cluster-20186.89155,Cluster-25698.0,Cluster-20186.92424,Cluster-20186.46643,Cluster-14708.2,Cluster-20186.92924,Cluster-20186.38424,Cluster-20186.28278,Cluster-26059.0,Cluster-…
GO:0008150	Biological Process	GO:0022414	reproductive process	GO:0003006	developmental process involved in reproduction	GO:0048444	floral organ morphogenesis	2	Cluster-20186.25305,Cluster-3696.0
GO:0008150	Biological Process	GO:0022414	reproductive process	GO:0003006	developmental process involved in reproduction	GO:0007548	sex differentiation	40	Cluster-31134.1,Cluster-5940.0,Cluster-20186.102899,Cluster-20186.55363,Cluster-20186.98203,Cluster-20186.26809,Cluster-20186.101844,Cluster-20186.26810,Cluster-20186.50622,Cluster-20186.93434,Cluster-15357.1,Cluster-20186.50621,Cluster-20186.50619,Cluster-20186.16518,Cluster-32533.0,Cluster-20186.88222,Cluster-20186.74335,Cluster-6214.0,Cluster-20186.26811,Cluster-14954.0,Cluster-20186.26806,Clu…
GO:0008150	Biological Process	GO:0022414	reproductive process	GO:0003006	developmental process involved in reproduction	GO:0048653	anther development	1	Cluster-20186.25305
GO:0008150	Biological Process	GO:0022414	reproductive process	GO:0003006	developmental process involved in reproduction	GO:0010228	vegetative to reproductive phase transition of meristem	1	Cluster-20186.47231
GO:0008150	Biological Process	GO:0022414	reproductive process	GO:0003006	developmental process involved in reproduction	GO:0007530	sex determination	15	Cluster-29645.1,Cluster-20186.53067,Cluster-20186.102759,Cluster-20186.58991,Cluster-20186.86310,Cluster-7223.0,Cluster-20186.67025,Cluster-20186.50378,Cluster-20186.17254,Cluster-20186.79424,Cluster-6214.0,Cluster-20186.3914,Cluster-20186.55969,Cluster-20186.53068,Cluster-20186.67151
GO:0008150	Biological Process	GO:0022414	reproductive process	GO:0003006	developmental process involved in reproduction	GO:0007281	germ cell development	75	Cluster-14708.1,Cluster-20186.69011,Cluster-20186.72674,Cluster-19831.0,Cluster-20186.65107,Cluster-20186.38424,Cluster-20186.28278,Cluster-20186.38577,Cluster-20186.50309,Cluster-6948.0,Cluster-20186.89155,Cluster-20500.0,Cluster-25698.0,Cluster-20186.62478,Cluster-25859.0,Cluster-20186.66713,Cluster-20186.20697,Cluster-20186.36549,Cluster-20186.52359,Cluster-29141.0,Cluster-27459.0,Cluster-2018…
GO:0008150	Biological Process	GO:0022414	reproductive process	GO:0003006	developmental process involved in reproduction	GO:0048438	floral whorl development	1	Cluster-20186.25305
GO:0008150	Biological Process	GO:0022414	reproductive process	GO:0003006	developmental process involved in reproduction	GO:0045137	development of primary sexual characteristics	6	Cluster-3293.0,Cluster-7223.0,Cluster-20186.93434,Cluster-6214.0,Cluster-5940.0,Cluster-20186.3914
GO:0008150	Biological Process	GO:0022414	reproductive process	GO:0003006	developmental process involved in reproduction	GO:0048656	anther wall tapetum formation	1	Cluster-20186.25305
GO:0008150	Biological Process	GO:0022414	reproductive process	GO:0003006	developmental process involved in reproduction	GO:0048449	floral organ formation	2	Cluster-3696.0,Cluster-20186.25305
GO:0008150	Biological Process	GO:0022414	reproductive process	GO:0019098	reproductive behavior	GO:0044705	multi-organism reproductive behavior	28	Cluster-20186.80595,Cluster-20186.5986,Cluster-20186.38222,Cluster-20186.33205,Cluster-20186.70533,Cluster-20186.91654,Cluster-20186.56825,Cluster-20186.9019,Cluster-20186.25559,Cluster-20186.42599,Cluster-20186.91653,Cluster-20186.101011,Cluster-20186.70535,Cluster-20186.94422,Cluster-20186.21059,Cluster-20186.99128,Cluster-20186.105404,Cluster-20186.32457,Cluster-20186.28234,Cluster-20186.60639…
GO:0008150	Biological Process	GO:0022414	reproductive process	GO:0044702	single organism reproductive process	GO:0048653	anther development	1	Cluster-20186.25305
GO:0008150	Biological Process	GO:0022414	reproductive process	GO:0044702	single organism reproductive process	GO:0007531	mating type determination	12	Cluster-29645.1,Cluster-20186.53067,Cluster-20186.102759,Cluster-20186.58991,Cluster-20186.86310,Cluster-20186.50378,Cluster-20186.17254,Cluster-20186.67025,Cluster-20186.79424,Cluster-20186.53068,Cluster-20186.55969,Cluster-20186.67151
GO:0008150	Biological Process	GO:0022414	reproductive process	GO:0044702	single organism reproductive process	GO:0048438	floral whorl development	1	Cluster-20186.25305
GO:0008150	Biological Process	GO:0022414	reproductive process	GO:0044702	single organism reproductive process	GO:0048316	seed development	1	Cluster-20186.68002
GO:0008150	Biological Process	GO:0022414	reproductive process	GO:0044702	single organism reproductive process	GO:0009566	fertilization	62	Cluster-20186.55308,Cluster-20186.75822,Cluster-20186.46989,Cluster-20186.66725,Cluster-20186.77750,Cluster-20186.22903,Cluster-20186.86556,Cluster-20186.101780,Cluster-27828.0,Cluster-20186.57049,Cluster-20186.32587,Cluster-31936.0,Cluster-20186.47245,Cluster-20186.62245,Cluster-8101.0,Cluster-3423.0,Cluster-20186.48324,Cluster-20186.86553,Cluster-20186.83307,Cluster-20186.76852,Cluster-20186.70…
GO:0008150	Biological Process	GO:0022414	reproductive process	GO:0044702	single organism reproductive process	GO:0007281	germ cell development	75	Cluster-14708.1,Cluster-20186.69011,Cluster-20186.72674,Cluster-19831.0,Cluster-20186.65107,Cluster-20186.38424,Cluster-20186.28278,Cluster-20186.38577,Cluster-20186.50309,Cluster-6948.0,Cluster-20186.89155,Cluster-20500.0,Cluster-25698.0,Cluster-20186.62478,Cluster-25859.0,Cluster-20186.66713,Cluster-20186.20697,Cluster-20186.36549,Cluster-20186.52359,Cluster-29141.0,Cluster-27459.0,Cluster-2018…
GO:0008150	Biological Process	GO:0022414	reproductive process	GO:0044702	single organism reproductive process	GO:0048449	floral organ formation	2	Cluster-3696.0,Cluster-20186.25305
GO:0008150	Biological Process	GO:0022414	reproductive process	GO:0044702	single organism reproductive process	GO:0009835	fruit ripening	1	Cluster-20186.1732
GO:0008150	Biological Process	GO:0022414	reproductive process	GO:0044702	single organism reproductive process	GO:0048656	anther wall tapetum formation	1	Cluster-20186.25305
GO:0008150	Biological Process	GO:0022414	reproductive process	GO:0044702	single organism reproductive process	GO:0007276	gamete generation	154	Cluster-20186.92424,Cluster-20186.51119,Cluster-20186.92425,Cluster-20186.20696,Cluster-20186.85007,Cluster-20186.70634,Cluster-20186.59486,Cluster-361.0,Cluster-20186.20695,Cluster-20186.71158,Cluster-26713.1,Cluster-20186.42249,Cluster-20186.72843,Cluster-20186.40752,Cluster-14708.2,Cluster-20186.73066,Cluster-25144.0,Cluster-1290.0,Cluster-12374.0,Cluster-20186.54174,Cluster-20186.68387,Cluste…
GO:0008150	Biological Process	GO:0022414	reproductive process	GO:0044702	single organism reproductive process	GO:0048515	spermatid differentiation	13	Cluster-20500.0,Cluster-20186.38576,Cluster-20186.55577,Cluster-20186.75906,Cluster-20186.49479,Cluster-27459.0,Cluster-20186.51119,Cluster-20186.72674,Cluster-20186.96807,Cluster-20186.25701,Cluster-20186.66660,Cluster-20186.66713,Cluster-20186.38577
GO:0008150	Biological Process	GO:0022414	reproductive process	GO:0044702	single organism reproductive process	GO:0009860	pollen tube growth	1	Cluster-31388.0
GO:0008150	Biological Process	GO:0022414	reproductive process	GO:0044702	single organism reproductive process	GO:0048236	plant-type spore development	1	Cluster-20186.16679
GO:0008150	Biological Process	GO:0022414	reproductive process	GO:0044702	single organism reproductive process	GO:0030703	eggshell formation	62	Cluster-1290.0,Cluster-20186.55080,Cluster-25144.0,Cluster-20186.36051,Cluster-18672.0,Cluster-20186.73587,Cluster-20186.68387,Cluster-20186.33313,Cluster-10420.0,Cluster-20186.61362,Cluster-20186.11415,Cluster-20186.69192,Cluster-20186.40678,Cluster-20186.64319,Cluster-20186.23555,Cluster-20186.93819,Cluster-945.0,Cluster-20186.54027,Cluster-20186.55434,Cluster-29141.0,Cluster-20186.52359,Cluste…
GO:0008150	Biological Process	GO:0022414	reproductive process	GO:0044702	single organism reproductive process	GO:0048437	floral organ development	2	Cluster-20186.25305,Cluster-3696.0
GO:0008150	Biological Process	GO:0022414	reproductive process	GO:0044702	single organism reproductive process	GO:0048655	anther wall tapetum morphogenesis	1	Cluster-20186.25305
GO:0008150	Biological Process	GO:0022414	reproductive process	GO:0044702	single organism reproductive process	GO:0090567	reproductive shoot system development	5	Cluster-20186.4863,Cluster-20186.25305,Cluster-14505.0,Cluster-3696.0,Cluster-24962.0
GO:0008150	Biological Process	GO:0022414	reproductive process	GO:0044702	single organism reproductive process	GO:0008406	gonad development	4	Cluster-6214.0,Cluster-5940.0,Cluster-20186.3914,Cluster-7223.0
GO:0008150	Biological Process	GO:0022414	reproductive process	GO:0044702	single organism reproductive process	GO:0048444	floral organ morphogenesis	2	Cluster-20186.25305,Cluster-3696.0
GO:0008150	Biological Process	GO:0022414	reproductive process	GO:0044702	single organism reproductive process	GO:0030707	ovarian follicle cell development	62	Cluster-20823.1,Cluster-20186.62478,Cluster-25859.0,Cluster-20186.73655,Cluster-20186.85007,Cluster-20186.36549,Cluster-20186.20697,Cluster-20186.20696,Cluster-21478.0,Cluster-20186.92425,Cluster-6948.0,Cluster-20186.16742,Cluster-20186.89155,Cluster-25698.0,Cluster-20186.92424,Cluster-20186.46643,Cluster-14708.2,Cluster-20186.92924,Cluster-20186.38424,Cluster-20186.28278,Cluster-26059.0,Cluster-…
GO:0008150	Biological Process	GO:0044848	biological phase	GO:0022403	cell cycle phase	GO:0051322	anaphase	71	Cluster-20186.79611,Cluster-20186.85925,Cluster-20186.71099,Cluster-20186.4011,Cluster-20186.36801,Cluster-20186.31677,Cluster-20186.37650,Cluster-18408.0,Cluster-25234.0,Cluster-20186.100679,Cluster-11245.0,Cluster-20186.20012,Cluster-20186.39977,Cluster-2498.0,Cluster-20186.15709,Cluster-20186.43551,Cluster-20186.6778,Cluster-20186.50361,Cluster-14729.0,Cluster-19206.1,Cluster-20186.83952,Clust…
GO:0008150	Biological Process	GO:0044848	biological phase	GO:0022403	cell cycle phase	GO:0051324	prophase	22	Cluster-20186.59379,Cluster-20186.78570,Cluster-20186.69441,Cluster-20186.86633,Cluster-21759.0,Cluster-5793.0,Cluster-20186.26671,Cluster-8469.0,Cluster-20186.39131,Cluster-8469.1,Cluster-20186.58941,Cluster-7487.0,Cluster-20186.18735,Cluster-20186.23138,Cluster-28433.0,Cluster-20186.7291,Cluster-20186.59737,Cluster-20186.3871,Cluster-11687.0,Cluster-20186.4405,Cluster-2498.0,Cluster-20186.84724
GO:0008150	Biological Process	GO:0044848	biological phase	GO:0022403	cell cycle phase	GO:0000279	M phase	95	Cluster-20186.6778,Cluster-20186.43551,Cluster-20186.86633,Cluster-20186.69441,Cluster-20186.59379,Cluster-20186.26671,Cluster-20186.80230,Cluster-5793.0,Cluster-20186.62914,Cluster-20186.20553,Cluster-20186.57784,Cluster-20186.30708,Cluster-20186.41625,Cluster-20186.50361,Cluster-19206.1,Cluster-14729.0,Cluster-20186.76884,Cluster-20186.83952,Cluster-20186.18212,Cluster-20186.43828,Cluster-20186…
GO:0008150	Biological Process	GO:0044848	biological phase	GO:0022403	cell cycle phase	GO:0051325	interphase	1	Cluster-3696.0
GO:0008150	Biological Process	GO:0044848	biological phase	GO:0022403	cell cycle phase	GO:0098763	mitotic cell cycle phase	75	Cluster-21317.0,Cluster-20186.36800,Cluster-20186.43549,Cluster-20186.100862,Cluster-20186.15492,Cluster-20186.96256,Cluster-20186.4010,Cluster-20186.15491,Cluster-20186.36803,Cluster-20186.41626,Cluster-20186.54754,Cluster-20186.44117,Cluster-20186.4012,Cluster-32533.0,Cluster-26902.0,Cluster-20186.71028,Cluster-20186.61587,Cluster-21457.0,Cluster-20186.52323,Cluster-25802.0,Cluster-10122.0,Clus…
GO:0008150	Biological Process	GO:0044848	biological phase	GO:0022403	cell cycle phase	GO:0051319	G2 phase	1	Cluster-3696.0
GO:0008150	Biological Process	GO:0044848	biological phase	GO:0022403	cell cycle phase	GO:0098762	meiotic cell cycle phase	22	Cluster-7487.0,Cluster-20186.58941,Cluster-20186.18735,Cluster-20186.23138,Cluster-28433.0,Cluster-20186.7291,Cluster-20186.59737,Cluster-20186.3871,Cluster-11687.0,Cluster-20186.4405,Cluster-20186.84724,Cluster-2498.0,Cluster-20186.59379,Cluster-20186.78570,Cluster-20186.69441,Cluster-20186.86633,Cluster-21759.0,Cluster-5793.0,Cluster-20186.26671,Cluster-8469.0,Cluster-20186.39131,Cluster-8469.1
GO:0008150	Biological Process	GO:0050896	response to stimulus	GO:0048584	positive regulation of response to stimulus	GO:0031349	positive regulation of defense response	6	Cluster-20186.106161,Cluster-20186.33501,Cluster-19457.1,Cluster-16876.0,Cluster-6643.0,Cluster-20186.67533
GO:0008150	Biological Process	GO:0050896	response to stimulus	GO:0048584	positive regulation of response to stimulus	GO:0009967	positive regulation of signal transduction	109	Cluster-20186.65322,Cluster-4621.0,Cluster-397.0,Cluster-20186.2872,Cluster-20186.42495,Cluster-20186.50806,Cluster-20186.7802,Cluster-20186.8561,Cluster-20186.79875,Cluster-20186.67170,Cluster-20186.53948,Cluster-27503.0,Cluster-20186.63781,Cluster-12118.1,Cluster-20186.20118,Cluster-22514.0,Cluster-20186.14443,Cluster-20186.30029,Cluster-20186.62767,Cluster-2801.0,Cluster-20186.50662,Cluster-20…
GO:0008150	Biological Process	GO:0050896	response to stimulus	GO:0048584	positive regulation of response to stimulus	GO:0050778	positive regulation of immune response	19	Cluster-16803.0,Cluster-19457.1,Cluster-23776.0,Cluster-20186.25944,Cluster-20186.106161,Cluster-20186.17419,Cluster-20186.33501,Cluster-20186.50522,Cluster-6643.0,Cluster-26640.1,Cluster-27940.0,Cluster-16876.0,Cluster-20186.23557,Cluster-20186.80282,Cluster-20186.13005,Cluster-20186.104630,Cluster-20186.67533,Cluster-5512.0,Cluster-20186.44927
GO:0008150	Biological Process	GO:0050896	response to stimulus	GO:0048583	regulation of response to stimulus	GO:0009966	regulation of signal transduction	190	Cluster-19545.0,Cluster-20186.48557,Cluster-6619.0,Cluster-19773.0,Cluster-622.2,Cluster-20186.48433,Cluster-20186.36037,Cluster-20186.24987,Cluster-20186.86917,Cluster-20186.103087,Cluster-27421.0,Cluster-13872.0,Cluster-28441.0,Cluster-20186.100,Cluster-20186.3125,Cluster-20186.96006,Cluster-27503.0,Cluster-20186.63781,Cluster-20186.56937,Cluster-1250.0,Cluster-20186.53948,Cluster-20186.67170,C…
GO:0008150	Biological Process	GO:0050896	response to stimulus	GO:0048583	regulation of response to stimulus	GO:0032101	regulation of response to external stimulus	90	Cluster-20186.85565,Cluster-14921.1,Cluster-20186.68821,Cluster-20186.15227,Cluster-13499.0,Cluster-20186.56236,Cluster-20186.102945,Cluster-20186.80701,Cluster-20186.58778,Cluster-5341.0,Cluster-20186.42203,Cluster-20186.56104,Cluster-20186.13066,Cluster-20186.36341,Cluster-20186.68819,Cluster-19413.0,Cluster-20186.6366,Cluster-20186.19738,Cluster-20186.28258,Cluster-20186.54062,Cluster-20186.19…
GO:0008150	Biological Process	GO:0050896	response to stimulus	GO:0048583	regulation of response to stimulus	GO:0048585	negative regulation of response to stimulus	57	Cluster-19545.0,Cluster-20186.45897,Cluster-7312.0,Cluster-3696.0,Cluster-14193.0,Cluster-20186.52262,Cluster-20186.103087,Cluster-20186.55748,Cluster-17087.0,Cluster-10071.1,Cluster-27917.0,Cluster-27421.0,Cluster-32072.0,Cluster-20186.68818,Cluster-20186.6651,Cluster-20186.42097,Cluster-14804.0,Cluster-14804.1,Cluster-24601.2,Cluster-25161.0,Cluster-20186.55520,Cluster-20186.69228,Cluster-20186…
GO:0008150	Biological Process	GO:0050896	response to stimulus	GO:0048583	regulation of response to stimulus	GO:1901419	regulation of response to alcohol	1	Cluster-32072.0
GO:0008150	Biological Process	GO:0050896	response to stimulus	GO:0048583	regulation of response to stimulus	GO:0080134	regulation of response to stress	119	Cluster-18129.0,Cluster-20186.56251,Cluster-20186.99250,Cluster-20186.43636,Cluster-12022.0,Cluster-8226.0,Cluster-20186.102221,Cluster-20186.58937,Cluster-20186.85562,Cluster-16876.0,Cluster-20186.60540,Cluster-22927.0,Cluster-11113.0,Cluster-32270.0,Cluster-20186.2225,Cluster-9091.0,Cluster-17777.1,Cluster-20186.6043,Cluster-20186.69229,Cluster-20186.81589,Cluster-20186.66256,Cluster-20186.3065…
GO:0008150	Biological Process	GO:0050896	response to stimulus	GO:0048583	regulation of response to stimulus	GO:2000030	regulation of response to red or far red light	2	Cluster-3696.0,Cluster-11475.0
GO:0008150	Biological Process	GO:0050896	response to stimulus	GO:0048583	regulation of response to stimulus	GO:0002831	regulation of response to biotic stimulus	71	Cluster-19413.0,Cluster-20186.68819,Cluster-20186.19128,Cluster-20186.54062,Cluster-20186.28258,Cluster-20186.19738,Cluster-20186.6366,Cluster-20186.13240,Cluster-20186.62895,Cluster-20186.93945,Cluster-20186.26484,Cluster-14921.1,Cluster-20186.68821,Cluster-20186.85565,Cluster-20186.102945,Cluster-20186.56236,Cluster-13499.0,Cluster-20186.13066,Cluster-5341.0,Cluster-20186.42203,Cluster-20186.80…
GO:0008150	Biological Process	GO:0050896	response to stimulus	GO:0048583	regulation of response to stimulus	GO:0050776	regulation of immune response	48	Cluster-20186.17419,Cluster-20186.54064,Cluster-20186.13066,Cluster-20186.30650,Cluster-20186.36341,Cluster-20186.41360,Cluster-16803.0,Cluster-23776.0,Cluster-19457.1,Cluster-20186.25944,Cluster-20186.102945,Cluster-11113.0,Cluster-20186.281,Cluster-20186.26484,Cluster-20186.102221,Cluster-20186.50522,Cluster-26640.1,Cluster-27940.0,Cluster-20186.23557,Cluster-19413.0,Cluster-16876.0,Cluster-201…
GO:0008150	Biological Process	GO:0050896	response to stimulus	GO:0048583	regulation of response to stimulus	GO:0050795	regulation of behavior	11	Cluster-20186.61018,Cluster-19093.0,Cluster-20186.27846,Cluster-20186.57677,Cluster-1452.0,Cluster-5440.1,Cluster-20186.88540,Cluster-20186.34739,Cluster-11721.0,Cluster-20186.15227,Cluster-20186.33627
GO:0008150	Biological Process	GO:0050896	response to stimulus	GO:0048583	regulation of response to stimulus	GO:0048584	positive regulation of response to stimulus	133	Cluster-24249.1,Cluster-25161.0,Cluster-20186.33009,Cluster-20186.14020,Cluster-21108.0,Cluster-24601.2,Cluster-20186.103860,Cluster-20186.95143,Cluster-20186.80282,Cluster-20186.17764,Cluster-19557.0,Cluster-20186.104630,Cluster-12887.0,Cluster-20186.33501,Cluster-20186.81378,Cluster-20186.97408,Cluster-20186.29793,Cluster-20186.32401,Cluster-1530.0,Cluster-20186.13274,Cluster-6276.0,Cluster-201…
GO:0008150	Biological Process	GO:0050896	response to stimulus	GO:0051606	detection of stimulus	GO:0009582	detection of abiotic stimulus	14	Cluster-20186.78043,Cluster-20186.53622,Cluster-20186.48808,Cluster-20186.60757,Cluster-20186.60412,Cluster-20186.79057,Cluster-20186.48807,Cluster-20186.31765,Cluster-20186.57123,Cluster-20186.55685,Cluster-20186.71402,Cluster-20186.31763,Cluster-20186.71404,Cluster-20186.61330
GO:0008150	Biological Process	GO:0050896	response to stimulus	GO:0051606	detection of stimulus	GO:0009581	detection of external stimulus	14	Cluster-20186.71402,Cluster-20186.31763,Cluster-20186.55685,Cluster-20186.57123,Cluster-20186.31765,Cluster-20186.61330,Cluster-20186.71404,Cluster-20186.53622,Cluster-20186.48808,Cluster-20186.78043,Cluster-20186.48807,Cluster-20186.60412,Cluster-20186.79057,Cluster-20186.60757
GO:0008150	Biological Process	GO:0050896	response to stimulus	GO:0051606	detection of stimulus	GO:0009726	detection of endogenous stimulus	1	Cluster-20186.25305
GO:0008150	Biological Process	GO:0050896	response to stimulus	GO:0051606	detection of stimulus	GO:0050906	detection of stimulus involved in sensory perception	1	Cluster-20186.84261
GO:0008150	Biological Process	GO:0050896	response to stimulus	GO:0051606	detection of stimulus	GO:0009593	detection of chemical stimulus	3	Cluster-20186.25305,Cluster-20186.84261,Cluster-20186.51952
GO:0008150	Biological Process	GO:0050896	response to stimulus	GO:0009719	response to endogenous stimulus	GO:0071495	cellular response to endogenous stimulus	85	Cluster-26794.0,Cluster-22074.0,Cluster-20186.28610,Cluster-20186.59571,Cluster-20186.17457,Cluster-20186.90504,Cluster-22622.0,Cluster-20186.29020,Cluster-20186.21976,Cluster-20186.74283,Cluster-20186.76308,Cluster-22393.0,Cluster-29895.0,Cluster-20186.45490,Cluster-19649.0,Cluster-6900.0,Cluster-15566.0,Cluster-30643.0,Cluster-20186.33461,Cluster-20186.69458,Cluster-20186.535,Cluster-25110.0,Cl…
GO:0008150	Biological Process	GO:0050896	response to stimulus	GO:0009719	response to endogenous stimulus	GO:0009725	response to hormone	241	Cluster-27992.0,Cluster-20186.55129,Cluster-26414.0,Cluster-20186.88989,Cluster-20186.80163,Cluster-20186.76165,Cluster-20186.9510,Cluster-20186.2708,Cluster-24661.0,Cluster-20186.7082,Cluster-20186.43051,Cluster-20186.87078,Cluster-20186.88233,Cluster-20186.74287,Cluster-24284.0,Cluster-20186.41271,Cluster-20186.41280,Cluster-5239.0,Cluster-20186.28040,Cluster-20186.89556,Cluster-20186.11811,Clu…
GO:0008150	Biological Process	GO:0050896	response to stimulus	GO:0009719	response to endogenous stimulus	GO:0009726	detection of endogenous stimulus	1	Cluster-20186.25305
GO:0008150	Biological Process	GO:0050896	response to stimulus	GO:0009719	response to endogenous stimulus	GO:0010243	response to organonitrogen compound	13	Cluster-3964.0,Cluster-20186.19102,Cluster-20186.95143,Cluster-20186.13274,Cluster-20186.95141,Cluster-24249.1,Cluster-20186.45490,Cluster-20186.92716,Cluster-20186.535,Cluster-20186.47193,Cluster-21108.0,Cluster-20186.103860,Cluster-22074.0
GO:0008150	Biological Process	GO:0050896	response to stimulus	GO:0051716	cellular response to stimulus	GO:0071214	cellular response to abiotic stimulus	4	Cluster-20186.88381,Cluster-20186.34837,Cluster-20186.77097,Cluster-6630.0
GO:0008150	Biological Process	GO:0050896	response to stimulus	GO:0051716	cellular response to stimulus	GO:0007165	signal transduction	2648	Cluster-20186.74834,Cluster-15213.0,Cluster-20186.59734,Cluster-20186.50444,Cluster-3820.0,Cluster-20186.81539,Cluster-2993.0,Cluster-11048.0,Cluster-20186.18330,Cluster-20186.46708,Cluster-18674.0,Cluster-20186.73245,Cluster-20186.141,Cluster-20186.101862,Cluster-20186.100035,Cluster-20186.72921,Cluster-20186.40977,Cluster-8447.0,Cluster-30844.0,Cluster-20186.38691,Cluster-20186.34602,Cluster-20…
0186.82780,Cluster-722.0,Cluster-3216.0,Cluster-20186.78422,Cluster-20186.61384,Cluster-20186.84014,Cluster-17493.0,Cluster-4344.0,Cluster-20186.61322,Cluster-20186.51908,Cluster-9095.1,Cluster-20186.42825,Cluster-20186.61939,Cluster-20186.103841,Cluster-20186.43799,Cluster-20186.31584,Cluster-20186.47221,Cluster-20186.57056,Cluster-20186.30015,Cluster-20186.47794,Cluster-13588.1,Cluster-20186.99…
GO:0008150	Biological Process	GO:0050896	response to stimulus	GO:0051716	cellular response to stimulus	GO:0070887	cellular response to chemical stimulus	298	Cluster-28801.0,Cluster-20186.82345,Cluster-20186.29592,Cluster-19835.0,Cluster-20186.59376,Cluster-9754.0,Cluster-20186.106483,Cluster-20186.69844,Cluster-32403.0,Cluster-20186.84464,Cluster-20186.34921,Cluster-20186.76306,Cluster-7523.0,Cluster-20186.41980,Cluster-20186.49297,Cluster-20186.31733,Cluster-20186.22834,Cluster-20186.34923,Cluster-20186.103087,Cluster-26763.2,Cluster-6363.0,Cluster-…
GO:0008150	Biological Process	GO:0050896	response to stimulus	GO:0051716	cellular response to stimulus	GO:0031668	cellular response to extracellular stimulus	167	Cluster-20186.33027,Cluster-20186.105951,Cluster-905.0,Cluster-1756.0,Cluster-20186.12171,Cluster-30474.0,Cluster-20186.20963,Cluster-20186.57310,Cluster-20186.88539,Cluster-20186.80809,Cluster-20186.99216,Cluster-12325.0,Cluster-20186.9668,Cluster-20186.94061,Cluster-28118.0,Cluster-20186.99217,Cluster-20186.18445,Cluster-20186.54485,Cluster-26149.4,Cluster-20186.26757,Cluster-20186.98526,Cluste…
GO:0008150	Biological Process	GO:0050896	response to stimulus	GO:0051716	cellular response to stimulus	GO:0033554	cellular response to stress	1531	Cluster-2125.0,Cluster-20186.73854,Cluster-20186.81579,Cluster-20186.79316,Cluster-20186.74990,Cluster-20186.34754,Cluster-11508.0,Cluster-20186.65386,Cluster-5169.2,Cluster-905.0,Cluster-24731.0,Cluster-20186.91313,Cluster-29185.0,Cluster-20186.57310,Cluster-20186.57245,Cluster-20186.25687,Cluster-20186.93647,Cluster-20186.58821,Cluster-28374.0,Cluster-20186.56978,Cluster-20186.22037,Cluster-201…
GO:0008150	Biological Process	GO:0050896	response to stimulus	GO:0009628	response to abiotic stimulus	GO:0070482	response to oxygen levels	2	Cluster-1131.0,Cluster-20186.64217
GO:0008150	Biological Process	GO:0050896	response to stimulus	GO:0009628	response to abiotic stimulus	GO:0009266	response to temperature stimulus	16	Cluster-20186.4394,Cluster-1746.1,Cluster-7359.0,Cluster-4348.1,Cluster-20186.51207,Cluster-25498.0,Cluster-20186.102136,Cluster-20186.47768,Cluster-20186.55466,Cluster-20186.96351,Cluster-22053.0,Cluster-20186.67613,Cluster-20186.39328,Cluster-20186.4863,Cluster-20186.57043,Cluster-8483.6
GO:0008150	Biological Process	GO:0050896	response to stimulus	GO:0009628	response to abiotic stimulus	GO:0009314	response to radiation	49	Cluster-20186.60412,Cluster-20186.79057,Cluster-20186.27902,Cluster-20186.8058,Cluster-20186.48808,Cluster-20186.53622,Cluster-20186.68992,Cluster-20186.69369,Cluster-20186.71404,Cluster-20186.26577,Cluster-14505.0,Cluster-20186.25305,Cluster-20186.30000,Cluster-20186.88381,Cluster-24962.0,Cluster-840.0,Cluster-20186.73073,Cluster-20186.48807,Cluster-20186.64217,Cluster-20186.16539,Cluster-20186.…
GO:0008150	Biological Process	GO:0050896	response to stimulus	GO:0009628	response to abiotic stimulus	GO:0009582	detection of abiotic stimulus	14	Cluster-20186.78043,Cluster-20186.53622,Cluster-20186.48808,Cluster-20186.60757,Cluster-20186.60412,Cluster-20186.79057,Cluster-20186.48807,Cluster-20186.31765,Cluster-20186.57123,Cluster-20186.55685,Cluster-20186.71402,Cluster-20186.31763,Cluster-20186.71404,Cluster-20186.61330
GO:0008150	Biological Process	GO:0050896	response to stimulus	GO:0009628	response to abiotic stimulus	GO:0071214	cellular response to abiotic stimulus	4	Cluster-20186.88381,Cluster-20186.34837,Cluster-20186.77097,Cluster-6630.0
GO:0008150	Biological Process	GO:0050896	response to stimulus	GO:0009628	response to abiotic stimulus	GO:0006970	response to osmotic stress	12	Cluster-20186.51952,Cluster-20186.4863,Cluster-2821.0,Cluster-14468.0,Cluster-20186.39328,Cluster-20186.4021,Cluster-20186.102136,Cluster-7359.0,Cluster-633.0,Cluster-8483.6,Cluster-20186.57043,Cluster-20186.24325
GO:0008150	Biological Process	GO:0050896	response to stimulus	GO:0009628	response to abiotic stimulus	GO:0009629	response to gravity	1	Cluster-6630.0
GO:0008150	Biological Process	GO:0050896	response to stimulus	GO:0009628	response to abiotic stimulus	GO:0009415	response to water	5	Cluster-20186.49943,Cluster-615.0,Cluster-15810.0,Cluster-20186.4863,Cluster-2821.0
GO:0008150	Biological Process	GO:0050896	response to stimulus	GO:0042221	response to chemical	GO:0006935	chemotaxis	65	Cluster-20186.81907,Cluster-20186.57677,Cluster-20186.26723,Cluster-20186.44239,Cluster-1452.0,Cluster-23072.0,Cluster-20186.46441,Cluster-20186.70434,Cluster-20186.42269,Cluster-20186.59479,Cluster-20186.56389,Cluster-20186.1413,Cluster-20186.34470,Cluster-11721.0,Cluster-20186.63257,Cluster-20186.19707,Cluster-20186.106319,Cluster-20186.82364,Cluster-20186.57017,Cluster-16319.1,Cluster-20186.37…
GO:0008150	Biological Process	GO:0050896	response to stimulus	GO:0042221	response to chemical	GO:0032094	response to food	8	Cluster-27421.0,Cluster-27917.0,Cluster-24601.2,Cluster-4358.0,Cluster-20186.56893,Cluster-20186.56104,Cluster-25161.0,Cluster-20186.45032
GO:0008150	Biological Process	GO:0050896	response to stimulus	GO:0042221	response to chemical	GO:1901698	response to nitrogen compound	27	Cluster-20186.19102,Cluster-20186.32218,Cluster-20186.13274,Cluster-20910.0,Cluster-20186.36359,Cluster-20186.95141,Cluster-20186.61339,Cluster-20186.8711,Cluster-20186.92716,Cluster-20186.45490,Cluster-20186.68874,Cluster-20186.62643,Cluster-20186.61338,Cluster-860.0,Cluster-20186.95143,Cluster-3964.0,Cluster-20186.61336,Cluster-24249.1,Cluster-20186.535,Cluster-23664.0,Cluster-21383.1,Cluster-2…
GO:0008150	Biological Process	GO:0050896	response to stimulus	GO:0042221	response to chemical	GO:0010033	response to organic substance	398	Cluster-20186.4379,Cluster-20186.76307,Cluster-1845.0,Cluster-7010.0,Cluster-20186.49294,Cluster-15362.0,Cluster-20186.80008,Cluster-20186.33122,Cluster-20186.11811,Cluster-20186.89556,Cluster-20186.28040,Cluster-20186.84069,Cluster-20186.41280,Cluster-20186.41271,Cluster-20186.51135,Cluster-20186.55113,Cluster-20186.6157,Cluster-20186.80163,Cluster-20186.55985,Cluster-26353.2,Cluster-24284.0,Clu…
GO:0008150	Biological Process	GO:0050896	response to stimulus	GO:0042221	response to chemical	GO:0042493	response to drug	200	Cluster-12813.0,Cluster-16007.0,Cluster-20186.36801,Cluster-20186.45866,Cluster-20186.47489,Cluster-20186.71425,Cluster-13785.2,Cluster-20186.13886,Cluster-20186.92540,Cluster-8605.0,Cluster-20186.71548,Cluster-20186.53232,Cluster-20186.79105,Cluster-20186.31957,Cluster-20186.99723,Cluster-20186.105793,Cluster-6119.0,Cluster-20186.47243,Cluster-20186.34428,Cluster-20186.24847,Cluster-20186.45865,…
GO:0008150	Biological Process	GO:0050896	response to stimulus	GO:0042221	response to chemical	GO:1990267	response to transition metal nanoparticle	37	Cluster-20186.106262,Cluster-20186.60633,Cluster-20186.12341,Cluster-1654.0,Cluster-20186.23408,Cluster-20186.6051,Cluster-14468.0,Cluster-20186.13330,Cluster-20186.90506,Cluster-19970.0,Cluster-20186.31797,Cluster-20186.43877,Cluster-20186.86985,Cluster-20186.80002,Cluster-20186.12450,Cluster-20186.94875,Cluster-7359.0,Cluster-20186.4701,Cluster-20186.30096,Cluster-20186.81052,Cluster-20186.1062…
GO:0008150	Biological Process	GO:0050896	response to stimulus	GO:0042221	response to chemical	GO:0010035	response to inorganic substance	148	Cluster-9612.0,Cluster-20186.43879,Cluster-20186.57941,Cluster-20186.42957,Cluster-20186.81047,Cluster-27415.0,Cluster-31388.0,Cluster-20186.61338,Cluster-20186.11412,Cluster-20186.100068,Cluster-20186.64024,Cluster-20186.10006,Cluster-972.1,Cluster-20186.62888,Cluster-24484.1,Cluster-20186.90505,Cluster-20186.46358,Cluster-20186.90805,Cluster-20186.81052,Cluster-2821.0,Cluster-20186.47233,Cluste…
GO:0008150	Biological Process	GO:0050896	response to stimulus	GO:0042221	response to chemical	GO:0009593	detection of chemical stimulus	3	Cluster-20186.25305,Cluster-20186.84261,Cluster-20186.51952
GO:0008150	Biological Process	GO:0050896	response to stimulus	GO:0042221	response to chemical	GO:0009410	response to xenobiotic stimulus	156	Cluster-20186.60720,Cluster-20186.106483,Cluster-9754.0,Cluster-20186.69844,Cluster-20186.93139,Cluster-20186.59376,Cluster-20186.82457,Cluster-20186.42581,Cluster-20186.82345,Cluster-20186.32697,Cluster-20186.41980,Cluster-20186.31733,Cluster-7523.0,Cluster-21051.0,Cluster-20186.36234,Cluster-20186.25863,Cluster-20186.34921,Cluster-20186.20154,Cluster-20186.8943,Cluster-20186.35066,Cluster-6363.…
GO:0008150	Biological Process	GO:0050896	response to stimulus	GO:0042221	response to chemical	GO:1901700	response to oxygen-containing compound	108	Cluster-20186.9915,Cluster-20186.47193,Cluster-20186.62888,Cluster-24484.1,Cluster-20186.10006,Cluster-20186.88989,Cluster-20186.96302,Cluster-20186.11412,Cluster-3964.0,Cluster-5726.4,Cluster-20186.30816,Cluster-20186.61338,Cluster-27415.0,Cluster-20186.61339,Cluster-12241.0,Cluster-20186.42957,Cluster-20910.0,Cluster-615.0,Cluster-9612.0,Cluster-2484.0,Cluster-21108.0,Cluster-20186.33701,Cluste…
GO:0008150	Biological Process	GO:0050896	response to stimulus	GO:0042221	response to chemical	GO:0001101	response to acid chemical	88	Cluster-20186.42959,Cluster-20186.95143,Cluster-2159.0,Cluster-20186.57616,Cluster-20186.61336,Cluster-24249.1,Cluster-23664.0,Cluster-20186.33701,Cluster-21108.0,Cluster-20186.37711,Cluster-20186.103860,Cluster-20186.32218,Cluster-20186.46358,Cluster-32072.0,Cluster-642.0,Cluster-20186.95141,Cluster-20186.7251,Cluster-20186.13274,Cluster-20186.36359,Cluster-20186.7909,Cluster-20186.92716,Cluster…
GO:0008150	Biological Process	GO:0050896	response to stimulus	GO:0042221	response to chemical	GO:0070887	cellular response to chemical stimulus	298	Cluster-28801.0,Cluster-20186.82345,Cluster-20186.29592,Cluster-19835.0,Cluster-20186.59376,Cluster-9754.0,Cluster-20186.106483,Cluster-20186.69844,Cluster-32403.0,Cluster-20186.84464,Cluster-20186.34921,Cluster-20186.76306,Cluster-7523.0,Cluster-20186.41980,Cluster-20186.49297,Cluster-20186.31733,Cluster-20186.22834,Cluster-20186.34923,Cluster-20186.103087,Cluster-26763.2,Cluster-6363.0,Cluster-…
GO:0008150	Biological Process	GO:0050896	response to stimulus	GO:0042221	response to chemical	GO:0009636	response to toxic substance	99	Cluster-20186.42767,Cluster-20186.2875,Cluster-20186.23726,Cluster-20186.81052,Cluster-20186.70742,Cluster-20186.75702,Cluster-20186.90505,Cluster-20186.86206,Cluster-19558.0,Cluster-20186.94875,Cluster-14627.2,Cluster-20186.65247,Cluster-20186.57417,Cluster-20186.4404,Cluster-20186.57379,Cluster-20186.86985,Cluster-20186.12450,Cluster-20186.80002,Cluster-20186.12341,Cluster-20186.23408,Cluster-2…
GO:0008150	Biological Process	GO:0050896	response to stimulus	GO:0006955	immune response	GO:0050778	positive regulation of immune response	19	Cluster-16803.0,Cluster-19457.1,Cluster-23776.0,Cluster-20186.25944,Cluster-20186.106161,Cluster-20186.17419,Cluster-20186.33501,Cluster-20186.50522,Cluster-6643.0,Cluster-26640.1,Cluster-27940.0,Cluster-16876.0,Cluster-20186.23557,Cluster-20186.80282,Cluster-20186.13005,Cluster-20186.104630,Cluster-20186.67533,Cluster-5512.0,Cluster-20186.44927
GO:0008150	Biological Process	GO:0050896	response to stimulus	GO:0006955	immune response	GO:0002279	mast cell activation involved in immune response	2	Cluster-6637.0,Cluster-18293.0
GO:0008150	Biological Process	GO:0050896	response to stimulus	GO:0006955	immune response	GO:0002263	cell activation involved in immune response	2	Cluster-6637.0,Cluster-18293.0
GO:0008150	Biological Process	GO:0050896	response to stimulus	GO:0006955	immune response	GO:0050776	regulation of immune response	48	Cluster-20186.17419,Cluster-20186.54064,Cluster-20186.13066,Cluster-20186.30650,Cluster-20186.36341,Cluster-20186.41360,Cluster-16803.0,Cluster-23776.0,Cluster-19457.1,Cluster-20186.25944,Cluster-20186.102945,Cluster-11113.0,Cluster-20186.281,Cluster-20186.26484,Cluster-20186.102221,Cluster-20186.50522,Cluster-26640.1,Cluster-27940.0,Cluster-20186.23557,Cluster-19413.0,Cluster-16876.0,Cluster-201…
GO:0008150	Biological Process	GO:0050896	response to stimulus	GO:0006955	immune response	GO:0002366	leukocyte activation involved in immune response	2	Cluster-6637.0,Cluster-18293.0
GO:0008150	Biological Process	GO:0050896	response to stimulus	GO:0006955	immune response	GO:0006959	humoral immune response	16	Cluster-342.0,Cluster-20186.12578,Cluster-25740.0,Cluster-17469.0,Cluster-1076.0,Cluster-20186.69769,Cluster-20186.5784,Cluster-20186.31483,Cluster-20186.101510,Cluster-19679.0,Cluster-20186.49341,Cluster-18744.0,Cluster-20186.28216,Cluster-10486.0,Cluster-26102.0,Cluster-24371.0
GO:0008150	Biological Process	GO:0050896	response to stimulus	GO:0006955	immune response	GO:0045087	innate immune response	51	Cluster-4777.0,Cluster-16876.0,Cluster-19413.0,Cluster-20186.102221,Cluster-20186.99250,Cluster-20186.54062,Cluster-20186.28258,Cluster-20186.31483,Cluster-8857.0,Cluster-20186.19738,Cluster-20371.0,Cluster-20186.26484,Cluster-342.0,Cluster-26102.0,Cluster-19457.1,Cluster-11113.0,Cluster-20186.102945,Cluster-24371.0,Cluster-20186.13066,Cluster-20186.55466,Cluster-20186.54064,Cluster-20186.41360,C…
GO:0008150	Biological Process	GO:0050896	response to stimulus	GO:0009607	response to biotic stimulus	GO:0043207	response to external biotic stimulus	497	Cluster-20186.53092,Cluster-20186.43636,Cluster-20186.7854,Cluster-20186.4474,Cluster-31199.0,Cluster-20186.26896,Cluster-6648.0,Cluster-20186.105407,Cluster-20186.13496,Cluster-28153.0,Cluster-20186.84909,Cluster-20186.98671,Cluster-20186.22422,Cluster-20186.94303,Cluster-22927.0,Cluster-20186.77592,Cluster-20186.98789,Cluster-20186.41915,Cluster-20186.34669,Cluster-20186.44254,Cluster-20186.573…
GO:0008150	Biological Process	GO:0050896	response to stimulus	GO:0009607	response to biotic stimulus	GO:0002832	negative regulation of response to biotic stimulus	34	Cluster-14804.1,Cluster-20186.68818,Cluster-20186.42097,Cluster-14804.0,Cluster-20186.69228,Cluster-20186.55520,Cluster-20186.93589,Cluster-20186.82199,Cluster-14804.2,Cluster-30582.0,Cluster-20186.45897,Cluster-14193.0,Cluster-17087.0,Cluster-20186.55748,Cluster-20186.52262,Cluster-20186.60540,Cluster-22927.0,Cluster-20186.62895,Cluster-20186.93945,Cluster-20186.56251,Cluster-20186.6366,Cluster-…
GO:0008150	Biological Process	GO:0050896	response to stimulus	GO:0009607	response to biotic stimulus	GO:0002831	regulation of response to biotic stimulus	71	Cluster-19413.0,Cluster-20186.68819,Cluster-20186.19128,Cluster-20186.54062,Cluster-20186.28258,Cluster-20186.19738,Cluster-20186.6366,Cluster-20186.13240,Cluster-20186.62895,Cluster-20186.93945,Cluster-20186.26484,Cluster-14921.1,Cluster-20186.68821,Cluster-20186.85565,Cluster-20186.102945,Cluster-20186.56236,Cluster-13499.0,Cluster-20186.13066,Cluster-5341.0,Cluster-20186.42203,Cluster-20186.80…
GO:0008150	Biological Process	GO:0050896	response to stimulus	GO:0006950	response to stress	GO:0009611	response to wounding	311	Cluster-5577.1,Cluster-1980.0,Cluster-20186.66274,Cluster-6601.0,Cluster-14704.2,Cluster-20186.36669,Cluster-20186.80483,Cluster-5561.0,Cluster-20186.64864,Cluster-20186.92115,Cluster-25228.0,Cluster-20186.65346,Cluster-20186.30733,Cluster-1822.0,Cluster-20186.98790,Cluster-20186.12261,Cluster-20186.12578,Cluster-20186.21338,Cluster-20186.23483,Cluster-20186.83569,Cluster-20186.7970,Cluster-20186…
GO:0008150	Biological Process	GO:0050896	response to stimulus	GO:0006950	response to stress	GO:0097501	stress response to metal ion	8	Cluster-20186.106261,Cluster-20186.90505,Cluster-20186.83455,Cluster-20186.94875,Cluster-20186.106262,Cluster-20186.4701,Cluster-20186.90506,Cluster-972.1
GO:0008150	Biological Process	GO:0050896	response to stimulus	GO:0006950	response to stress	GO:0033554	cellular response to stress	1531	Cluster-2125.0,Cluster-20186.73854,Cluster-20186.81579,Cluster-20186.79316,Cluster-20186.74990,Cluster-20186.34754,Cluster-11508.0,Cluster-20186.65386,Cluster-5169.2,Cluster-905.0,Cluster-24731.0,Cluster-20186.91313,Cluster-29185.0,Cluster-20186.57310,Cluster-20186.57245,Cluster-20186.25687,Cluster-20186.93647,Cluster-20186.58821,Cluster-28374.0,Cluster-20186.56978,Cluster-20186.22037,Cluster-201…
GO:0008150	Biological Process	GO:0050896	response to stimulus	GO:0006950	response to stress	GO:0006970	response to osmotic stress	12	Cluster-20186.51952,Cluster-20186.4863,Cluster-2821.0,Cluster-14468.0,Cluster-20186.39328,Cluster-20186.4021,Cluster-20186.102136,Cluster-7359.0,Cluster-633.0,Cluster-8483.6,Cluster-20186.57043,Cluster-20186.24325
GO:0008150	Biological Process	GO:0050896	response to stimulus	GO:0006950	response to stress	GO:0006979	response to oxidative stress	51	Cluster-20186.19797,Cluster-20186.92190,Cluster-20186.55597,Cluster-20186.60548,Cluster-20186.66781,Cluster-20186.63100,Cluster-20186.35700,Cluster-29827.0,Cluster-20186.72858,Cluster-5466.0,Cluster-27719.0,Cluster-1398.0,Cluster-2484.0,Cluster-20186.58944,Cluster-6056.0,Cluster-20186.11130,Cluster-20186.96351,Cluster-15754.0,Cluster-20186.105667,Cluster-20186.9119,Cluster-22197.0,Cluster-20186.5…
GO:0008150	Biological Process	GO:0050896	response to stimulus	GO:0006950	response to stress	GO:0035966	response to topologically incorrect protein	10	Cluster-20186.49297,Cluster-2916.0,Cluster-4124.0,Cluster-20186.46126,Cluster-20186.49294,Cluster-20186.50693,Cluster-20186.22834,Cluster-26353.2,Cluster-20186.29592,Cluster-20186.47010
GO:0008150	Biological Process	GO:0050896	response to stimulus	GO:0006950	response to stress	GO:0009408	response to heat	2	Cluster-20186.96351,Cluster-20186.4863
GO:0008150	Biological Process	GO:0050896	response to stimulus	GO:0006950	response to stress	GO:0009414	response to water deprivation	2	Cluster-15810.0,Cluster-615.0
GO:0008150	Biological Process	GO:0050896	response to stimulus	GO:0006950	response to stress	GO:0042594	response to starvation	59	Cluster-20186.60102,Cluster-9702.0,Cluster-20186.13393,Cluster-20186.54485,Cluster-2008.0,Cluster-20186.56104,Cluster-20186.35448,Cluster-3525.0,Cluster-20186.26757,Cluster-20186.96018,Cluster-19447.0,Cluster-20186.69041,Cluster-4358.0,Cluster-20186.56893,Cluster-20186.96564,Cluster-4206.0,Cluster-20186.45032,Cluster-20186.69040,Cluster-26478.2,Cluster-23015.1,Cluster-20186.97968,Cluster-20186.60…
GO:0008150	Biological Process	GO:0050896	response to stimulus	GO:0006950	response to stress	GO:0080134	regulation of response to stress	119	Cluster-18129.0,Cluster-20186.56251,Cluster-20186.99250,Cluster-20186.43636,Cluster-12022.0,Cluster-8226.0,Cluster-20186.102221,Cluster-20186.58937,Cluster-20186.85562,Cluster-16876.0,Cluster-20186.60540,Cluster-22927.0,Cluster-11113.0,Cluster-32270.0,Cluster-20186.2225,Cluster-9091.0,Cluster-17777.1,Cluster-20186.6043,Cluster-20186.69229,Cluster-20186.81589,Cluster-20186.66256,Cluster-20186.3065…
GO:0008150	Biological Process	GO:0050896	response to stimulus	GO:0006950	response to stress	GO:0006952	defense response	530	Cluster-20186.30650,Cluster-25640.0,Cluster-20186.52083,Cluster-20186.82582,Cluster-20186.65463,Cluster-20186.30448,Cluster-15621.0,Cluster-25374.0,Cluster-20186.24513,Cluster-20186.84137,Cluster-20186.56251,Cluster-20186.36016,Cluster-19679.0,Cluster-20186.64348,Cluster-2251.0,Cluster-20186.42201,Cluster-12109.0,Cluster-20186.103277,Cluster-13842.0,Cluster-15331.0,Cluster-17087.0,Cluster-20186.5…
GO:0008150	Biological Process	GO:0050896	response to stimulus	GO:0048585	negative regulation of response to stimulus	GO:0031348	negative regulation of defense response	34	Cluster-20186.45897,Cluster-14193.0,Cluster-20186.55748,Cluster-17087.0,Cluster-20186.52262,Cluster-14804.1,Cluster-20186.68818,Cluster-14804.0,Cluster-20186.42097,Cluster-20186.69228,Cluster-20186.55520,Cluster-20186.93589,Cluster-20186.82199,Cluster-30582.0,Cluster-14804.2,Cluster-20186.69229,Cluster-20186.66256,Cluster-20186.80701,Cluster-20186.58778,Cluster-26995.1,Cluster-20186.56236,Cluster…
GO:0008150	Biological Process	GO:0050896	response to stimulus	GO:0048585	negative regulation of response to stimulus	GO:0009968	negative regulation of signal transduction	11	Cluster-20186.35415,Cluster-1250.0,Cluster-20186.6651,Cluster-19545.0,Cluster-2868.0,Cluster-32072.0,Cluster-20186.96006,Cluster-10071.1,Cluster-20186.20961,Cluster-20186.33630,Cluster-20186.103087
GO:0008150	Biological Process	GO:0050896	response to stimulus	GO:0048585	negative regulation of response to stimulus	GO:1901420	negative regulation of response to alcohol	1	Cluster-32072.0
GO:0008150	Biological Process	GO:0050896	response to stimulus	GO:0048585	negative regulation of response to stimulus	GO:0032102	negative regulation of response to external stimulus	42	Cluster-20186.6366,Cluster-20186.56251,Cluster-20186.85562,Cluster-20186.68819,Cluster-8226.0,Cluster-20186.60540,Cluster-4358.0,Cluster-20186.56893,Cluster-20186.45032,Cluster-20186.93945,Cluster-22927.0,Cluster-20186.62895,Cluster-13499.0,Cluster-20186.56236,Cluster-14921.1,Cluster-20186.68821,Cluster-20186.85565,Cluster-20186.69229,Cluster-20186.66256,Cluster-26995.1,Cluster-20186.56104,Cluste…
GO:0008150	Biological Process	GO:0050896	response to stimulus	GO:0048585	negative regulation of response to stimulus	GO:0002832	negative regulation of response to biotic stimulus	34	Cluster-14804.1,Cluster-20186.68818,Cluster-20186.42097,Cluster-14804.0,Cluster-20186.69228,Cluster-20186.55520,Cluster-20186.93589,Cluster-20186.82199,Cluster-14804.2,Cluster-30582.0,Cluster-20186.45897,Cluster-14193.0,Cluster-17087.0,Cluster-20186.55748,Cluster-20186.52262,Cluster-20186.60540,Cluster-22927.0,Cluster-20186.62895,Cluster-20186.93945,Cluster-20186.56251,Cluster-20186.6366,Cluster-…
GO:0008150	Biological Process	GO:0050896	response to stimulus	GO:0009605	response to external stimulus	GO:0042330	taxis	147	Cluster-20186.106319,Cluster-20186.30018,Cluster-20186.37905,Cluster-20186.37591,Cluster-20186.85028,Cluster-20186.33913,Cluster-20186.51629,Cluster-7185.0,Cluster-2009.0,Cluster-16323.0,Cluster-20186.89557,Cluster-1207.0,Cluster-20186.66607,Cluster-20186.60207,Cluster-20186.43505,Cluster-27611.1,Cluster-20186.15227,Cluster-20186.57677,Cluster-28987.0,Cluster-20186.26723,Cluster-22205.0,Cluster-4…
GO:0008150	Biological Process	GO:0050896	response to stimulus	GO:0009605	response to external stimulus	GO:0043207	response to external biotic stimulus	497	Cluster-20186.53092,Cluster-20186.43636,Cluster-20186.7854,Cluster-20186.4474,Cluster-31199.0,Cluster-20186.26896,Cluster-6648.0,Cluster-20186.105407,Cluster-20186.13496,Cluster-28153.0,Cluster-20186.84909,Cluster-20186.98671,Cluster-20186.22422,Cluster-20186.94303,Cluster-22927.0,Cluster-20186.77592,Cluster-20186.98789,Cluster-20186.41915,Cluster-20186.34669,Cluster-20186.44254,Cluster-20186.573…
GO:0008150	Biological Process	GO:0050896	response to stimulus	GO:0009605	response to external stimulus	GO:0009991	response to extracellular stimulus	168	Cluster-20186.1339,Cluster-20186.13394,Cluster-20186.91043,Cluster-20186.89790,Cluster-20186.56644,Cluster-20186.50282,Cluster-27421.0,Cluster-20186.91042,Cluster-20647.0,Cluster-20186.41999,Cluster-20186.27154,Cluster-20186.22026,Cluster-20186.4143,Cluster-20186.67628,Cluster-20186.99932,Cluster-21573.0,Cluster-20186.86227,Cluster-20186.106363,Cluster-20186.54486,Cluster-30677.0,Cluster-18061.0,…
GO:0008150	Biological Process	GO:0050896	response to stimulus	GO:0009605	response to external stimulus	GO:0032102	negative regulation of response to external stimulus	42	Cluster-20186.6366,Cluster-20186.56251,Cluster-20186.85562,Cluster-20186.68819,Cluster-8226.0,Cluster-20186.60540,Cluster-4358.0,Cluster-20186.56893,Cluster-20186.45032,Cluster-20186.93945,Cluster-22927.0,Cluster-20186.62895,Cluster-13499.0,Cluster-20186.56236,Cluster-14921.1,Cluster-20186.68821,Cluster-20186.85565,Cluster-20186.69229,Cluster-20186.66256,Cluster-26995.1,Cluster-20186.56104,Cluste…
GO:0008150	Biological Process	GO:0050896	response to stimulus	GO:0009605	response to external stimulus	GO:0071496	cellular response to external stimulus	167	Cluster-20186.9668,Cluster-20186.94061,Cluster-28118.0,Cluster-20186.57310,Cluster-20186.88539,Cluster-20186.99216,Cluster-20186.80809,Cluster-12325.0,Cluster-30474.0,Cluster-20186.12171,Cluster-20186.20963,Cluster-20186.33027,Cluster-20186.105951,Cluster-905.0,Cluster-1756.0,Cluster-5216.0,Cluster-28471.1,Cluster-20186.50284,Cluster-20186.85,Cluster-20186.68037,Cluster-20186.96564,Cluster-19447.…
GO:0008150	Biological Process	GO:0050896	response to stimulus	GO:0009605	response to external stimulus	GO:0032101	regulation of response to external stimulus	90	Cluster-20186.85565,Cluster-14921.1,Cluster-20186.68821,Cluster-20186.15227,Cluster-13499.0,Cluster-20186.56236,Cluster-20186.102945,Cluster-20186.80701,Cluster-20186.58778,Cluster-5341.0,Cluster-20186.42203,Cluster-20186.56104,Cluster-20186.13066,Cluster-20186.36341,Cluster-20186.68819,Cluster-19413.0,Cluster-20186.6366,Cluster-20186.19738,Cluster-20186.28258,Cluster-20186.54062,Cluster-20186.19…
GO:0008150	Biological Process	GO:0050896	response to stimulus	GO:0009605	response to external stimulus	GO:0009581	detection of external stimulus	14	Cluster-20186.71402,Cluster-20186.31763,Cluster-20186.55685,Cluster-20186.57123,Cluster-20186.31765,Cluster-20186.61330,Cluster-20186.71404,Cluster-20186.53622,Cluster-20186.48808,Cluster-20186.78043,Cluster-20186.48807,Cluster-20186.60412,Cluster-20186.79057,Cluster-20186.60757
GO:0008150	Biological Process	GO:0051704	multi-organism process	GO:0044703	multi-organism reproductive process	GO:0009856	pollination	146	Cluster-20186.60413,Cluster-20186.68609,Cluster-20186.3801,Cluster-20186.48120,Cluster-20186.89595,Cluster-20186.20350,Cluster-20186.22903,Cluster-21099.3,Cluster-20186.17251,Cluster-20186.49602,Cluster-20186.99412,Cluster-20186.92491,Cluster-20186.44106,Cluster-20186.63340,Cluster-20186.831,Cluster-12031.0,Cluster-20186.34493,Cluster-20186.73036,Cluster-27003.0,Cluster-20186.2419,Cluster-20186.9…
GO:0008150	Biological Process	GO:0051704	multi-organism process	GO:0044703	multi-organism reproductive process	GO:0044705	multi-organism reproductive behavior	28	Cluster-20186.80595,Cluster-20186.5986,Cluster-20186.38222,Cluster-20186.33205,Cluster-20186.70533,Cluster-20186.91654,Cluster-20186.56825,Cluster-20186.9019,Cluster-20186.25559,Cluster-20186.42599,Cluster-20186.91653,Cluster-20186.101011,Cluster-20186.70535,Cluster-20186.94422,Cluster-20186.21059,Cluster-20186.99128,Cluster-20186.105404,Cluster-20186.32457,Cluster-20186.28234,Cluster-20186.60639…
GO:0008150	Biological Process	GO:0051704	multi-organism process	GO:0044703	multi-organism reproductive process	GO:0019953	sexual reproduction	271	Cluster-20186.49479,Cluster-20186.81169,Cluster-20186.48324,Cluster-20186.46864,Cluster-20186.92422,Cluster-20186.86556,Cluster-20186.95757,Cluster-20186.76852,Cluster-20186.98979,Cluster-20186.58562,Cluster-953.0,Cluster-20186.79523,Cluster-20186.83788,Cluster-20186.55910,Cluster-216.0,Cluster-20186.34860,Cluster-24127.0,Cluster-20186.16742,Cluster-20186.34344,Cluster-20186.63211,Cluster-1804.0,…
GO:0008150	Biological Process	GO:0051704	multi-organism process	GO:0044703	multi-organism reproductive process	GO:0007618	mating	28	Cluster-20186.70535,Cluster-20186.94422,Cluster-20186.42599,Cluster-20186.101011,Cluster-20186.91653,Cluster-20186.91654,Cluster-20186.9019,Cluster-20186.25559,Cluster-20186.56825,Cluster-20186.38222,Cluster-20186.33205,Cluster-20186.70533,Cluster-20186.80595,Cluster-20186.5986,Cluster-20186.32823,Cluster-7783.0,Cluster-20186.100062,Cluster-20186.55761,Cluster-20186.5984,Cluster-20186.5985,Cluste…
GO:0008150	Biological Process	GO:0051704	multi-organism process	GO:0044419	interspecies interaction between organisms	GO:0051701	interaction with host	461	Cluster-20186.64920,Cluster-23790.0,Cluster-20186.68720,Cluster-20186.96698,Cluster-20186.76740,Cluster-20186.2290,Cluster-20186.44505,Cluster-1726.0,Cluster-20186.62895,Cluster-20186.75951,Cluster-20186.32261,Cluster-13499.0,Cluster-20186.68821,Cluster-20186.76915,Cluster-20186.2291,Cluster-20186.31247,Cluster-20186.85565,Cluster-20186.30816,Cluster-20186.2075,Cluster-20186.21350,Cluster-20186.4…
GO:0008150	Biological Process	GO:0051704	multi-organism process	GO:0044419	interspecies interaction between organisms	GO:0044403	symbiosis, encompassing mutualism through parasitism	1558	Cluster-20186.23085,Cluster-20186.14025,Cluster-20186.87070,Cluster-16370.0,Cluster-20186.100718,Cluster-20186.61737,Cluster-20186.62827,Cluster-19899.0,Cluster-20186.90738,Cluster-20186.28098,Cluster-13532.0,Cluster-6179.2,Cluster-5770.0,Cluster-20186.25503,Cluster-16114.0,Cluster-20186.75246,Cluster-20186.35929,Cluster-2251.0,Cluster-16060.0,Cluster-17087.0,Cluster-17803.0,Cluster-20186.100716,…
GO:0008150	Biological Process	GO:0051704	multi-organism process	GO:0043902	positive regulation of multi-organism process	GO:0051712	positive regulation of killing of cells of other organism	3	Cluster-5727.0,Cluster-20186.102235,Cluster-20186.26494
GO:0008150	Biological Process	GO:0051704	multi-organism process	GO:0043900	regulation of multi-organism process	GO:0051709	regulation of killing of cells of other organism	3	Cluster-20186.26494,Cluster-20186.102235,Cluster-5727.0
GO:0008150	Biological Process	GO:0051704	multi-organism process	GO:0043900	regulation of multi-organism process	GO:0043903	regulation of symbiosis, encompassing mutualism through parasitism	31	Cluster-20186.88507,Cluster-20186.72645,Cluster-24484.2,Cluster-20186.90782,Cluster-20186.49780,Cluster-15378.0,Cluster-20186.8904,Cluster-20186.35366,Cluster-20186.61532,Cluster-871.0,Cluster-13139.0,Cluster-5727.0,Cluster-20186.41590,Cluster-5667.1,Cluster-20186.89519,Cluster-20186.87452,Cluster-20186.35527,Cluster-32020.0,Cluster-21437.0,Cluster-20186.29983,Cluster-20186.13624,Cluster-20186.10…
GO:0008150	Biological Process	GO:0051704	multi-organism process	GO:0043900	regulation of multi-organism process	GO:0043902	positive regulation of multi-organism process	3	Cluster-20186.102235,Cluster-5727.0,Cluster-20186.26494
GO:0008150	Biological Process	GO:0051704	multi-organism process	GO:0043900	regulation of multi-organism process	GO:0043901	negative regulation of multi-organism process	34	Cluster-20186.68819,Cluster-8226.0,Cluster-20186.85562,Cluster-20186.6366,Cluster-20186.56251,Cluster-22927.0,Cluster-20186.62895,Cluster-20186.93945,Cluster-20186.60540,Cluster-20186.85565,Cluster-20186.68821,Cluster-14921.1,Cluster-20186.56236,Cluster-13499.0,Cluster-20186.80701,Cluster-20186.58778,Cluster-26995.1,Cluster-20186.69229,Cluster-20186.66256,Cluster-14804.2,Cluster-30582.0,Cluster-2…
GO:0008150	Biological Process	GO:0051704	multi-organism process	GO:0043900	regulation of multi-organism process	GO:0050688	regulation of defense response to virus	47	Cluster-20186.42097,Cluster-20186.68818,Cluster-14804.0,Cluster-14804.1,Cluster-20186.19129,Cluster-20186.55520,Cluster-20186.69228,Cluster-20186.82199,Cluster-20186.93589,Cluster-30582.0,Cluster-14804.2,Cluster-14935.2,Cluster-23672.1,Cluster-20186.94944,Cluster-20186.45897,Cluster-20186.42201,Cluster-20186.98853,Cluster-14193.0,Cluster-4719.0,Cluster-20186.52262,Cluster-20186.55748,Cluster-1708…
GO:0008150	Biological Process	GO:0051704	multi-organism process	GO:0035821	modification of morphology or physiology of other organism	GO:0044364	disruption of cells of other organism	54	Cluster-20186.27070,Cluster-20186.79289,Cluster-20186.52969,Cluster-20186.59863,Cluster-20186.6103,Cluster-20186.2678,Cluster-20186.4474,Cluster-16438.0,Cluster-20186.67099,Cluster-20186.42086,Cluster-20186.16796,Cluster-402.0,Cluster-20186.10209,Cluster-20186.51184,Cluster-20186.84394,Cluster-20186.98062,Cluster-28886.0,Cluster-20186.2290,Cluster-20186.56239,Cluster-20186.82957,Cluster-20186.229…
GO:0008150	Biological Process	GO:0051704	multi-organism process	GO:0035821	modification of morphology or physiology of other organism	GO:0051817	modification of morphology or physiology of other organism involved in symbiotic interaction	255	Cluster-20186.2678,Cluster-20186.85562,Cluster-9932.0,Cluster-20186.59863,Cluster-20186.27070,Cluster-20186.56251,Cluster-7263.0,Cluster-20186.48390,Cluster-1661.0,Cluster-32396.0,Cluster-20186.66979,Cluster-20186.76745,Cluster-20186.98062,Cluster-20186.47527,Cluster-26896.0,Cluster-20186.95975,Cluster-20186.76744,Cluster-20186.82957,Cluster-20186.64988,Cluster-20186.39546,Cluster-20186.65218,Clu…
GO:0008150	Biological Process	GO:0051704	multi-organism process	GO:0035821	modification of morphology or physiology of other organism	GO:0044531	modulation of programmed cell death in other organism	12	Cluster-18069.0,Cluster-20186.102235,Cluster-7169.0,Cluster-9908.0,Cluster-5727.0,Cluster-20186.65218,Cluster-20186.26494,Cluster-13070.0,Cluster-15088.0,Cluster-20186.48390,Cluster-890.0,Cluster-20186.89557
GO:0008150	Biological Process	GO:0051704	multi-organism process	GO:0044406	adhesion of symbiont to host	GO:0044650	adhesion of symbiont to host cell	53	Cluster-20186.96452,Cluster-20186.68102,Cluster-15703.0,Cluster-20186.77889,Cluster-20186.30053,Cluster-20186.34657,Cluster-20186.20857,Cluster-20186.42421,Cluster-10293.3,Cluster-20186.21393,Cluster-20186.56498,Cluster-20186.58872,Cluster-20186.61939,Cluster-20186.21629,Cluster-31843.1,Cluster-20186.53092,Cluster-20186.46529,Cluster-20186.8115,Cluster-20186.105399,Cluster-20186.52241,Cluster-201…
GO:0008150	Biological Process	GO:0051704	multi-organism process	GO:0044033	multi-organism metabolic process	GO:0044034	multi-organism biosynthetic process	8	Cluster-20186.94390,Cluster-20186.74417,Cluster-20186.81978,Cluster-20186.73100,Cluster-2945.0,Cluster-20186.106332,Cluster-21611.0,Cluster-16895.0
GO:0008150	Biological Process	GO:0051704	multi-organism process	GO:0044033	multi-organism metabolic process	GO:0019080	viral gene expression	120	Cluster-20186.79329,Cluster-20186.101961,Cluster-20186.106502,Cluster-20186.59541,Cluster-6569.1,Cluster-20186.78945,Cluster-20186.100035,Cluster-20186.73044,Cluster-20186.88792,Cluster-20186.100038,Cluster-20186.35524,Cluster-24607.0,Cluster-20186.50029,Cluster-20186.10054,Cluster-20186.52308,Cluster-20186.50150,Cluster-27634.0,Cluster-20186.33077,Cluster-20186.49064,Cluster-20186.73696,Cluster-…
GO:0008150	Biological Process	GO:0051704	multi-organism process	GO:0044764	multi-organism cellular process	GO:1902586	multi-organism intercellular transport	83	Cluster-20186.73970,Cluster-20186.3605,Cluster-20186.43563,Cluster-20186.66042,Cluster-20186.102899,Cluster-20186.24614,Cluster-20186.1099,Cluster-20186.26797,Cluster-20186.80111,Cluster-20186.2554,Cluster-20186.45417,Cluster-20186.49933,Cluster-18071.0,Cluster-12057.0,Cluster-3711.0,Cluster-20186.73329,Cluster-20186.29990,Cluster-20186.103332,Cluster-20437.0,Cluster-20186.68010,Cluster-20186.722…
GO:0008150	Biological Process	GO:0051704	multi-organism process	GO:0044764	multi-organism cellular process	GO:0009292	genetic transfer	15	Cluster-20186.17265,Cluster-20186.65534,Cluster-20186.16427,Cluster-20371.0,Cluster-20186.37243,Cluster-25145.0,Cluster-8075.0,Cluster-20186.44278,Cluster-20186.55692,Cluster-20186.49878,Cluster-20186.12219,Cluster-20186.87735,Cluster-20186.8852,Cluster-20186.49073,Cluster-20186.44805
GO:0008150	Biological Process	GO:0051704	multi-organism process	GO:0044764	multi-organism cellular process	GO:1902590	multi-organism organelle organization	15	Cluster-20186.53552,Cluster-20186.18865,Cluster-20186.31432,Cluster-20186.7142,Cluster-20186.58796,Cluster-6925.0,Cluster-20186.63593,Cluster-20186.97325,Cluster-20186.97326,Cluster-20186.68232,Cluster-20186.91594,Cluster-20186.42035,Cluster-20186.63592,Cluster-20186.87258,Cluster-20186.62129
GO:0008150	Biological Process	GO:0051704	multi-organism process	GO:0044764	multi-organism cellular process	GO:0098630	aggregation of unicellular organisms	2	Cluster-20186.60950,Cluster-20186.81709
GO:0008150	Biological Process	GO:0051704	multi-organism process	GO:0044764	multi-organism cellular process	GO:0051715	cytolysis in other organism	46	Cluster-20186.51184,Cluster-20186.98062,Cluster-20186.84394,Cluster-20186.2290,Cluster-28886.0,Cluster-20186.56239,Cluster-20186.79289,Cluster-20186.52969,Cluster-20186.27070,Cluster-20186.59863,Cluster-20186.2678,Cluster-20186.4474,Cluster-16438.0,Cluster-20186.67099,Cluster-20186.42086,Cluster-20186.16796,Cluster-402.0,Cluster-13498.0,Cluster-20186.30816,Cluster-20186.99271,Cluster-20186.1168,C…
GO:0008150	Biological Process	GO:0051704	multi-organism process	GO:0044764	multi-organism cellular process	GO:0000746	conjugation	14	Cluster-31199.0,Cluster-29491.0,Cluster-20186.55266,Cluster-20186.26375,Cluster-12880.0,Cluster-20186.98520,Cluster-20186.48917,Cluster-20186.65534,Cluster-20186.18310,Cluster-20186.82583,Cluster-25145.0,Cluster-20186.82582,Cluster-20186.56474,Cluster-20186.60148
GO:0008150	Biological Process	GO:0051704	multi-organism process	GO:0044764	multi-organism cellular process	GO:0044803	multi-organism membrane organization	47	Cluster-20186.68618,Cluster-20186.11857,Cluster-1866.0,Cluster-20186.90343,Cluster-20186.90735,Cluster-20186.65155,Cluster-20186.24280,Cluster-21952.1,Cluster-20186.62657,Cluster-20186.36082,Cluster-20186.91715,Cluster-20186.44505,Cluster-20186.83655,Cluster-20186.38124,Cluster-20186.989,Cluster-23295.0,Cluster-21788.2,Cluster-20186.99202,Cluster-20186.36083,Cluster-21788.0,Cluster-20186.35929,Cl…
GO:0008150	Biological Process	GO:0051704	multi-organism process	GO:0044764	multi-organism cellular process	GO:0016032	viral process	1153	Cluster-8269.0,Cluster-2079.0,Cluster-22064.0,Cluster-20186.56364,Cluster-2659.0,Cluster-20186.47492,Cluster-20186.59541,Cluster-20186.37649,Cluster-20186.31247,Cluster-20186.68821,Cluster-15703.0,Cluster-18935.0,Cluster-20186.32438,Cluster-20186.90518,Cluster-8716.0,Cluster-20186.67468,Cluster-523.0,Cluster-24771.0,Cluster-17543.0,Cluster-20186.63532,Cluster-27701.0,Cluster-20186.49259,Cluster-2…
GO:0008150	Biological Process	GO:0051704	multi-organism process	GO:0044764	multi-organism cellular process	GO:0048874	homeostasis of number of cells in a free-living population	43	Cluster-20186.56081,Cluster-27957.0,Cluster-9117.0,Cluster-20186.101439,Cluster-20186.55706,Cluster-31792.0,Cluster-20186.9186,Cluster-5169.2,Cluster-1886.0,Cluster-20186.27973,Cluster-20186.44364,Cluster-20186.19844,Cluster-20186.28159,Cluster-20186.39438,Cluster-20186.78457,Cluster-28312.1,Cluster-20186.92891,Cluster-27957.1,Cluster-20186.17120,Cluster-20186.57887,Cluster-21835.2,Cluster-1445.0…
GO:0008150	Biological Process	GO:0051704	multi-organism process	GO:0051707	response to other organism	GO:0075136	response to host	70	Cluster-22927.0,Cluster-25453.0,Cluster-20186.60540,Cluster-6648.0,Cluster-8226.0,Cluster-20186.85562,Cluster-20186.56251,Cluster-20186.603,Cluster-3592.0,Cluster-26995.1,Cluster-20186.66256,Cluster-20186.69229,Cluster-20186.74612,Cluster-15851.0,Cluster-20186.63843,Cluster-3611.0,Cluster-20186.46969,Cluster-21171.0,Cluster-20186.69228,Cluster-20186.55520,Cluster-20186.44955,Cluster-14804.0,Clust…
GO:0008150	Biological Process	GO:0051704	multi-organism process	GO:0051707	response to other organism	GO:0009620	response to fungus	37	Cluster-20186.95442,Cluster-9041.0,Cluster-5308.4,Cluster-20186.55152,Cluster-20186.87548,Cluster-18076.0,Cluster-20186.56845,Cluster-786.0,Cluster-20186.59969,Cluster-20186.76687,Cluster-21238.0,Cluster-20186.6103,Cluster-20186.42553,Cluster-20186.7854,Cluster-20186.98671,Cluster-20186.42555,Cluster-7190.0,Cluster-14937.0,Cluster-20186.49066,Cluster-26756.0,Cluster-15331.0,Cluster-20186.62044,Cl…
GO:0008150	Biological Process	GO:0051704	multi-organism process	GO:0051707	response to other organism	GO:0098542	defense response to other organism	388	Cluster-20186.30018,Cluster-15056.0,Cluster-20854.0,Cluster-27928.1,Cluster-20186.53415,Cluster-20186.91535,Cluster-20186.38277,Cluster-20186.52816,Cluster-20186.65464,Cluster-20186.104642,Cluster-20186.48336,Cluster-20186.35088,Cluster-20186.13518,Cluster-20186.80701,Cluster-29011.0,Cluster-20186.58778,Cluster-20186.13066,Cluster-20186.43799,Cluster-1118.0,Cluster-29875.1,Cluster-20186.42722,Clu…
GO:0008150	Biological Process	GO:0051704	multi-organism process	GO:0051707	response to other organism	GO:0009625	response to insect	1	Cluster-15331.0
GO:0008150	Biological Process	GO:0051704	multi-organism process	GO:0051707	response to other organism	GO:0009617	response to bacterium	204	Cluster-1406.0,Cluster-20186.50124,Cluster-20186.26898,Cluster-20186.46869,Cluster-20186.76685,Cluster-20186.97560,Cluster-20186.44056,Cluster-1746.1,Cluster-20186.21546,Cluster-20186.29019,Cluster-13334.2,Cluster-20186.50982,Cluster-13367.0,Cluster-20186.20732,Cluster-20186.3850,Cluster-20186.4580,Cluster-20186.40032,Cluster-28507.0,Cluster-20186.7853,Cluster-20186.106110,Cluster-20186.57602,Clu…
GO:0008150	Biological Process	GO:0051704	multi-organism process	GO:0051707	response to other organism	GO:0009615	response to virus	204	Cluster-8613.0,Cluster-20186.38018,Cluster-20186.72018,Cluster-20186.77599,Cluster-6601.0,Cluster-14704.2,Cluster-20186.52525,Cluster-14998.0,Cluster-20186.105826,Cluster-20186.7953,Cluster-14935.2,Cluster-20186.45897,Cluster-24693.0,Cluster-21304.0,Cluster-20186.47694,Cluster-20186.16715,Cluster-20186.98790,Cluster-30582.0,Cluster-20186.23977,Cluster-20186.16326,Cluster-20186.55520,Cluster-20186…
GO:0008150	Biological Process	GO:0051704	multi-organism process	GO:0051707	response to other organism	GO:0052173	response to defenses of other organism involved in symbiotic interaction	70	Cluster-18231.0,Cluster-7915.0,Cluster-20186.62895,Cluster-20186.93945,Cluster-20186.65789,Cluster-7887.0,Cluster-20186.6366,Cluster-29485.0,Cluster-20186.44956,Cluster-20186.68819,Cluster-20186.80701,Cluster-20186.58778,Cluster-3146.0,Cluster-20186.56236,Cluster-20186.78589,Cluster-13499.0,Cluster-20186.68821,Cluster-14921.1,Cluster-20186.85565,Cluster-26382.0,Cluster-20186.77050,Cluster-14804.1…
GO:0008150	Biological Process	GO:0051704	multi-organism process	GO:0044706	multi-multicellular organism process	GO:0009856	pollination	146	Cluster-20186.60413,Cluster-20186.68609,Cluster-20186.3801,Cluster-20186.48120,Cluster-20186.89595,Cluster-20186.20350,Cluster-20186.22903,Cluster-21099.3,Cluster-20186.17251,Cluster-20186.49602,Cluster-20186.99412,Cluster-20186.92491,Cluster-20186.44106,Cluster-20186.63340,Cluster-20186.831,Cluster-12031.0,Cluster-20186.34493,Cluster-20186.73036,Cluster-27003.0,Cluster-20186.2419,Cluster-20186.9…
GO:0008150	Biological Process	GO:0051704	multi-organism process	GO:0044706	multi-multicellular organism process	GO:0033057	multicellular organismal reproductive behavior	20	Cluster-20186.99128,Cluster-20186.21059,Cluster-20186.60639,Cluster-20186.32457,Cluster-20186.105404,Cluster-20186.55761,Cluster-20186.103515,Cluster-20186.32823,Cluster-20186.100062,Cluster-7783.0,Cluster-20186.33205,Cluster-20186.38222,Cluster-20186.80595,Cluster-20186.56825,Cluster-20186.9019,Cluster-20186.25559,Cluster-20186.91654,Cluster-20186.91653,Cluster-20186.42599,Cluster-20186.94422
GO:0008150	Biological Process	GO:0051704	multi-organism process	GO:0051705	multi-organism behavior	GO:0044705	multi-organism reproductive behavior	28	Cluster-20186.80595,Cluster-20186.5986,Cluster-20186.38222,Cluster-20186.33205,Cluster-20186.70533,Cluster-20186.91654,Cluster-20186.56825,Cluster-20186.9019,Cluster-20186.25559,Cluster-20186.42599,Cluster-20186.91653,Cluster-20186.101011,Cluster-20186.70535,Cluster-20186.94422,Cluster-20186.21059,Cluster-20186.99128,Cluster-20186.105404,Cluster-20186.32457,Cluster-20186.28234,Cluster-20186.60639…
GO:0008150	Biological Process	GO:0051704	multi-organism process	GO:0051705	multi-organism behavior	GO:0035737	injection of substance in to other organism	13	Cluster-24665.0,Cluster-20186.41065,Cluster-21402.0,Cluster-19350.0,Cluster-20186.78124,Cluster-20186.61552,Cluster-25821.0,Cluster-20186.96903,Cluster-20186.100451,Cluster-20186.57953,Cluster-20186.1857,Cluster-20186.39518,Cluster-20186.49445
GO:0008150	Biological Process	GO:0051704	multi-organism process	GO:0043901	negative regulation of multi-organism process	GO:0050687	negative regulation of defense response to virus	34	Cluster-20186.62895,Cluster-22927.0,Cluster-20186.93945,Cluster-20186.60540,Cluster-8226.0,Cluster-20186.68819,Cluster-20186.85562,Cluster-20186.6366,Cluster-20186.56251,Cluster-20186.58778,Cluster-20186.80701,Cluster-26995.1,Cluster-20186.69229,Cluster-20186.66256,Cluster-20186.85565,Cluster-14921.1,Cluster-20186.68821,Cluster-20186.56236,Cluster-13499.0,Cluster-20186.69228,Cluster-20186.55520,C…
GO:0008150	Biological Process	GO:0051704	multi-organism process	GO:1902579	multi-organism localization	GO:0044766	multi-organism transport	92	Cluster-20186.68010,Cluster-20186.60045,Cluster-20186.48867,Cluster-20186.72246,Cluster-20186.36476,Cluster-20186.64920,Cluster-20186.28321,Cluster-20186.32259,Cluster-20186.5576,Cluster-20186.48008,Cluster-15468.0,Cluster-20186.32263,Cluster-20186.96698,Cluster-20186.52359,Cluster-20186.17131,Cluster-20186.75952,Cluster-20186.32262,Cluster-20186.13202,Cluster-20186.2075,Cluster-20186.2535,Cluste…
GO:0008150	Biological Process	GO:0040007	growth	GO:0048589	developmental growth	GO:0048638	regulation of developmental growth	1	Cluster-31388.0
GO:0008150	Biological Process	GO:0040007	growth	GO:0048589	developmental growth	GO:0048588	developmental cell growth	1	Cluster-31388.0
GO:0008150	Biological Process	GO:0040007	growth	GO:0048589	developmental growth	GO:0060560	developmental growth involved in morphogenesis	7	Cluster-20186.57616,Cluster-8121.0,Cluster-20186.65434,Cluster-20186.25305,Cluster-31388.0,Cluster-8483.6,Cluster-20186.55674
GO:0008150	Biological Process	GO:0040007	growth	GO:0016049	cell growth	GO:0009826	unidimensional cell growth	2	Cluster-20186.57616,Cluster-31388.0
GO:0008150	Biological Process	GO:0040007	growth	GO:0016049	cell growth	GO:0048588	developmental cell growth	1	Cluster-31388.0
GO:0008150	Biological Process	GO:0040007	growth	GO:0016049	cell growth	GO:0001558	regulation of cell growth	1	Cluster-31388.0
GO:0008150	Biological Process	GO:0040007	growth	GO:0040008	regulation of growth	GO:0001558	regulation of cell growth	1	Cluster-31388.0
GO:0008150	Biological Process	GO:0040007	growth	GO:0040008	regulation of growth	GO:0048638	regulation of developmental growth	1	Cluster-31388.0
GO:0008150	Biological Process	GO:0044699	single-organism process	GO:0008283	cell proliferation	GO:0042127	regulation of cell proliferation	25	Cluster-17218.1,Cluster-11211.0,Cluster-20186.72299,Cluster-20186.67206,Cluster-1708.0,Cluster-20186.66979,Cluster-4385.0,Cluster-30374.1,Cluster-30374.0,Cluster-8796.0,Cluster-20186.24644,Cluster-20186.64395,Cluster-20186.57921,Cluster-20186.62659,Cluster-19371.0,Cluster-20186.35174,Cluster-20186.28782,Cluster-20186.62386,Cluster-20186.67722,Cluster-20186.48713,Cluster-20186.50876,Cluster-16979.…
GO:0008150	Biological Process	GO:0044699	single-organism process	GO:0044767	single-organism developmental process	GO:0048569	post-embryonic organ development	3	Cluster-3696.0,Cluster-20186.25305,Cluster-32072.0
GO:0008150	Biological Process	GO:0044699	single-organism process	GO:0044767	single-organism developmental process	GO:0048367	shoot system development	9	Cluster-13609.0,Cluster-28614.0,Cluster-24962.0,Cluster-20186.101012,Cluster-3696.0,Cluster-20186.4863,Cluster-1332.0,Cluster-14505.0,Cluster-20186.25305
GO:0008150	Biological Process	GO:0044699	single-organism process	GO:0044767	single-organism developmental process	GO:0048438	floral whorl development	1	Cluster-20186.25305
GO:0008150	Biological Process	GO:0044699	single-organism process	GO:0044767	single-organism developmental process	GO:0048645	organ formation	2	Cluster-3696.0,Cluster-20186.25305
GO:0008150	Biological Process	GO:0044699	single-organism process	GO:0044767	single-organism developmental process	GO:0007389	pattern specification process	1	Cluster-3696.0
GO:0008150	Biological Process	GO:0044699	single-organism process	GO:0044767	single-organism developmental process	GO:0048656	anther wall tapetum formation	1	Cluster-20186.25305
GO:0008150	Biological Process	GO:0044699	single-organism process	GO:0044767	single-organism developmental process	GO:0043934	sporulation	83	Cluster-20186.20410,Cluster-20186.74374,Cluster-12452.0,Cluster-20186.74376,Cluster-20139.0,Cluster-20186.70373,Cluster-2198.0,Cluster-20186.64437,Cluster-20186.51341,Cluster-20186.82201,Cluster-20129.0,Cluster-20186.44695,Cluster-14829.0,Cluster-20186.74373,Cluster-20186.21533,Cluster-20186.4514,Cluster-20186.77157,Cluster-20186.85896,Cluster-20186.40769,Cluster-20186.62039,Cluster-20186.49109,C…
GO:0008150	Biological Process	GO:0044699	single-organism process	GO:0044767	single-organism developmental process	GO:0001525	angiogenesis	16	Cluster-20186.23709,Cluster-20186.64962,Cluster-20186.91083,Cluster-20186.55380,Cluster-20186.47241,Cluster-16168.0,Cluster-9637.0,Cluster-20186.55441,Cluster-5150.1,Cluster-20186.8777,Cluster-6838.0,Cluster-20186.36092,Cluster-19773.0,Cluster-20186.94217,Cluster-20186.48557,Cluster-20186.81378
GO:0008150	Biological Process	GO:0044699	single-organism process	GO:0044767	single-organism developmental process	GO:0009790	embryo development	46	Cluster-1822.0,Cluster-21787.0,Cluster-20186.30162,Cluster-20186.63100,Cluster-32589.0,Cluster-20186.2972,Cluster-20186.90573,Cluster-20186.37795,Cluster-20186.57616,Cluster-20186.86352,Cluster-20186.23117,Cluster-12957.0,Cluster-20186.86786,Cluster-20186.104405,Cluster-20186.90574,Cluster-20186.40065,Cluster-16658.0,Cluster-20186.71552,Cluster-16653.0,Cluster-20186.30387,Cluster-20186.58944,Clus…
GO:0008150	Biological Process	GO:0044699	single-organism process	GO:0044767	single-organism developmental process	GO:0007420	brain development	11	Cluster-20186.81520,Cluster-10663.0,Cluster-20186.105263,Cluster-20186.29546,Cluster-16065.0,Cluster-25036.0,Cluster-20186.29545,Cluster-20186.98569,Cluster-20186.634,Cluster-20186.19596,Cluster-2970.0
GO:0008150	Biological Process	GO:0044699	single-organism process	GO:0044767	single-organism developmental process	GO:0021700	developmental maturation	5	Cluster-20186.1732,Cluster-20186.40758,Cluster-20186.32619,Cluster-20186.40757,Cluster-20186.32618
GO:0008150	Biological Process	GO:0044699	single-organism process	GO:0044767	single-organism developmental process	GO:0008406	gonad development	4	Cluster-6214.0,Cluster-5940.0,Cluster-20186.3914,Cluster-7223.0
GO:0008150	Biological Process	GO:0044699	single-organism process	GO:0044767	single-organism developmental process	GO:0048514	blood vessel morphogenesis	16	Cluster-20186.23709,Cluster-20186.91083,Cluster-20186.64962,Cluster-20186.55441,Cluster-9637.0,Cluster-20186.55380,Cluster-20186.47241,Cluster-16168.0,Cluster-6838.0,Cluster-20186.8777,Cluster-5150.1,Cluster-20186.36092,Cluster-20186.94217,Cluster-19773.0,Cluster-20186.81378,Cluster-20186.48557
GO:0008150	Biological Process	GO:0044699	single-organism process	GO:0044767	single-organism developmental process	GO:0009887	organ morphogenesis	18	Cluster-28614.0,Cluster-13609.0,Cluster-20186.101012,Cluster-20186.5060,Cluster-20186.20972,Cluster-20186.39872,Cluster-20186.25305,Cluster-14505.0,Cluster-20186.47279,Cluster-20186.60085,Cluster-20186.10831,Cluster-24962.0,Cluster-21788.0,Cluster-3696.0,Cluster-20186.79388,Cluster-27041.0,Cluster-1332.0,Cluster-20186.59298
GO:0008150	Biological Process	GO:0044699	single-organism process	GO:0044767	single-organism developmental process	GO:0048534	hematopoietic or lymphoid organ development	2	Cluster-20186.49681,Cluster-15481.1
GO:0008150	Biological Process	GO:0044699	single-organism process	GO:0044767	single-organism developmental process	GO:0061061	muscle structure development	2	Cluster-9525.0,Cluster-2970.0
GO:0008150	Biological Process	GO:0044699	single-organism process	GO:0044767	single-organism developmental process	GO:0009561	megagametogenesis	1	Cluster-20186.74564
GO:0008150	Biological Process	GO:0044699	single-organism process	GO:0044767	single-organism developmental process	GO:0021988	olfactory lobe development	1	Cluster-2970.0
GO:0008150	Biological Process	GO:0044699	single-organism process	GO:0044767	single-organism developmental process	GO:0007349	cellularization	4	Cluster-27459.0,Cluster-20186.75906,Cluster-20186.49479,Cluster-20186.96807
GO:0008150	Biological Process	GO:0044699	single-organism process	GO:0044767	single-organism developmental process	GO:0031099	regeneration	40	Cluster-3679.2,Cluster-31262.2,Cluster-20186.26590,Cluster-20186.64835,Cluster-20186.83569,Cluster-20186.65346,Cluster-20186.29719,Cluster-20186.98792,Cluster-20186.94588,Cluster-23338.1,Cluster-23710.0,Cluster-20186.4699,Cluster-26850.0,Cluster-6360.0,Cluster-20186.36031,Cluster-13899.0,Cluster-20186.36032,Cluster-20186.95832,Cluster-20186.96596,Cluster-20186.104253,Cluster-3277.0,Cluster-20186.…
GO:0008150	Biological Process	GO:0044699	single-organism process	GO:0044767	single-organism developmental process	GO:0007275	multicellular organismal development	350	Cluster-20186.50771,Cluster-20186.61237,Cluster-20186.49986,Cluster-20186.23709,Cluster-20186.30162,Cluster-20186.55432,Cluster-20186.65180,Cluster-20186.57224,Cluster-20186.219,Cluster-20186.71568,Cluster-5940.0,Cluster-20186.16326,Cluster-20186.94337,Cluster-20186.86786,Cluster-31134.1,Cluster-20186.92846,Cluster-10663.0,Cluster-20186.33753,Cluster-20186.79388,Cluster-20186.36037,Cluster-20186.…
GO:0008150	Biological Process	GO:0044699	single-organism process	GO:0044767	single-organism developmental process	GO:0048655	anther wall tapetum morphogenesis	1	Cluster-20186.25305
GO:0008150	Biological Process	GO:0044699	single-organism process	GO:0044767	single-organism developmental process	GO:0030900	forebrain development	3	Cluster-2970.0,Cluster-20186.634,Cluster-20186.81520
GO:0008150	Biological Process	GO:0044699	single-organism process	GO:0044767	single-organism developmental process	GO:0001568	blood vessel development	16	Cluster-16168.0,Cluster-20186.55380,Cluster-20186.47241,Cluster-20186.55441,Cluster-9637.0,Cluster-20186.8777,Cluster-5150.1,Cluster-6838.0,Cluster-20186.23709,Cluster-20186.64962,Cluster-20186.91083,Cluster-19773.0,Cluster-20186.94217,Cluster-20186.48557,Cluster-20186.81378,Cluster-20186.36092
GO:0008150	Biological Process	GO:0044699	single-organism process	GO:0044767	single-organism developmental process	GO:0010927	cellular component assembly involved in morphogenesis	18	Cluster-21515.0,Cluster-9353.0,Cluster-20186.14660,Cluster-20186.66733,Cluster-20186.89204,Cluster-20186.34478,Cluster-20186.19265,Cluster-20186.25305,Cluster-20186.19262,Cluster-20186.19166,Cluster-20186.19264,Cluster-24826.0,Cluster-20186.19263,Cluster-20186.31531,Cluster-20186.78789,Cluster-20186.19261,Cluster-20186.69195,Cluster-20186.27859
GO:0008150	Biological Process	GO:0044699	single-organism process	GO:0044767	single-organism developmental process	GO:0048869	cellular developmental process	489	Cluster-20186.79523,Cluster-4613.0,Cluster-14419.0,Cluster-20186.48511,Cluster-10359.0,Cluster-20186.61092,Cluster-20186.63616,Cluster-20186.61093,Cluster-20186.101012,Cluster-20186.78483,Cluster-20186.47249,Cluster-31511.0,Cluster-20186.21282,Cluster-20186.59478,Cluster-20186.21915,Cluster-21478.0,Cluster-20186.19261,Cluster-20186.56967,Cluster-20186.45596,Cluster-20186.60871,Cluster-20186.24987…
GO:0008150	Biological Process	GO:0044699	single-organism process	GO:0044767	single-organism developmental process	GO:0048653	anther development	1	Cluster-20186.25305
GO:0008150	Biological Process	GO:0044699	single-organism process	GO:0044767	single-organism developmental process	GO:0048364	root development	1	Cluster-32072.0
GO:0008150	Biological Process	GO:0044699	single-organism process	GO:0044767	single-organism developmental process	GO:0007568	aging	6	Cluster-20186.32618,Cluster-10998.0,Cluster-20186.1732,Cluster-20186.40758,Cluster-20186.32619,Cluster-20186.40757
GO:0008150	Biological Process	GO:0044699	single-organism process	GO:0044767	single-organism developmental process	GO:0048732	gland development	1	Cluster-2970.0
GO:0008150	Biological Process	GO:0044699	single-organism process	GO:0044767	single-organism developmental process	GO:0048598	embryonic morphogenesis	1	Cluster-20186.57616
GO:0008150	Biological Process	GO:0044699	single-organism process	GO:0044767	single-organism developmental process	GO:0048589	developmental growth	47	Cluster-20186.9403,Cluster-20186.15459,Cluster-16813.0,Cluster-20186.25305,Cluster-20186.16588,Cluster-8121.0,Cluster-20186.30577,Cluster-20186.95832,Cluster-20186.36032,Cluster-3277.0,Cluster-20186.55674,Cluster-20186.104253,Cluster-20186.96596,Cluster-31262.3,Cluster-20186.25698,Cluster-23338.0,Cluster-20186.26604,Cluster-20186.68490,Cluster-20186.37519,Cluster-20186.23738,Cluster-20186.104254,…
GO:0008150	Biological Process	GO:0044699	single-organism process	GO:0044767	single-organism developmental process	GO:0022037	metencephalon development	9	Cluster-10663.0,Cluster-20186.29546,Cluster-20186.105263,Cluster-16065.0,Cluster-25036.0,Cluster-20186.29545,Cluster-20186.98569,Cluster-20186.19596,Cluster-2970.0
GO:0008150	Biological Process	GO:0044699	single-organism process	GO:0044767	single-organism developmental process	GO:0009791	post-embryonic development	62	Cluster-20186.45786,Cluster-7477.0,Cluster-5891.0,Cluster-15875.0,Cluster-20186.17191,Cluster-4761.1,Cluster-20186.92846,Cluster-32072.0,Cluster-7359.0,Cluster-11948.0,Cluster-20186.6186,Cluster-20186.47231,Cluster-20186.55285,Cluster-24800.0,Cluster-18946.2,Cluster-20186.80683,Cluster-8167.0,Cluster-3696.0,Cluster-78.0,Cluster-20186.20183,Cluster-18946.3,Cluster-20186.2732,Cluster-20186.8769,Clu…
[truncated: 1,322 more rows]
