# Supplementary material for: Transcriptome analysis and transcription factors responsive to drought stress in Hibiscus cannabinus
Source: PeerJ. 2020 Feb 25;8:e8470. doi: 10.7717/peerj.8470 (PMC7047868; doi:10.7717/peerj.8470)
Supplement: Supplemental Information 5 [file peerj-08-8470-s005.xls]

Pathway Hierarchy1	Pathway Hierarchy2	KEGG Pathway	Pathway ID	Gene Number	Gene IDs
Cellular Processes	Transport and catabolism	Endocytosis	ko04144	929	Cluster-20186.78263,Cluster-20186.675,Cluster-20186.45301,Cluster-20594.0,Cluster-20186.46069,Cluster-32536.1,Cluster-20186.12236,Cluster-20186.51810,Cluster-17936.0,Cluster-27361.0,Cluster-8225.0,Cluster-20186.26741,Cluster-20186.58092,Cluster-20186.13949,Cluster-20186.29632,Cluster-20186.29281,Cluster-20186.47993,Cluster-20186.55222,Cluster-18783.0,Cluster-20186.73528,Cluster-20186.63891,Cluste…
Cellular Processes	Transport and catabolism	Peroxisome	ko04146	490	Cluster-25166.0,Cluster-20186.90026,Cluster-20186.18871,Cluster-20186.59621,Cluster-20186.47798,Cluster-20186.25689,Cluster-20186.100861,Cluster-32362.0,Cluster-20186.80508,Cluster-769.0,Cluster-20186.30688,Cluster-20186.21607,Cluster-5963.0,Cluster-29359.1,Cluster-20186.60857,Cluster-20186.62198,Cluster-20186.1136,Cluster-11077.0,Cluster-20186.41117,Cluster-20186.38966,Cluster-20186.5565,Cluster…
Cellular Processes	Transport and catabolism	Phagosome	ko04145	586	Cluster-19032.0,Cluster-20186.47708,Cluster-14162.0,Cluster-20186.54742,Cluster-16280.0,Cluster-20186.18329,Cluster-4193.0,Cluster-1407.0,Cluster-20186.38211,Cluster-20186.61795,Cluster-20186.39689,Cluster-20186.97590,Cluster-21195.0,Cluster-20912.0,Cluster-6679.0,Cluster-20186.95557,Cluster-2956.0,Cluster-20186.52156,Cluster-20186.943,Cluster-29110.0,Cluster-20186.43025,Cluster-20186.74238,Clust…
Cellular Processes	Transport and catabolism	Regulation of autophagy	ko04140	195	Cluster-20186.43343,Cluster-21573.0,Cluster-20186.102455,Cluster-20186.50282,Cluster-20186.29889,Cluster-20186.52413,Cluster-20186.38493,Cluster-20186.79818,Cluster-20186.5548,Cluster-20186.80366,Cluster-20186.48757,Cluster-20186.51116,Cluster-4206.0,Cluster-22057.0,Cluster-20186.36785,Cluster-20186.45217,Cluster-3806.0,Cluster-28118.0,Cluster-1756.1,Cluster-20186.5521,Cluster-20186.54002,Cluster…
Environmental Information Processing	Membrane transport	ABC transporters	ko02010	114	Cluster-20186.61096,Cluster-20186.63687,Cluster-20186.92687,Cluster-28066.0,Cluster-20186.36398,Cluster-20186.80122,Cluster-20186.21090,Cluster-18928.0,Cluster-20186.39286,Cluster-20186.28336,Cluster-754.0,Cluster-2696.0,Cluster-20186.15449,Cluster-20186.67882,Cluster-20186.1524,Cluster-20186.43389,Cluster-20186.85128,Cluster-20186.82304,Cluster-26621.2,Cluster-23043.1,Cluster-20186.26173,Cluster…
Environmental Information Processing	Signal transduction	Phosphatidylinositol signaling system	ko04070	406	Cluster-20186.10542,Cluster-20186.11605,Cluster-20186.106389,Cluster-20186.31494,Cluster-20186.34100,Cluster-20186.82250,Cluster-20186.103807,Cluster-20186.103806,Cluster-20186.17338,Cluster-20186.33865,Cluster-2392.0,Cluster-20186.31704,Cluster-20186.106266,Cluster-20186.19990,Cluster-20186.37532,Cluster-11925.0,Cluster-20186.48459,Cluster-20186.20530,Cluster-4273.0,Cluster-20186.2786,Cluster-24…
Environmental Information Processing	Signal transduction	Plant hormone signal transduction	ko04075	1223	Cluster-20186.101500,Cluster-21095.0,Cluster-20186.62314,Cluster-20186.33767,Cluster-20186.70651,Cluster-20186.79799,Cluster-9844.3,Cluster-20186.37952,Cluster-20186.52743,Cluster-20186.85967,Cluster-20186.30491,Cluster-20186.47872,Cluster-20186.9297,Cluster-20186.48849,Cluster-20186.15825,Cluster-20186.68637,Cluster-20186.70320,Cluster-20186.9882,Cluster-20186.94368,Cluster-20186.8900,Cluster-20…
Genetic Information Processing	Folding, sorting and degradation	Proteasome	ko03050	373	Cluster-31366.0,Cluster-2853.0,Cluster-12161.0,Cluster-20186.61038,Cluster-20186.65487,Cluster-20186.79518,Cluster-28280.1,Cluster-15287.0,Cluster-20186.41191,Cluster-20186.84517,Cluster-6159.0,Cluster-20186.91463,Cluster-27627.2,Cluster-10806.0,Cluster-20186.27139,Cluster-20186.102188,Cluster-26087.0,Cluster-4351.0,Cluster-20186.66142,Cluster-20186.33177,Cluster-5551.0,Cluster-20186.97899,Cluste…
Genetic Information Processing	Folding, sorting and degradation	Protein export	ko03060	188	Cluster-15481.0,Cluster-20186.72646,Cluster-20186.30304,Cluster-8510.0,Cluster-20186.86808,Cluster-16824.3,Cluster-20186.36968,Cluster-20186.87592,Cluster-20186.37147,Cluster-20186.37542,Cluster-20186.57505,Cluster-20186.60800,Cluster-20186.7314,Cluster-20186.81170,Cluster-26037.0,Cluster-20186.97303,Cluster-20186.34354,Cluster-20186.45574,Cluster-31939.0,Cluster-10675.0,Cluster-20186.44426,Clust…
Genetic Information Processing	Folding, sorting and degradation	Protein processing in endoplasmic reticulum	ko04141	1150	Cluster-20186.16595,Cluster-20186.51949,Cluster-20186.49680,Cluster-20186.40085,Cluster-6449.0,Cluster-20186.36544,Cluster-20186.22073,Cluster-14731.0,Cluster-8989.0,Cluster-20186.106081,Cluster-30568.0,Cluster-20186.98495,Cluster-20186.39477,Cluster-20431.1,Cluster-20186.31145,Cluster-26983.0,Cluster-838.0,Cluster-20186.70230,Cluster-9070.0,Cluster-20186.61874,Cluster-20186.391,Cluster-20186.657…
Genetic Information Processing	Folding, sorting and degradation	RNA degradation	ko03018	514	Cluster-20186.85096,Cluster-20186.84776,Cluster-20186.65641,Cluster-20186.48927,Cluster-1120.0,Cluster-20186.61572,Cluster-1807.0,Cluster-20186.70113,Cluster-5513.0,Cluster-20186.77812,Cluster-20186.47094,Cluster-20186.68356,Cluster-26047.0,Cluster-20186.60845,Cluster-20186.85018,Cluster-12833.0,Cluster-20186.47166,Cluster-24365.0,Cluster-20186.39044,Cluster-20186.44791,Cluster-20186.76863,Cluste…
Genetic Information Processing	Folding, sorting and degradation	SNARE interactions in vesicular transport	ko04130	150	Cluster-20186.61354,Cluster-20186.76304,Cluster-20186.59888,Cluster-20186.6074,Cluster-20186.92129,Cluster-20186.67967,Cluster-20186.46232,Cluster-20186.19748,Cluster-20186.37905,Cluster-22909.0,Cluster-20186.65138,Cluster-20186.57921,Cluster-20186.39016,Cluster-20186.80409,Cluster-20186.34656,Cluster-20186.932,Cluster-20186.53838,Cluster-20186.73498,Cluster-32331.0,Cluster-20186.36099,Cluster-20…
Genetic Information Processing	Folding, sorting and degradation	Sulfur relay system	ko04122	32	Cluster-20186.74017,Cluster-20186.35709,Cluster-20186.89894,Cluster-14453.0,Cluster-20186.82300,Cluster-20186.53108,Cluster-20186.44300,Cluster-20186.26897,Cluster-20186.42084,Cluster-20186.14071,Cluster-26489.0,Cluster-20186.26896,Cluster-20186.106478,Cluster-2864.0,Cluster-20186.26898,Cluster-32059.0,Cluster-20186.34948,Cluster-20186.16098,Cluster-28068.0,Cluster-20186.3850,Cluster-20186.14122,…
Genetic Information Processing	Folding, sorting and degradation	Ubiquitin mediated proteolysis	ko04120	646	Cluster-20186.11620,Cluster-20186.72671,Cluster-28879.0,Cluster-20186.7993,Cluster-20186.40614,Cluster-20186.28244,Cluster-20186.68797,Cluster-20186.33830,Cluster-20186.70409,Cluster-20186.61569,Cluster-20186.15156,Cluster-28943.0,Cluster-20186.83037,Cluster-20186.47954,Cluster-20186.4827,Cluster-17845.0,Cluster-20186.33185,Cluster-11103.0,Cluster-20186.88141,Cluster-1783.0,Cluster-20186.13022,Cl…
Genetic Information Processing	Replication and repair	Base excision repair	ko03410	161	Cluster-20186.2936,Cluster-20186.56865,Cluster-20186.68734,Cluster-28676.1,Cluster-18437.1,Cluster-8940.0,Cluster-20186.72265,Cluster-20186.10073,Cluster-20186.10406,Cluster-23200.0,Cluster-20186.9150,Cluster-20186.74990,Cluster-9206.0,Cluster-14933.1,Cluster-20186.99504,Cluster-20186.13777,Cluster-20186.31276,Cluster-20186.104803,Cluster-21290.0,Cluster-29360.0,Cluster-20186.52393,Cluster-20210.…
Genetic Information Processing	Replication and repair	DNA replication	ko03030	186	Cluster-20186.99858,Cluster-20186.40024,Cluster-20186.32593,Cluster-20186.93526,Cluster-20186.65544,Cluster-11016.0,Cluster-20186.39872,Cluster-20186.93527,Cluster-20186.65847,Cluster-20186.90886,Cluster-20186.10543,Cluster-25225.0,Cluster-20186.47279,Cluster-20186.46221,Cluster-20186.82974,Cluster-3685.0,Cluster-9391.0,Cluster-20186.40162,Cluster-20186.106415,Cluster-20186.73477,Cluster-20186.95…
Genetic Information Processing	Replication and repair	Homologous recombination	ko03440	183	Cluster-20186.4472,Cluster-15124.0,Cluster-20186.36446,Cluster-9931.0,Cluster-20186.60487,Cluster-20186.71320,Cluster-8454.2,Cluster-29756.0,Cluster-27740.0,Cluster-20186.78432,Cluster-20186.98049,Cluster-20186.97415,Cluster-20186.66984,Cluster-20186.58103,Cluster-8454.1,Cluster-20186.98129,Cluster-20186.101778,Cluster-20186.349,Cluster-20186.12437,Cluster-20186.106364,Cluster-24206.0,Cluster-262…
Genetic Information Processing	Replication and repair	Mismatch repair	ko03430	140	Cluster-12304.0,Cluster-20186.101710,Cluster-24428.0,Cluster-20186.22138,Cluster-20186.65460,Cluster-17626.0,Cluster-20186.349,Cluster-20186.58103,Cluster-29481.0,Cluster-20186.58623,Cluster-20186.8239,Cluster-20186.67196,Cluster-20186.48564,Cluster-20186.22140,Cluster-20186.64720,Cluster-20186.14349,Cluster-19022.0,Cluster-20186.36446,Cluster-20186.4472,Cluster-20186.8240,Cluster-20186.86281,Clu…
Genetic Information Processing	Replication and repair	Non-homologous end-joining	ko03450	33	Cluster-20186.203,Cluster-20186.98123,Cluster-20186.91539,Cluster-20186.71776,Cluster-13111.0,Cluster-20186.78411,Cluster-20186.74050,Cluster-20186.4358,Cluster-20186.98124,Cluster-20186.91538,Cluster-20186.16844,Cluster-20186.9152,Cluster-20186.27844,Cluster-20186.98129,Cluster-20186.95261,Cluster-20186.78410,Cluster-20186.98128,Cluster-20186.97578,Cluster-20186.20840,Cluster-20186.22037,Cluster…
Genetic Information Processing	Replication and repair	Nucleotide excision repair	ko03420	233	Cluster-20186.60133,Cluster-20186.83228,Cluster-20186.82035,Cluster-30170.0,Cluster-20186.105870,Cluster-20186.18177,Cluster-20186.56606,Cluster-20186.89197,Cluster-27086.0,Cluster-20186.2454,Cluster-20186.72264,Cluster-20186.97275,Cluster-20186.62148,Cluster-15615.0,Cluster-20186.29201,Cluster-20186.79138,Cluster-13695.1,Cluster-20186.39392,Cluster-20186.29203,Cluster-20186.2019,Cluster-20186.77…
Genetic Information Processing	Transcription	Basal transcription factors	ko03022	196	Cluster-20186.52628,Cluster-20186.12120,Cluster-20186.94883,Cluster-20186.40788,Cluster-3077.1,Cluster-20186.17886,Cluster-20186.43855,Cluster-20186.18652,Cluster-20186.19628,Cluster-20186.104330,Cluster-20186.7552,Cluster-20186.64884,Cluster-21114.0,Cluster-20186.25751,Cluster-20186.26315,Cluster-20186.38323,Cluster-20186.72922,Cluster-20186.100402,Cluster-20186.11699,Cluster-20186.72923,Cluster…
Genetic Information Processing	Transcription	RNA polymerase	ko03020	112	Cluster-7721.0,Cluster-20186.33301,Cluster-23683.0,Cluster-20186.20973,Cluster-20186.53697,Cluster-7537.0,Cluster-20186.63524,Cluster-26100.0,Cluster-20186.70497,Cluster-6949.0,Cluster-16077.0,Cluster-20186.32106,Cluster-20186.30404,Cluster-18483.0,Cluster-20186.7186,Cluster-20186.55723,Cluster-20186.13484,Cluster-20186.4714,Cluster-20186.48735,Cluster-2343.0,Cluster-20186.76544,Cluster-20186.336…
Genetic Information Processing	Transcription	Spliceosome	ko03040	925	Cluster-13842.0,Cluster-27736.0,Cluster-20186.36292,Cluster-20186.49344,Cluster-27907.0,Cluster-20186.99132,Cluster-20186.55328,Cluster-20186.85718,Cluster-20186.60146,Cluster-20186.40695,Cluster-21556.0,Cluster-20186.90667,Cluster-10477.0,Cluster-20186.67661,Cluster-20186.13307,Cluster-5920.0,Cluster-12775.0,Cluster-12696.0,Cluster-20186.47098,Cluster-18716.0,Cluster-24721.0,Cluster-20186.74314,…
Genetic Information Processing	Translation	Aminoacyl-tRNA biosynthesis	ko00970	230	Cluster-20186.70944,Cluster-5849.2,Cluster-20186.41748,Cluster-20186.84895,Cluster-20186.2792,Cluster-20186.22383,Cluster-20186.57035,Cluster-20186.71205,Cluster-20186.16670,Cluster-20186.77635,Cluster-20186.77637,Cluster-20186.24153,Cluster-13581.0,Cluster-20186.65425,Cluster-11889.0,Cluster-20186.35420,Cluster-13710.0,Cluster-20186.45371,Cluster-20186.67922,Cluster-9594.0,Cluster-20186.64979,Cl…
Genetic Information Processing	Translation	RNA transport	ko03013	860	Cluster-20186.26438,Cluster-20186.51206,Cluster-20186.51579,Cluster-20186.74321,Cluster-20186.50428,Cluster-4801.0,Cluster-20186.56748,Cluster-935.0,Cluster-6508.0,Cluster-20186.67085,Cluster-30399.0,Cluster-29167.0,Cluster-20186.71319,Cluster-20186.58845,Cluster-9489.1,Cluster-20186.3365,Cluster-20186.64096,Cluster-8766.0,Cluster-20186.28581,Cluster-20186.90693,Cluster-20186.75841,Cluster-7132.0…
Genetic Information Processing	Translation	Ribosome	ko03010	1813	Cluster-26990.0,Cluster-1313.0,Cluster-16037.0,Cluster-20186.36438,Cluster-19991.1,Cluster-20186.56226,Cluster-333.0,Cluster-20186.6238,Cluster-20186.56370,Cluster-17889.0,Cluster-15625.0,Cluster-19052.0,Cluster-1525.0,Cluster-806.0,Cluster-27386.0,Cluster-20186.30588,Cluster-11441.0,Cluster-20186.50373,Cluster-701.0,Cluster-11996.0,Cluster-20186.72417,Cluster-27761.1,Cluster-13491.3,Cluster-675.…
Genetic Information Processing	Translation	Ribosome biogenesis in eukaryotes	ko03008	356	Cluster-20186.62615,Cluster-19424.0,Cluster-20186.84087,Cluster-20186.4502,Cluster-20186.76626,Cluster-28090.0,Cluster-20186.82426,Cluster-20186.68267,Cluster-3228.0,Cluster-20813.1,Cluster-20186.17344,Cluster-20186.65385,Cluster-20186.79453,Cluster-20186.68742,Cluster-20186.10587,Cluster-20186.90675,Cluster-20186.23160,Cluster-20186.18054,Cluster-20186.73802,Cluster-31961.0,Cluster-20186.87957,C…
Genetic Information Processing	Translation	mRNA surveillance pathway	ko03015	754	Cluster-20186.1174,Cluster-20186.63864,Cluster-20186.28585,Cluster-20186.97547,Cluster-20186.27664,Cluster-20186.8759,Cluster-5920.1,Cluster-20186.49872,Cluster-20186.38221,Cluster-20186.86174,Cluster-20186.25780,Cluster-20186.20923,Cluster-20186.34364,Cluster-20186.23869,Cluster-20186.55496,Cluster-20186.81447,Cluster-20186.60971,Cluster-20186.47904,Cluster-20186.49241,Cluster-3374.0,Cluster-201…
Metabolism	Amino acid metabolism	Alanine, aspartate and glutamate metabolism	ko00250	261	Cluster-1642.0,Cluster-20186.63793,Cluster-20186.55366,Cluster-20186.45989,Cluster-18087.0,Cluster-20186.54782,Cluster-20186.22229,Cluster-20186.43653,Cluster-8912.0,Cluster-20186.59988,Cluster-20186.5241,Cluster-1637.0,Cluster-27911.0,Cluster-20186.26617,Cluster-6904.0,Cluster-20186.50271,Cluster-20186.53493,Cluster-24725.0,Cluster-20186.30902,Cluster-20186.100433,Cluster-20186.46569,Cluster-201…
Metabolism	Amino acid metabolism	Arginine and proline metabolism	ko00330	266	Cluster-13022.0,Cluster-20186.59245,Cluster-20186.38152,Cluster-2085.0,Cluster-31088.0,Cluster-27059.0,Cluster-20186.12063,Cluster-20186.5150,Cluster-30750.0,Cluster-7946.0,Cluster-20186.49481,Cluster-20186.65781,Cluster-20186.94200,Cluster-5234.0,Cluster-9840.0,Cluster-5444.0,Cluster-28292.0,Cluster-20186.83807,Cluster-20186.23612,Cluster-23681.0,Cluster-24395.0,Cluster-20186.6310,Cluster-20186.…
Metabolism	Amino acid metabolism	Arginine biosynthesis	ko00220	165	Cluster-20186.68584,Cluster-20186.82593,Cluster-20186.61567,Cluster-9774.0,Cluster-20186.16953,Cluster-686.0,Cluster-20186.30901,Cluster-20186.81640,Cluster-20186.58031,Cluster-20186.52642,Cluster-20186.28918,Cluster-20186.84852,Cluster-20186.45329,Cluster-20186.83806,Cluster-12605.0,Cluster-17423.0,Cluster-20186.46714,Cluster-20186.52336,Cluster-20186.9951,Cluster-152.0,Cluster-8000.0,Cluster-20…
Metabolism	Amino acid metabolism	Cysteine and methionine metabolism	ko00270	437	Cluster-20186.92499,Cluster-20186.63285,Cluster-20186.10968,Cluster-27630.0,Cluster-20186.27746,Cluster-20186.29723,Cluster-20186.43688,Cluster-11116.0,Cluster-14453.0,Cluster-24075.0,Cluster-20186.55784,Cluster-20186.94481,Cluster-20186.48714,Cluster-20186.4920,Cluster-20186.16953,Cluster-20186.30770,Cluster-5717.0,Cluster-18753.0,Cluster-20186.9503,Cluster-20186.43690,Cluster-20186.100372,Clust…
Metabolism	Amino acid metabolism	Glycine, serine and threonine metabolism	ko00260	353	Cluster-20186.51050,Cluster-1288.0,Cluster-20186.62239,Cluster-20186.32635,Cluster-20186.99300,Cluster-3811.0,Cluster-20186.47041,Cluster-20186.96531,Cluster-20186.70641,Cluster-9017.0,Cluster-20728.0,Cluster-20186.102546,Cluster-20186.38101,Cluster-6126.0,Cluster-20186.55289,Cluster-20186.82370,Cluster-8019.0,Cluster-21158.0,Cluster-20186.85057,Cluster-20186.12132,Cluster-20186.82674,Cluster-201…
Metabolism	Amino acid metabolism	Histidine metabolism	ko00340	111	Cluster-20186.56794,Cluster-20186.42002,Cluster-20186.92372,Cluster-24776.0,Cluster-20186.51303,Cluster-20186.37971,Cluster-20186.72692,Cluster-20186.46896,Cluster-20186.30435,Cluster-20186.75839,Cluster-20186.51314,Cluster-16052.0,Cluster-20445.0,Cluster-24120.0,Cluster-20186.62715,Cluster-20186.2237,Cluster-20186.31401,Cluster-20186.66988,Cluster-20186.56759,Cluster-20186.59243,Cluster-20186.75…
Metabolism	Amino acid metabolism	Lysine biosynthesis	ko00300	42	Cluster-20186.95369,Cluster-20471.0,Cluster-20186.21741,Cluster-20186.90351,Cluster-20186.53313,Cluster-20186.83447,Cluster-20186.52258,Cluster-20186.61358,Cluster-20186.2237,Cluster-20186.58552,Cluster-20186.17977,Cluster-16223.0,Cluster-20186.69502,Cluster-20186.52146,Cluster-24657.0,Cluster-20186.58553,Cluster-6440.0,Cluster-20186.58551,Cluster-20186.82445,Cluster-20186.94200,Cluster-27419.0,C…
Metabolism	Amino acid metabolism	Lysine degradation	ko00310	213	Cluster-20186.51639,Cluster-20186.78272,Cluster-20186.29703,Cluster-20186.49445,Cluster-20186.17741,Cluster-24016.0,Cluster-20186.88870,Cluster-20186.78171,Cluster-20186.103980,Cluster-19484.0,Cluster-20186.17212,Cluster-20186.17740,Cluster-20186.29290,Cluster-20186.98062,Cluster-7437.0,Cluster-6490.0,Cluster-20186.47997,Cluster-27629.0,Cluster-20186.66828,Cluster-20186.83115,Cluster-20186.22060,…
Metabolism	Amino acid metabolism	Phenylalanine metabolism	ko00360	191	Cluster-20186.1517,Cluster-24156.0,Cluster-20186.54130,Cluster-20186.20859,Cluster-20186.47700,Cluster-20186.35065,Cluster-5230.0,Cluster-20186.20858,Cluster-15575.0,Cluster-20186.80687,Cluster-7365.0,Cluster-20186.70972,Cluster-20186.42015,Cluster-20186.13502,Cluster-20186.80684,Cluster-29824.0,Cluster-20186.30641,Cluster-20186.30640,Cluster-14638.0,Cluster-20186.59917,Cluster-20186.91962,Cluste…
Metabolism	Amino acid metabolism	Phenylalanine, tyrosine and tryptophan biosynthesis	ko00400	168	Cluster-20186.94095,Cluster-20186.58894,Cluster-20186.29000,Cluster-20186.50375,Cluster-20186.51378,Cluster-20186.26580,Cluster-20186.37320,Cluster-20186.96166,Cluster-20186.39078,Cluster-20186.20732,Cluster-20186.12967,Cluster-20186.34737,Cluster-9774.0,Cluster-20186.106086,Cluster-20186.16953,Cluster-30909.0,Cluster-20186.22119,Cluster-20186.86247,Cluster-20186.61701,Cluster-20186.19775,Cluster…
Metabolism	Amino acid metabolism	Tryptophan metabolism	ko00380	170	Cluster-20186.35440,Cluster-20186.100861,Cluster-1935.0,Cluster-20186.59244,Cluster-20186.71753,Cluster-20186.4537,Cluster-31190.0,Cluster-21608.0,Cluster-20186.27118,Cluster-16223.0,Cluster-20186.62716,Cluster-6440.0,Cluster-20186.55407,Cluster-29867.1,Cluster-20186.11542,Cluster-26477.1,Cluster-20186.80697,Cluster-20186.59703,Cluster-25188.0,Cluster-20186.11480,Cluster-20186.32658,Cluster-20186…
Metabolism	Amino acid metabolism	Tyrosine metabolism	ko00350	191	Cluster-4826.0,Cluster-20186.16953,Cluster-23639.0,Cluster-20186.51740,Cluster-20186.87442,Cluster-3734.0,Cluster-23639.1,Cluster-10293.3,Cluster-20186.75971,Cluster-20186.24512,Cluster-23188.0,Cluster-14952.0,Cluster-9774.0,Cluster-20186.54903,Cluster-4441.0,Cluster-20186.72018,Cluster-20186.27280,Cluster-20186.94095,Cluster-20186.47701,Cluster-20186.50375,Cluster-20186.62892,Cluster-20186.47792…
Metabolism	Amino acid metabolism	Valine, leucine and isoleucine biosynthesis	ko00290	71	Cluster-26658.1,Cluster-20186.6631,Cluster-20774.0,Cluster-20186.80263,Cluster-20186.55166,Cluster-20186.1918,Cluster-20186.98669,Cluster-20186.40892,Cluster-20186.83699,Cluster-20186.92283,Cluster-20186.29933,Cluster-14770.0,Cluster-20186.92038,Cluster-20186.60053,Cluster-20186.36122,Cluster-31123.0,Cluster-20186.50424,Cluster-20186.92037,Cluster-20186.36121,Cluster-30157.0,Cluster-20186.34751,C…
Metabolism	Amino acid metabolism	Valine, leucine and isoleucine degradation	ko00280	288	Cluster-20186.56864,Cluster-20186.20017,Cluster-20186.81869,Cluster-31131.0,Cluster-20186.38876,Cluster-16223.1,Cluster-20186.84457,Cluster-20186.63194,Cluster-27599.0,Cluster-26168.1,Cluster-20186.40870,Cluster-6470.0,Cluster-20186.83406,Cluster-20186.90914,Cluster-20186.72335,Cluster-20186.90351,Cluster-20186.75926,Cluster-26733.0,Cluster-20186.63193,Cluster-17120.0,Cluster-20186.45210,Cluster-…
Metabolism	Biosynthesis of other secondary metabolites	Anthocyanin biosynthesis	ko00942	15	Cluster-30874.1,Cluster-20186.55861,Cluster-30874.0,Cluster-20186.47699,Cluster-20186.55666,Cluster-24849.0,Cluster-20186.51897,Cluster-20186.52881,Cluster-20186.12816,Cluster-21832.0,Cluster-24849.1,Cluster-20186.58765,Cluster-20186.58868,Cluster-20186.48782,Cluster-20186.65467
Metabolism	Biosynthesis of other secondary metabolites	Betalain biosynthesis	ko00965	4	Cluster-20186.94420,Cluster-20500.0,Cluster-20186.33087,Cluster-10335.0
Metabolism	Biosynthesis of other secondary metabolites	Caffeine metabolism	ko00232	18	Cluster-13116.0,Cluster-8846.0,Cluster-20186.33087,Cluster-19741.0,Cluster-12215.0,Cluster-20186.43691,Cluster-20186.70292,Cluster-10335.0,Cluster-20186.64539,Cluster-30611.0,Cluster-23172.0,Cluster-20186.62631,Cluster-16082.0,Cluster-20500.0,Cluster-452.0,Cluster-20186.55399,Cluster-27952.0,Cluster-20186.94420
Metabolism	Biosynthesis of other secondary metabolites	Flavone and flavonol biosynthesis	ko00944	30	Cluster-20186.90864,Cluster-20186.51683,Cluster-20186.57259,Cluster-20186.57258,Cluster-20186.37500,Cluster-20186.28847,Cluster-20186.57314,Cluster-20186.6088,Cluster-20186.6255,Cluster-20186.96614,Cluster-20186.78600,Cluster-20186.54755,Cluster-20186.56468,Cluster-20186.6253,Cluster-20186.17806,Cluster-20186.57312,Cluster-20186.68350,Cluster-20186.33572,Cluster-20186.72045,Cluster-20186.56419,Cl…
Metabolism	Biosynthesis of other secondary metabolites	Flavonoid biosynthesis	ko00941	96	Cluster-8737.0,Cluster-20186.17566,Cluster-20186.30921,Cluster-20186.104118,Cluster-30410.0,Cluster-20186.56994,Cluster-20186.5394,Cluster-20186.57501,Cluster-6006.0,Cluster-20186.70513,Cluster-20186.15388,Cluster-20186.95804,Cluster-25781.0,Cluster-20186.3486,Cluster-20980.0,Cluster-20186.46212,Cluster-23344.0,Cluster-20186.55025,Cluster-20186.15390,Cluster-20186.45333,Cluster-11872.0,Cluster-20…
Metabolism	Biosynthesis of other secondary metabolites	Glucosinolate biosynthesis	ko00966	24	Cluster-30157.0,Cluster-20186.92037,Cluster-20186.51492,Cluster-30157.1,Cluster-31123.0,Cluster-12215.0,Cluster-20186.49426,Cluster-28141.0,Cluster-20186.43691,Cluster-20186.80262,Cluster-13116.0,Cluster-20186.80263,Cluster-20186.87966,Cluster-20186.19706,Cluster-20186.17905,Cluster-20186.22080,Cluster-23172.0,Cluster-20186.92038,Cluster-20186.62631,Cluster-20186.25713,Cluster-20186.92039,Cluster…
Metabolism	Biosynthesis of other secondary metabolites	Indole alkaloid biosynthesis	ko00901	1	Cluster-20186.40675
Metabolism	Biosynthesis of other secondary metabolites	Isoflavonoid biosynthesis	ko00943	8	Cluster-20186.2625,Cluster-8236.0,Cluster-22000.0,Cluster-24460.2,Cluster-20186.56743,Cluster-3646.0,Cluster-20186.2623,Cluster-20186.7427
Metabolism	Biosynthesis of other secondary metabolites	Isoquinoline alkaloid biosynthesis	ko00950	95	Cluster-20186.59918,Cluster-20186.54422,Cluster-20186.62458,Cluster-20186.60543,Cluster-20186.57522,Cluster-20186.59874,Cluster-20186.40507,Cluster-20186.3430,Cluster-27991.1,Cluster-20186.94096,Cluster-617.0,Cluster-20186.38812,Cluster-232.0,Cluster-20186.82674,Cluster-20186.30642,Cluster-20186.62200,Cluster-23506.0,Cluster-20186.85057,Cluster-12869.0,Cluster-30330.0,Cluster-133.0,Cluster-20186.…
Metabolism	Biosynthesis of other secondary metabolites	Monobactam biosynthesis	ko00261	61	Cluster-20186.55511,Cluster-5124.0,Cluster-20186.95788,Cluster-20186.95786,Cluster-20186.53488,Cluster-31963.0,Cluster-20186.8344,Cluster-20186.55443,Cluster-20186.70110,Cluster-20186.61204,Cluster-20186.70109,Cluster-20186.70111,Cluster-20186.70108,Cluster-20186.71032,Cluster-20186.43813,Cluster-20186.54202,Cluster-20186.4310,Cluster-20186.5296,Cluster-18109.0,Cluster-20186.65202,Cluster-20186.9…
Metabolism	Biosynthesis of other secondary metabolites	Phenylpropanoid biosynthesis	ko00940	394	Cluster-20186.34952,Cluster-19340.0,Cluster-20186.47984,Cluster-20186.11956,Cluster-18807.1,Cluster-20186.24606,Cluster-20186.80461,Cluster-20186.52966,Cluster-17044.0,Cluster-20186.38638,Cluster-20186.42255,Cluster-29628.1,Cluster-20186.36792,Cluster-16556.0,Cluster-23261.0,Cluster-20186.25055,Cluster-30475.0,Cluster-20186.33283,Cluster-20186.52036,Cluster-14950.1,Cluster-14993.0,Cluster-20186.1…
Metabolism	Biosynthesis of other secondary metabolites	Stilbenoid, diarylheptanoid and gingerol biosynthesis	ko00945	82	Cluster-8737.0,Cluster-20186.17566,Cluster-20186.2622,Cluster-20186.30921,Cluster-20186.104118,Cluster-20186.59923,Cluster-20186.56994,Cluster-20186.57501,Cluster-6006.0,Cluster-25781.0,Cluster-20186.46212,Cluster-23344.0,Cluster-20186.55025,Cluster-20186.45333,Cluster-3378.0,Cluster-20186.25548,Cluster-20186.78012,Cluster-20186.27580,Cluster-20186.93227,Cluster-20186.27579,Cluster-25626.0,Cluste…
Metabolism	Biosynthesis of other secondary metabolites	Tropane, piperidine and pyridine alkaloid biosynthesis	ko00960	101	Cluster-20186.90302,Cluster-133.0,Cluster-20186.12962,Cluster-20186.24546,Cluster-20186.47018,Cluster-20186.82674,Cluster-20186.30642,Cluster-23506.0,Cluster-20186.62200,Cluster-8317.0,Cluster-20186.38812,Cluster-20186.85057,Cluster-30330.0,Cluster-12869.0,Cluster-9506.1,Cluster-20186.59874,Cluster-20186.40507,Cluster-20186.57522,Cluster-20186.94096,Cluster-20186.3430,Cluster-27991.1,Cluster-2018…
Metabolism	Carbohydrate metabolism	Amino sugar and nucleotide sugar metabolism	ko00520	543	Cluster-30342.0,Cluster-20186.105368,Cluster-20186.65734,Cluster-20186.83053,Cluster-20186.62057,Cluster-20186.56985,Cluster-20186.45873,Cluster-20186.90093,Cluster-15915.0,Cluster-20186.53734,Cluster-20186.98317,Cluster-22564.0,Cluster-20186.65508,Cluster-20186.89359,Cluster-20186.69840,Cluster-20186.39374,Cluster-20186.28533,Cluster-20186.23998,Cluster-20186.46655,Cluster-23406.0,Cluster-20186.…
Metabolism	Carbohydrate metabolism	Ascorbate and aldarate metabolism	ko00053	186	Cluster-20186.63126,Cluster-20186.59104,Cluster-16595.0,Cluster-20186.59702,Cluster-20186.52238,Cluster-9039.0,Cluster-20186.69719,Cluster-20186.57459,Cluster-20186.94200,Cluster-20186.34099,Cluster-28756.1,Cluster-18751.0,Cluster-20186.40296,Cluster-20186.59245,Cluster-12535.1,Cluster-20186.51036,Cluster-20186.54970,Cluster-20186.38152,Cluster-20186.59991,Cluster-27059.0,Cluster-20186.82416,Clus…
Metabolism	Carbohydrate metabolism	Butanoate metabolism	ko00650	94	Cluster-14353.0,Cluster-26343.0,Cluster-20186.72335,Cluster-20186.54906,Cluster-20186.63553,Cluster-15596.0,Cluster-20186.74921,Cluster-26658.0,Cluster-20186.59144,Cluster-2426.0,Cluster-20186.49138,Cluster-26733.0,Cluster-20186.59571,Cluster-7118.0,Cluster-20186.63446,Cluster-21117.0,Cluster-1141.0,Cluster-764.0,Cluster-15231.0,Cluster-20186.57107,Cluster-14884.0,Cluster-20186.94421,Cluster-2347…
Metabolism	Carbohydrate metabolism	C5-Branched dibasic acid metabolism	ko00660	30	Cluster-20186.40891,Cluster-20186.54906,Cluster-20186.40892,Cluster-20186.83699,Cluster-20186.13753,Cluster-26343.0,Cluster-19715.0,Cluster-20186.60053,Cluster-20186.54907,Cluster-25083.0,Cluster-19715.1,Cluster-26658.1,Cluster-20186.1918,Cluster-20186.74921,Cluster-9777.0,Cluster-6931.0,Cluster-20186.16617,Cluster-20186.55166,Cluster-26658.0,Cluster-20186.39893,Cluster-26481.0,Cluster-20186.1661…
Metabolism	Carbohydrate metabolism	Citrate cycle (TCA cycle)	ko00020	368	Cluster-20186.59040,Cluster-20186.49763,Cluster-22424.0,Cluster-20186.43668,Cluster-5750.0,Cluster-20186.53907,Cluster-20186.58157,Cluster-20186.36455,Cluster-20186.48516,Cluster-20186.62002,Cluster-203.0,Cluster-24562.0,Cluster-5365.0,Cluster-9781.0,Cluster-6464.0,Cluster-20186.56066,Cluster-21451.0,Cluster-20186.66829,Cluster-20186.56106,Cluster-20186.21289,Cluster-20186.8698,Cluster-20186.9219…
Metabolism	Carbohydrate metabolism	Fructose and mannose metabolism	ko00051	340	Cluster-20186.81354,Cluster-20186.9735,Cluster-20186.55188,Cluster-31819.0,Cluster-20186.23158,Cluster-19065.0,Cluster-20186.11747,Cluster-20186.45109,Cluster-20186.64212,Cluster-20186.79093,Cluster-20186.66616,Cluster-20186.29499,Cluster-20186.90847,Cluster-20186.52340,Cluster-20186.3627,Cluster-6373.0,Cluster-20186.64211,Cluster-20186.14377,Cluster-20186.59201,Cluster-20186.9677,Cluster-20186.6…
Metabolism	Carbohydrate metabolism	Galactose metabolism	ko00052	251	Cluster-20186.52013,Cluster-20186.95510,Cluster-20186.76592,Cluster-20186.31357,Cluster-7995.0,Cluster-20186.51068,Cluster-20186.55934,Cluster-3692.0,Cluster-2707.0,Cluster-20186.24552,Cluster-20186.57321,Cluster-20186.21447,Cluster-20186.38566,Cluster-20186.69175,Cluster-20186.12811,Cluster-20186.31323,Cluster-20186.12422,Cluster-20186.33132,Cluster-20186.29572,Cluster-19068.0,Cluster-16521.2,Cl…
Metabolism	Carbohydrate metabolism	Glycolysis / Gluconeogenesis	ko00010	687	Cluster-20186.35899,Cluster-2412.0,Cluster-12590.0,Cluster-20186.21450,Cluster-1935.0,Cluster-21879.0,Cluster-20186.57687,Cluster-20186.49827,Cluster-20186.96848,Cluster-9157.0,Cluster-8392.0,Cluster-20186.32083,Cluster-20186.85456,Cluster-16223.0,Cluster-1461.0,Cluster-20186.59703,Cluster-20186.68132,Cluster-20186.49188,Cluster-20186.38567,Cluster-8414.0,Cluster-20186.55201,Cluster-20186.31514,C…
Metabolism	Carbohydrate metabolism	Glyoxylate and dicarboxylate metabolism	ko00630	404	Cluster-20186.32656,Cluster-20186.4910,Cluster-10525.2,Cluster-20186.99304,Cluster-20186.52530,Cluster-596.0,Cluster-20186.59951,Cluster-20186.54715,Cluster-31687.0,Cluster-20186.57008,Cluster-20186.14007,Cluster-26733.0,Cluster-20186.93876,Cluster-16367.0,Cluster-20186.43790,Cluster-16050.0,Cluster-20186.102458,Cluster-20186.77267,Cluster-20186.48121,Cluster-20186.92194,Cluster-6955.0,Cluster-66…
Metabolism	Carbohydrate metabolism	Inositol phosphate metabolism	ko00562	360	Cluster-20186.97041,Cluster-20186.57004,Cluster-20186.26292,Cluster-20186.62944,Cluster-20186.55122,Cluster-18063.0,Cluster-20186.68501,Cluster-14557.0,Cluster-26352.1,Cluster-20186.64381,Cluster-20186.68207,Cluster-20186.27021,Cluster-28050.0,Cluster-20186.72688,Cluster-19489.0,Cluster-11022.0,Cluster-20186.97422,Cluster-20186.45271,Cluster-20186.93282,Cluster-20186.41952,Cluster-20186.17668,Clu…
Metabolism	Carbohydrate metabolism	Pentose and glucuronate interconversions	ko00040	270	Cluster-20186.68018,Cluster-20186.34176,Cluster-20186.45058,Cluster-20186.97433,Cluster-20186.55209,Cluster-20186.49016,Cluster-20186.95992,Cluster-20186.64208,Cluster-20186.79951,Cluster-7433.0,Cluster-20186.96491,Cluster-14328.0,Cluster-24957.2,Cluster-20186.17289,Cluster-20186.59989,Cluster-12811.1,Cluster-20186.96828,Cluster-12125.0,Cluster-20186.689,Cluster-20186.59022,Cluster-20186.75927,Cl…
Metabolism	Carbohydrate metabolism	Pentose phosphate pathway	ko00030	318	Cluster-16320.1,Cluster-20186.100367,Cluster-20186.38911,Cluster-31176.0,Cluster-20186.55074,Cluster-471.0,Cluster-24709.2,Cluster-20186.52717,Cluster-20186.53399,Cluster-20186.26522,Cluster-20186.61362,Cluster-15346.0,Cluster-20186.79917,Cluster-22416.0,Cluster-15764.0,Cluster-26099.0,Cluster-22473.0,Cluster-20186.52175,Cluster-20186.56075,Cluster-20186.79723,Cluster-29852.0,Cluster-20186.61837,…
Metabolism	Carbohydrate metabolism	Propanoate metabolism	ko00640	153	Cluster-20186.31200,Cluster-20186.63166,Cluster-20186.55511,Cluster-14273.0,Cluster-20186.24508,Cluster-20186.2834,Cluster-20186.40086,Cluster-20186.5373,Cluster-20186.68063,Cluster-14869.0,Cluster-20186.60830,Cluster-20186.78288,Cluster-3345.0,Cluster-20186.5296,Cluster-20186.46312,Cluster-20186.27025,Cluster-20186.61162,Cluster-20186.46092,Cluster-20186.61471,Cluster-20186.98170,Cluster-2800.0,…
Metabolism	Carbohydrate metabolism	Pyruvate metabolism	ko00620	485	Cluster-20186.35182,Cluster-20186.89236,Cluster-32089.0,Cluster-20186.33121,Cluster-28830.0,Cluster-20186.23426,Cluster-20186.51407,Cluster-20186.33446,Cluster-18569.0,Cluster-20186.25748,Cluster-20186.40087,Cluster-32199.0,Cluster-30301.0,Cluster-20186.58117,Cluster-32292.0,Cluster-20186.84098,Cluster-20186.25669,Cluster-20186.24505,Cluster-4428.0,Cluster-20186.56761,Cluster-20186.5724,Cluster-2…
Metabolism	Carbohydrate metabolism	Starch and sucrose metabolism	ko00500	735	Cluster-20186.26819,Cluster-20186.95904,Cluster-20186.39479,Cluster-20186.41636,Cluster-20186.64450,Cluster-20186.74643,Cluster-20186.32792,Cluster-26236.0,Cluster-28273.1,Cluster-20186.84222,Cluster-20186.98916,Cluster-20186.98318,Cluster-20186.8434,Cluster-20186.53135,Cluster-20186.45617,Cluster-19778.0,Cluster-20186.94128,Cluster-20186.49460,Cluster-20186.95632,Cluster-20186.61955,Cluster-2018…
Metabolism	Energy metabolism	Carbon fixation in photosynthetic organisms	ko00710	466	Cluster-20186.85456,Cluster-152.0,Cluster-20186.75523,Cluster-20186.68689,Cluster-20186.80787,Cluster-20186.103782,Cluster-20186.51368,Cluster-20186.74409,Cluster-20186.45329,Cluster-9431.0,Cluster-20186.98200,Cluster-20186.57064,Cluster-20186.68580,Cluster-1461.0,Cluster-20186.68132,Cluster-20186.54263,Cluster-19635.0,Cluster-21879.0,Cluster-8569.0,Cluster-6617.0,Cluster-20186.62398,Cluster-2018…
Metabolism	Energy metabolism	Nitrogen metabolism	ko00910	144	Cluster-20186.54846,Cluster-20186.56532,Cluster-20186.55366,Cluster-20186.87073,Cluster-1097.0,Cluster-26221.0,Cluster-20186.14927,Cluster-20186.26940,Cluster-11163.0,Cluster-20186.57835,Cluster-8912.0,Cluster-27911.0,Cluster-20186.5241,Cluster-23980.0,Cluster-20186.30977,Cluster-20186.73623,Cluster-20186.48800,Cluster-20186.57779,Cluster-21680.0,Cluster-20186.58464,Cluster-20186.60709,Cluster-20…
Metabolism	Energy metabolism	Oxidative phosphorylation	ko00190	714	Cluster-8832.0,Cluster-20186.102289,Cluster-30641.0,Cluster-10490.0,Cluster-564.0,Cluster-14148.0,Cluster-17453.0,Cluster-20186.49203,Cluster-20186.54945,Cluster-19257.0,Cluster-3251.0,Cluster-20186.56127,Cluster-20186.5259,Cluster-21652.0,Cluster-11613.0,Cluster-20186.35936,Cluster-20186.58966,Cluster-31200.0,Cluster-20186.46063,Cluster-20186.44557,Cluster-20186.60130,Cluster-20186.8736,Cluster-…
Metabolism	Energy metabolism	Photosynthesis	ko00195	231	Cluster-22111.0,Cluster-20186.54480,Cluster-20186.56966,Cluster-28997.0,Cluster-20186.101275,Cluster-20186.54890,Cluster-20186.55417,Cluster-24602.1,Cluster-20186.6138,Cluster-30265.0,Cluster-20186.64538,Cluster-4659.0,Cluster-20186.104734,Cluster-20186.62142,Cluster-418.0,Cluster-20186.50032,Cluster-20186.56040,Cluster-12487.2,Cluster-8488.0,Cluster-295.0,Cluster-20186.103780,Cluster-573.0,Clust…
Metabolism	Energy metabolism	Photosynthesis - antenna proteins	ko00196	81	Cluster-20186.5041,Cluster-20186.56903,Cluster-863.0,Cluster-20186.4517,Cluster-150.0,Cluster-20186.55630,Cluster-20186.55350,Cluster-20186.55395,Cluster-283.1,Cluster-20186.102964,Cluster-29136.1,Cluster-19017.0,Cluster-20186.55147,Cluster-20186.5031,Cluster-10268.0,Cluster-20186.55512,Cluster-3580.1,Cluster-20186.55270,Cluster-29136.0,Cluster-20186.55791,Cluster-1689.1,Cluster-1356.0,Cluster-20…
Metabolism	Energy metabolism	Sulfur metabolism	ko00920	127	Cluster-20186.27746,Cluster-20186.95788,Cluster-20186.71672,Cluster-20186.45214,Cluster-20186.74285,Cluster-20186.87252,Cluster-20186.95786,Cluster-20186.15123,Cluster-20186.1248,Cluster-20186.24659,Cluster-20186.98578,Cluster-20186.70110,Cluster-20186.10487,Cluster-25723.0,Cluster-20186.55360,Cluster-20186.70111,Cluster-20186.56382,Cluster-24749.0,Cluster-20186.13936,Cluster-20186.5331,Cluster-2…
Metabolism	Glycan biosynthesis and metabolism	Glycosaminoglycan degradation	ko00531	80	Cluster-20186.41201,Cluster-20186.73597,Cluster-20186.76595,Cluster-20186.24975,Cluster-20186.6818,Cluster-20186.87851,Cluster-20186.88486,Cluster-24451.0,Cluster-20186.958,Cluster-7072.0,Cluster-20186.96703,Cluster-20186.105218,Cluster-20186.22728,Cluster-20186.103684,Cluster-20186.19984,Cluster-20186.73594,Cluster-20186.19051,Cluster-20186.17628,Cluster-11945.0,Cluster-20186.52014,Cluster-20186…
Metabolism	Glycan biosynthesis and metabolism	Glycosphingolipid biosynthesis - ganglio series	ko00604	37	Cluster-24451.0,Cluster-23598.0,Cluster-20186.87851,Cluster-20186.47996,Cluster-20186.32837,Cluster-7072.0,Cluster-20186.76595,Cluster-20186.79504,Cluster-20186.44564,Cluster-20186.6818,Cluster-20186.76590,Cluster-20186.47994,Cluster-20186.52014,Cluster-20186.19051,Cluster-11945.0,Cluster-5033.0,Cluster-20186.1245,Cluster-3692.0,Cluster-20186.94222,Cluster-20186.47639,Cluster-20186.32838,Cluster-…
Metabolism	Glycan biosynthesis and metabolism	Glycosphingolipid biosynthesis - globo series	ko00603	33	Cluster-23598.0,Cluster-24451.0,Cluster-7072.0,Cluster-16738.0,Cluster-20560.0,Cluster-20186.81294,Cluster-20186.19051,Cluster-20186.92722,Cluster-11945.0,Cluster-5570.0,Cluster-7874.0,Cluster-5033.0,Cluster-27544.0,Cluster-9245.0,Cluster-7995.0,Cluster-20186.92721,Cluster-20186.79510,Cluster-20186.1245,Cluster-6609.0,Cluster-20186.14928,Cluster-20186.14450,Cluster-20186.105486,Cluster-20186.4763…
Metabolism	Glycan biosynthesis and metabolism	Glycosylphosphatidylinositol(GPI)-anchor biosynthesis	ko00563	142	Cluster-20186.14281,Cluster-20186.104354,Cluster-20186.36831,Cluster-31867.1,Cluster-21657.0,Cluster-20186.48170,Cluster-20186.86104,Cluster-20186.16064,Cluster-20186.2290,Cluster-20186.105943,Cluster-20186.99939,Cluster-20186.95110,Cluster-20186.9646,Cluster-20186.78222,Cluster-20186.96667,Cluster-20186.101381,Cluster-20186.2291,Cluster-20186.81832,Cluster-20186.88189,Cluster-20186.9645,Cluster-…
Metabolism	Glycan biosynthesis and metabolism	N-Glycan biosynthesis	ko00510	249	Cluster-32099.0,Cluster-20186.55347,Cluster-20186.25356,Cluster-20186.20081,Cluster-20186.89371,Cluster-20186.92713,Cluster-20186.26706,Cluster-20186.76369,Cluster-20186.16821,Cluster-20186.66125,Cluster-20186.45322,Cluster-20186.24365,Cluster-17828.0,Cluster-20186.66127,Cluster-20186.69356,Cluster-20186.2479,Cluster-20186.35583,Cluster-20186.32957,Cluster-20186.66126,Cluster-20186.87998,Cluster-…
Metabolism	Glycan biosynthesis and metabolism	Other glycan degradation	ko00511	128	Cluster-20186.47996,Cluster-23598.0,Cluster-20186.78343,Cluster-20186.60325,Cluster-20186.43432,Cluster-20186.58981,Cluster-20186.32837,Cluster-20186.64490,Cluster-20186.18895,Cluster-20186.78338,Cluster-20186.31757,Cluster-20186.81469,Cluster-20186.47994,Cluster-20186.43431,Cluster-20186.19677,Cluster-20186.30008,Cluster-20330.0,Cluster-20186.51460,Cluster-20186.56514,Cluster-20186.2012,Cluster-…
Metabolism	Glycan biosynthesis and metabolism	Other types of O-glycan biosynthesis	ko00514	41	Cluster-32595.0,Cluster-20186.10222,Cluster-20186.74034,Cluster-20186.83437,Cluster-20186.74235,Cluster-4430.0,Cluster-20186.9025,Cluster-20186.31686,Cluster-20186.70444,Cluster-20186.81634,Cluster-20186.9024,Cluster-15320.0,Cluster-20186.63331,Cluster-20186.78811,Cluster-20186.69230,Cluster-20186.23292,Cluster-20186.27090,Cluster-8110.0,Cluster-20186.74236,Cluster-20186.78699,Cluster-20186.70065…
Metabolism	Lipid metabolism	Arachidonic acid metabolism	ko00590	69	Cluster-1884.0,Cluster-20186.75601,Cluster-20186.63217,Cluster-9962.0,Cluster-26425.0,Cluster-20186.75600,Cluster-20186.74586,Cluster-20186.4421,Cluster-22388.0,Cluster-20186.97821,Cluster-20186.102037,Cluster-21409.0,Cluster-20186.105106,Cluster-28803.0,Cluster-20186.13867,Cluster-12917.0,Cluster-22388.1,Cluster-17457.0,Cluster-20186.38586,Cluster-16135.0,Cluster-20186.66675,Cluster-20186.3515,C…
Metabolism	Lipid metabolism	Biosynthesis of unsaturated fatty acids	ko01040	183	Cluster-20186.26587,Cluster-20186.79660,Cluster-20186.79043,Cluster-20186.71923,Cluster-20186.79042,Cluster-10061.0,Cluster-20186.55980,Cluster-20186.73185,Cluster-20186.70034,Cluster-20186.1163,Cluster-20986.0,Cluster-20186.52515,Cluster-20186.36498,Cluster-20186.47724,Cluster-20186.56965,Cluster-20186.4263,Cluster-20186.77989,Cluster-20186.69653,Cluster-20186.34936,Cluster-20186.44974,Cluster-2…
Metabolism	Lipid metabolism	Cutin, suberine and wax biosynthesis	ko00073	87	Cluster-20186.81156,Cluster-10940.0,Cluster-20186.70774,Cluster-20186.55803,Cluster-19458.0,Cluster-20186.7918,Cluster-20186.8558,Cluster-8077.0,Cluster-20186.104415,Cluster-20186.9281,Cluster-19458.4,Cluster-27007.0,Cluster-20186.14086,Cluster-20186.104413,Cluster-20186.7495,Cluster-20186.104414,Cluster-20186.104417,Cluster-20186.100759,Cluster-20186.3624,Cluster-20186.40851,Cluster-3063.0,Clust…
Metabolism	Lipid metabolism	Ether lipid metabolism	ko00565	141	Cluster-20186.49611,Cluster-20186.76089,Cluster-20186.72960,Cluster-22388.1,Cluster-20186.76087,Cluster-21409.0,Cluster-287.0,Cluster-29815.0,Cluster-20186.56124,Cluster-20186.28725,Cluster-22388.0,Cluster-32020.0,Cluster-20186.79636,Cluster-20186.74272,Cluster-20186.76086,Cluster-20186.17669,Cluster-20186.39275,Cluster-20186.36772,Cluster-20186.103882,Cluster-20186.70261,Cluster-20186.46957,Clus…
Metabolism	Lipid metabolism	Fatty acid biosynthesis	ko00061	171	Cluster-20186.50786,Cluster-20186.52024,Cluster-5523.0,Cluster-20186.34152,Cluster-20186.57023,Cluster-20186.57626,Cluster-20186.46507,Cluster-20186.30687,Cluster-20186.40087,Cluster-14382.0,Cluster-11612.0,Cluster-20186.24505,Cluster-20186.66637,Cluster-20186.93081,Cluster-20186.23426,Cluster-20186.76549,Cluster-20186.50259,Cluster-20186.71015,Cluster-20186.7372,Cluster-20186.64815,Cluster-20186…
Metabolism	Lipid metabolism	Fatty acid degradation	ko00071	264	Cluster-6728.0,Cluster-26511.0,Cluster-20193.0,Cluster-20186.44347,Cluster-20186.31820,Cluster-16351.0,Cluster-13772.0,Cluster-20186.56724,Cluster-20186.75930,Cluster-5854.0,Cluster-12221.0,Cluster-17574.0,Cluster-27834.0,Cluster-20186.99017,Cluster-19810.0,Cluster-20186.34026,Cluster-6490.1,Cluster-16487.0,Cluster-10029.0,Cluster-20186.73683,Cluster-11382.0,Cluster-5633.0,Cluster-20186.23855,Clu…
Metabolism	Lipid metabolism	Fatty acid elongation	ko00062	127	Cluster-20186.17314,Cluster-20186.82031,Cluster-6810.0,Cluster-11213.0,Cluster-3285.0,Cluster-20186.32705,Cluster-7133.0,Cluster-20186.60513,Cluster-20186.57447,Cluster-20186.48167,Cluster-7781.0,Cluster-20186.53106,Cluster-20186.23965,Cluster-20186.97794,Cluster-20186.60511,Cluster-20186.50782,Cluster-20186.53935,Cluster-20186.53609,Cluster-20186.12449,Cluster-20186.92338,Cluster-20186.26544,Clu…
Metabolism	Lipid metabolism	Glycerolipid metabolism	ko00561	303	Cluster-20186.22072,Cluster-20186.92372,Cluster-20186.83313,Cluster-24446.0,Cluster-20186.54886,Cluster-20186.2237,Cluster-20186.52918,Cluster-20186.19990,Cluster-20186.6141,Cluster-20186.62885,Cluster-17411.0,Cluster-20186.59243,Cluster-20186.93449,Cluster-20186.30437,Cluster-20186.18689,Cluster-20186.38923,Cluster-12221.0,Cluster-20186.73301,Cluster-20186.19991,Cluster-20186.86333,Cluster-5854.…
Metabolism	Lipid metabolism	Glycerophospholipid metabolism	ko00564	491	Cluster-20186.3733,Cluster-20186.74272,Cluster-28128.1,Cluster-20186.4535,Cluster-20186.20706,Cluster-20186.79636,Cluster-32020.0,Cluster-287.0,Cluster-29815.0,Cluster-20186.56124,Cluster-24258.0,Cluster-20186.36093,Cluster-21409.0,Cluster-20186.3621,Cluster-20186.48568,Cluster-20186.36091,Cluster-20186.76087,Cluster-20186.76281,Cluster-20186.86177,Cluster-22388.1,Cluster-26921.0,Cluster-20232.0,…
Metabolism	Lipid metabolism	Linoleic acid metabolism	ko00591	71	Cluster-12268.0,Cluster-20186.3868,Cluster-21071.0,Cluster-20186.64027,Cluster-20186.35032,Cluster-24890.1,Cluster-20186.54566,Cluster-23929.0,Cluster-22388.0,Cluster-21409.0,Cluster-20186.49447,Cluster-20186.86377,Cluster-22388.1,Cluster-20186.98389,Cluster-20186.95112,Cluster-23610.0,Cluster-5766.0,Cluster-24890.0,Cluster-20186.95114,Cluster-20186.51627,Cluster-20186.44602,Cluster-20186.55472,C…
Metabolism	Lipid metabolism	Sphingolipid metabolism	ko00600	151	Cluster-20186.58519,Cluster-10912.0,Cluster-20186.28201,Cluster-20186.66503,Cluster-20186.76592,Cluster-20186.58518,Cluster-7925.1,Cluster-20186.52013,Cluster-3692.0,Cluster-20186.86993,Cluster-7995.0,Cluster-16777.0,Cluster-3402.0,Cluster-20186.45365,Cluster-20186.51243,Cluster-27598.0,Cluster-20186.17983,Cluster-20186.80314,Cluster-20186.76590,Cluster-20186.99870,Cluster-20186.26804,Cluster-201…
Metabolism	Lipid metabolism	Steroid biosynthesis	ko00100	105	Cluster-20186.12754,Cluster-25129.0,Cluster-20186.79400,Cluster-20186.34334,Cluster-20186.35446,Cluster-23725.0,Cluster-20186.67696,Cluster-20186.6009,Cluster-30971.0,Cluster-20186.51951,Cluster-20186.56976,Cluster-20186.32059,Cluster-20186.6590,Cluster-20186.32398,Cluster-20186.22730,Cluster-26397.0,Cluster-20186.40335,Cluster-20186.92773,Cluster-20186.52374,Cluster-20186.46625,Cluster-20186.274…
Metabolism	Lipid metabolism	Synthesis and degradation of ketone bodies	ko00072	27	Cluster-12581.0,Cluster-26733.0,Cluster-20186.49138,Cluster-8977.0,Cluster-6490.1,Cluster-20186.59144,Cluster-16632.1,Cluster-20186.43781,Cluster-18264.0,Cluster-10029.0,Cluster-20186.49139,Cluster-12581.1,Cluster-20186.72335,Cluster-20186.80201,Cluster-6694.0,Cluster-20186.66157,Cluster-3345.0,Cluster-14869.0,Cluster-12035.0,Cluster-20186.47997,Cluster-20186.59143,Cluster-20186.41942,Cluster-201…
Metabolism	Lipid metabolism	alpha-Linolenic acid metabolism	ko00592	194	Cluster-18416.1,Cluster-20193.0,Cluster-24890.0,Cluster-20186.95112,Cluster-20186.85872,Cluster-20186.21859,Cluster-20186.1445,Cluster-3213.0,Cluster-3217.0,Cluster-20186.87877,Cluster-20186.51627,Cluster-20186.25971,Cluster-20186.84830,Cluster-4949.0,Cluster-27834.1,Cluster-20186.16658,Cluster-20076.0,Cluster-20186.1443,Cluster-27834.0,Cluster-20186.81869,Cluster-20186.24402,Cluster-20186.95971,…
Metabolism	Metabolism of cofactors and vitamins	Biotin metabolism	ko00780	51	Cluster-20186.53682,Cluster-20186.13320,Cluster-20186.5086,Cluster-20186.5083,Cluster-20186.47359,Cluster-1077.0,Cluster-20186.65825,Cluster-20186.49163,Cluster-20186.106496,Cluster-23138.0,Cluster-20186.18278,Cluster-20186.49161,Cluster-20186.53683,Cluster-20186.35196,Cluster-31674.0,Cluster-20186.51218,Cluster-20186.60202,Cluster-20186.61315,Cluster-20186.90736,Cluster-20186.74015,Cluster-20186…
Metabolism	Metabolism of cofactors and vitamins	Folate biosynthesis	ko00790	50	Cluster-20186.37629,Cluster-20186.52219,Cluster-20186.76982,Cluster-20186.13864,Cluster-20186.13865,Cluster-28124.0,Cluster-25765.0,Cluster-20186.89894,Cluster-20186.63905,Cluster-5299.3,Cluster-5299.5,Cluster-20186.82983,Cluster-27608.0,Cluster-20186.89088,Cluster-20186.90909,Cluster-20186.56130,Cluster-20186.49875,Cluster-20186.23220,Cluster-20186.44300,Cluster-20186.104207,Cluster-20186.26897,…
Metabolism	Metabolism of cofactors and vitamins	Lipoic acid metabolism	ko00785	8	Cluster-31096.0,Cluster-20186.46973,Cluster-20186.30822,Cluster-20186.17075,Cluster-20186.76711,Cluster-32388.0,Cluster-20186.48343,Cluster-20186.64456
Metabolism	Metabolism of cofactors and vitamins	Nicotinate and nicotinamide metabolism	ko00760	72	Cluster-20186.89829,Cluster-20186.23299,Cluster-20186.23302,Cluster-20186.71724,Cluster-20186.14760,Cluster-20186.47803,Cluster-20186.90621,Cluster-20186.89833,Cluster-20186.89827,Cluster-20186.89248,Cluster-20186.50236,Cluster-20186.28698,Cluster-20186.39704,Cluster-20186.42865,Cluster-20186.23804,Cluster-20186.77882,Cluster-26169.0,Cluster-20186.74944,Cluster-20186.23303,Cluster-20186.67290,Clu…
Metabolism	Metabolism of cofactors and vitamins	One carbon pool by folate	ko00670	107	Cluster-20186.45059,Cluster-20186.89062,Cluster-20186.55829,Cluster-20186.94835,Cluster-20186.16961,Cluster-25232.0,Cluster-20186.43719,Cluster-27141.0,Cluster-20186.15902,Cluster-20186.37629,Cluster-17330.0,Cluster-11003.0,Cluster-20186.51787,Cluster-5299.5,Cluster-5299.3,Cluster-10525.3,Cluster-27413.0,Cluster-20186.37169,Cluster-340.0,Cluster-20186.70511,Cluster-20186.16960,Cluster-20186.15900…
Metabolism	Metabolism of cofactors and vitamins	Pantothenate and CoA biosynthesis	ko00770	116	Cluster-20186.76244,Cluster-20186.83697,Cluster-14347.0,Cluster-20186.19115,Cluster-20186.90623,Cluster-20186.2779,Cluster-6399.0,Cluster-20186.87472,Cluster-20186.90618,Cluster-20186.16617,Cluster-9777.0,Cluster-20023.0,Cluster-29367.0,Cluster-18936.0,Cluster-25343.0,Cluster-20186.38641,Cluster-19715.0,Cluster-20186.26480,Cluster-20186.29245,Cluster-20186.49947,Cluster-20186.37509,Cluster-20186.…
Metabolism	Metabolism of cofactors and vitamins	Porphyrin and chlorophyll metabolism	ko00860	155	Cluster-20186.60813,Cluster-20186.54235,Cluster-6340.0,Cluster-1033.0,Cluster-31037.0,Cluster-20186.48773,Cluster-20973.0,Cluster-18095.0,Cluster-20393.0,Cluster-20186.65311,Cluster-10980.0,Cluster-20186.78050,Cluster-18384.2,Cluster-20186.31185,Cluster-20186.60049,Cluster-20186.44800,Cluster-20186.66694,Cluster-403.0,Cluster-20186.53196,Cluster-20186.16924,Cluster-7615.1,Cluster-7867.0,Cluster-2…
Metabolism	Metabolism of cofactors and vitamins	Riboflavin metabolism	ko00740	25	Cluster-20186.9598,Cluster-20186.48166,Cluster-425.0,Cluster-20186.39425,Cluster-20186.67368,Cluster-20186.55719,Cluster-32047.0,Cluster-20186.13688,Cluster-20186.68387,Cluster-20186.11546,Cluster-20186.13054,Cluster-20186.11545,Cluster-20186.57487,Cluster-20186.11547,Cluster-20186.46643,Cluster-9182.0,Cluster-20186.55430,Cluster-20186.9599,Cluster-20186.50509,Cluster-20186.20552,Cluster-20186.28…
Metabolism	Metabolism of cofactors and vitamins	Thiamine metabolism	ko00730	59	Cluster-616.2,Cluster-22387.1,Cluster-20186.103042,Cluster-20186.61110,Cluster-616.1,Cluster-22387.0,Cluster-20186.105726,Cluster-20186.53254,Cluster-20186.65420,Cluster-20186.91727,Cluster-20186.55787,Cluster-20186.54950,Cluster-20186.21779,Cluster-306.0,Cluster-20186.52634,Cluster-20186.96692,Cluster-20186.50466,Cluster-22387.2,Cluster-20186.103043,Cluster-20186.91725,Cluster-20186.97330,Cluste…
Metabolism	Metabolism of cofactors and vitamins	Ubiquinone and other terpenoid-quinone biosynthesis	ko00130	146	Cluster-20186.3591,Cluster-20186.6691,Cluster-20186.101883,Cluster-20186.87442,Cluster-20186.94095,Cluster-20186.7445,Cluster-5789.0,Cluster-809.0,Cluster-20186.13505,Cluster-1542.0,Cluster-20186.55594,Cluster-23261.0,Cluster-20186.44366,Cluster-20186.37155,Cluster-20186.51853,Cluster-20186.54149,Cluster-20186.24992,Cluster-20186.17745,Cluster-20186.84843,Cluster-20186.21311,Cluster-32012.0,Clust…
Metabolism	Metabolism of cofactors and vitamins	Vitamin B6 metabolism	ko00750	48	Cluster-20186.74594,Cluster-20186.56424,Cluster-20186.47068,Cluster-20186.63462,Cluster-14332.0,Cluster-20186.89433,Cluster-20186.44592,Cluster-20186.23380,Cluster-20186.77571,Cluster-20186.88225,Cluster-6390.0,Cluster-20186.54747,Cluster-20186.57111,Cluster-20186.91864,Cluster-26108.0,Cluster-20186.89434,Cluster-20186.53022,Cluster-20186.41497,Cluster-20186.66117,Cluster-20186.102655,Cluster-261…
Metabolism	Metabolism of other amino acids	Cyanoamino acid metabolism	ko00460	151	Cluster-20186.61972,Cluster-9872.0,Cluster-24060.0,Cluster-20186.50572,Cluster-20147.0,Cluster-22591.1,Cluster-20186.77953,Cluster-20186.8271,Cluster-22591.0,Cluster-16556.0,Cluster-10525.0,Cluster-30475.0,Cluster-20186.58777,Cluster-20186.24606,Cluster-20186.80461,Cluster-20186.42460,Cluster-20186.43719,Cluster-27141.0,Cluster-25723.0,Cluster-20186.30901,Cluster-20186.28446,Cluster-20186.68046,C…
Metabolism	Metabolism of other amino acids	Glutathione metabolism	ko00480	327	Cluster-20186.49511,Cluster-20186.52553,Cluster-20186.56948,Cluster-9781.0,Cluster-21592.3,Cluster-20186.38911,Cluster-22389.0,Cluster-26942.0,Cluster-20186.58533,Cluster-20186.6025,Cluster-20186.54952,Cluster-20186.53399,Cluster-32541.0,Cluster-7391.0,Cluster-20186.52175,Cluster-20186.50051,Cluster-20186.31741,Cluster-20186.54494,Cluster-14718.0,Cluster-20186.13867,Cluster-20186.87655,Cluster-20…
Metabolism	Metabolism of other amino acids	Selenocompound metabolism	ko00450	160	Cluster-20186.62477,Cluster-20186.70109,Cluster-20186.53024,Cluster-20186.55443,Cluster-28552.0,Cluster-8724.0,Cluster-20186.70108,Cluster-21371.0,Cluster-20186.24638,Cluster-1450.0,Cluster-20186.60089,Cluster-20186.60088,Cluster-20186.61727,Cluster-20186.54425,Cluster-4219.2,Cluster-20186.41133,Cluster-20349.0,Cluster-27028.0,Cluster-13460.0,Cluster-1085.0,Cluster-10525.2,Cluster-20186.60658,Clu…
Metabolism	Metabolism of other amino acids	Taurine and hypotaurine metabolism	ko00430	43	Cluster-20186.105166,Cluster-20186.53493,Cluster-20186.76973,Cluster-20186.25104,Cluster-20186.26518,Cluster-11597.0,Cluster-20186.105169,Cluster-20186.50647,Cluster-20186.105168,Cluster-20186.55247,Cluster-1637.0,Cluster-20186.98398,Cluster-20186.2106,Cluster-1056.0,Cluster-20186.22229,Cluster-20186.19836,Cluster-20186.18116,Cluster-20186.19835,Cluster-20186.21890,Cluster-20186.50860,Cluster-201…
Metabolism	Metabolism of other amino acids	beta-Alanine metabolism	ko00410	236	Cluster-20186.53493,Cluster-12089.0,Cluster-16572.0,Cluster-20186.11149,Cluster-20186.56200,Cluster-20186.49484,Cluster-20186.51739,Cluster-12811.1,Cluster-20186.7591,Cluster-10371.0,Cluster-20186.59989,Cluster-20186.51050,Cluster-20186.102481,Cluster-28619.0,Cluster-20186.33826,Cluster-20186.17743,Cluster-28619.1,Cluster-1637.0,Cluster-20186.12049,Cluster-3811.0,Cluster-20186.22257,Cluster-20186…
Metabolism	Metabolism of terpenoids and polyketides	Brassinosteroid biosynthesis	ko00905	51	Cluster-20186.1321,Cluster-20186.52517,Cluster-20186.100407,Cluster-20186.100406,Cluster-24504.1,Cluster-4921.0,Cluster-20186.54921,Cluster-20186.30701,Cluster-20186.97273,Cluster-20186.61846,Cluster-20186.30700,Cluster-20186.17388,Cluster-20186.85249,Cluster-20186.36413,Cluster-20186.45103,Cluster-28792.0,Cluster-7788.0,Cluster-23791.2,Cluster-24504.0,Cluster-20186.17387,Cluster-20186.52590,Clus…
Metabolism	Metabolism of terpenoids and polyketides	Carotenoid biosynthesis	ko00906	253	Cluster-20186.40636,Cluster-24016.0,Cluster-20186.53159,Cluster-19484.0,Cluster-20186.74250,Cluster-961.0,Cluster-20186.60103,Cluster-20186.17741,Cluster-20186.66078,Cluster-20186.82916,Cluster-20186.85010,Cluster-20186.9713,Cluster-20186.23427,Cluster-20186.30929,Cluster-20186.56797,Cluster-20186.55948,Cluster-20186.59990,Cluster-20186.66081,Cluster-20376.0,Cluster-20186.103109,Cluster-20186.534…
Metabolism	Metabolism of terpenoids and polyketides	Diterpenoid biosynthesis	ko00904	89	Cluster-31350.1,Cluster-20186.97230,Cluster-17494.0,Cluster-20186.74491,Cluster-20186.14843,Cluster-20186.81004,Cluster-7550.0,Cluster-20186.7888,Cluster-20186.13234,Cluster-20186.62372,Cluster-20186.23080,Cluster-17865.0,Cluster-20186.67650,Cluster-20186.86715,Cluster-20186.13235,Cluster-20186.97070,Cluster-20186.74048,Cluster-20186.55376,Cluster-22237.0,Cluster-20186.4626,Cluster-170.0,Cluster-…
Metabolism	Metabolism of terpenoids and polyketides	Limonene and pinene degradation	ko00903	83	Cluster-20186.25549,Cluster-20186.93226,Cluster-20186.17740,Cluster-20186.32751,Cluster-2844.0,Cluster-20186.56509,Cluster-20186.59990,Cluster-20186.29786,Cluster-20186.75928,Cluster-20186.83807,Cluster-20186.92371,Cluster-23681.0,Cluster-20186.17741,Cluster-20186.32041,Cluster-19484.0,Cluster-20186.75929,Cluster-20186.17742,Cluster-20186.34980,Cluster-24016.0,Cluster-20186.75463,Cluster-20186.56…
Metabolism	Metabolism of terpenoids and polyketides	Monoterpenoid biosynthesis	ko00902	29	Cluster-20186.27087,Cluster-14873.0,Cluster-20186.64431,Cluster-20186.45351,Cluster-19765.0,Cluster-20186.33919,Cluster-16794.0,Cluster-20186.59824,Cluster-20186.73512,Cluster-20186.88793,Cluster-20186.81525,Cluster-20186.64649,Cluster-20186.30493,Cluster-20186.77284,Cluster-32524.0,Cluster-20186.30492,Cluster-20300.0,Cluster-20186.36887,Cluster-20186.48435,Cluster-20186.59879,Cluster-20186.47078…
Metabolism	Metabolism of terpenoids and polyketides	Sesquiterpenoid and triterpenoid biosynthesis	ko00909	57	Cluster-31496.1,Cluster-20186.21360,Cluster-20186.62089,Cluster-24918.0,Cluster-20186.95723,Cluster-20186.14754,Cluster-20186.12752,Cluster-20186.29542,Cluster-20186.57086,Cluster-20186.40336,Cluster-20186.66785,Cluster-20186.95591,Cluster-20186.22762,Cluster-26929.1,Cluster-20186.52377,Cluster-20186.12753,Cluster-20186.44929,Cluster-20186.54190,Cluster-5974.4,Cluster-20186.30555,Cluster-20186.39…
Metabolism	Metabolism of terpenoids and polyketides	Terpenoid backbone biosynthesis	ko00900	224	Cluster-14873.0,Cluster-20186.64431,Cluster-20186.45351,Cluster-20186.74567,Cluster-20186.45380,Cluster-20186.32377,Cluster-20186.40253,Cluster-20186.61032,Cluster-20982.0,Cluster-20186.59824,Cluster-20186.59143,Cluster-20186.54331,Cluster-20186.56273,Cluster-20186.14616,Cluster-20186.87693,Cluster-20186.56879,Cluster-20186.70256,Cluster-20186.48193,Cluster-20186.38631,Cluster-20186.11403,Cluster…
Metabolism	Metabolism of terpenoids and polyketides	Zeatin biosynthesis	ko00908	149	Cluster-20186.28847,Cluster-21608.0,Cluster-30305.0,Cluster-20186.51683,Cluster-6505.0,Cluster-20186.54755,Cluster-20186.59244,Cluster-20186.35440,Cluster-20186.6088,Cluster-20186.11832,Cluster-1935.0,Cluster-20186.59703,Cluster-20186.55407,Cluster-20186.2284,Cluster-22833.1,Cluster-20186.62716,Cluster-20186.100038,Cluster-29272.0,Cluster-24016.0,Cluster-20186.21965,Cluster-20186.51500,Cluster-20…
Metabolism	Nucleotide metabolism	Purine metabolism	ko00230	572	Cluster-20186.90886,Cluster-20186.60555,Cluster-20186.31615,Cluster-20186.93806,Cluster-20186.77388,Cluster-20186.95788,Cluster-8680.0,Cluster-20186.13416,Cluster-20186.13341,Cluster-20186.63986,Cluster-20186.72546,Cluster-20186.14118,Cluster-20186.21852,Cluster-20186.48692,Cluster-20186.10797,Cluster-20186.38467,Cluster-20186.22509,Cluster-20186.41709,Cluster-20186.44370,Cluster-26331.0,Cluster-…
Metabolism	Nucleotide metabolism	Pyrimidine metabolism	ko00240	414	Cluster-20186.23304,Cluster-20929.0,Cluster-20186.58923,Cluster-20186.40508,Cluster-20186.86096,Cluster-5299.1,Cluster-20186.43892,Cluster-20186.33617,Cluster-20186.20982,Cluster-23200.0,Cluster-20186.66287,Cluster-20186.27246,Cluster-32567.0,Cluster-20186.64608,Cluster-3005.0,Cluster-20186.96877,Cluster-20186.72555,Cluster-20186.88057,Cluster-20186.94692,Cluster-20186.57233,Cluster-20186.68626,C…
Metabolism	Overview	2-Oxocarboxylic acid metabolism	ko01210	270	Cluster-31123.0,Cluster-30157.0,Cluster-20186.92037,Cluster-9774.0,Cluster-20186.26163,Cluster-1995.0,Cluster-20186.55166,Cluster-20186.33257,Cluster-20186.98669,Cluster-20186.61204,Cluster-14770.0,Cluster-18603.0,Cluster-20186.81640,Cluster-20186.36122,Cluster-686.0,Cluster-20186.68580,Cluster-20186.35068,Cluster-20186.82445,Cluster-19697.0,Cluster-152.0,Cluster-8000.0,Cluster-20186.75523,Cluste…
Metabolism	Overview	Biosynthesis of amino acids	ko01230	1173	Cluster-20186.57341,Cluster-15257.0,Cluster-20186.2388,Cluster-20186.25572,Cluster-20186.48216,Cluster-20186.4629,Cluster-20186.45001,Cluster-1927.0,Cluster-31754.0,Cluster-20186.44778,Cluster-20186.57800,Cluster-20186.40891,Cluster-28369.0,Cluster-16505.0,Cluster-20186.45382,Cluster-20186.82052,Cluster-15689.0,Cluster-20186.52456,Cluster-20186.88329,Cluster-20186.44577,Cluster-282.0,Cluster-7118…
Metabolism	Overview	Carbon metabolism	ko01200	1496	Cluster-26108.1,Cluster-20186.77134,Cluster-20186.104671,Cluster-20186.6273,Cluster-20186.9266,Cluster-26227.0,Cluster-20186.12130,Cluster-22415.1,Cluster-20186.50572,Cluster-20186.4537,Cluster-15367.0,Cluster-20186.7390,Cluster-20186.55157,Cluster-13149.0,Cluster-32379.0,Cluster-11464.0,Cluster-19957.0,Cluster-32136.2,Cluster-20186.82279,Cluster-20186.62153,Cluster-19489.0,Cluster-20186.63472,Cl…
Metabolism	Overview	Degradation of aromatic compounds	ko01220	40	Cluster-20186.83081,Cluster-20186.52949,Cluster-20186.62892,Cluster-20186.54841,Cluster-20186.62889,Cluster-20186.31064,Cluster-20186.29600,Cluster-20186.83082,Cluster-31545.0,Cluster-16487.0,Cluster-20186.69644,Cluster-20186.62156,Cluster-20186.44347,Cluster-23188.0,Cluster-20186.101883,Cluster-10293.3,Cluster-20186.31063,Cluster-30011.0,Cluster-20186.46859,Cluster-20186.70086,Cluster-20186.8472…
Metabolism	Overview	Fatty acid metabolism	ko01212	350	Cluster-1077.0,Cluster-6928.0,Cluster-9864.0,Cluster-20186.85872,Cluster-20186.35196,Cluster-20186.49161,Cluster-20186.96122,Cluster-5703.0,Cluster-20186.84830,Cluster-15187.1,Cluster-4949.0,Cluster-20186.66750,Cluster-20186.87877,Cluster-2280.0,Cluster-20186.43600,Cluster-20186.44952,Cluster-15187.0,Cluster-31131.0,Cluster-20186.81869,Cluster-23496.0,Cluster-17793.0,Cluster-27834.1,Cluster-20186…
Organismal Systems	Environmental adaptation	Circadian rhythm - plant	ko04712	274	Cluster-20186.36711,Cluster-20186.63091,Cluster-20186.54104,Cluster-20186.48792,Cluster-7410.1,Cluster-20186.59811,Cluster-20186.48799,Cluster-20186.95804,Cluster-20186.66095,Cluster-20186.92600,Cluster-20186.81440,Cluster-20186.36710,Cluster-20186.31763,Cluster-20186.44902,Cluster-20186.52638,Cluster-20186.55685,Cluster-20186.46460,Cluster-5595.1,Cluster-20186.93177,Cluster-20186.40038,Cluster-2…
Organismal Systems	Environmental adaptation	Plant-pathogen interaction	ko04626	1321	Cluster-20186.25228,Cluster-16154.0,Cluster-8953.0,Cluster-14666.0,Cluster-20186.66981,Cluster-20186.25207,Cluster-20186.30335,Cluster-20186.91785,Cluster-20186.18540,Cluster-20186.26959,Cluster-20186.70753,Cluster-20186.93825,Cluster-23242.0,Cluster-20186.68477,Cluster-24833.0,Cluster-20186.2994,Cluster-20186.46006,Cluster-20186.15467,Cluster-20186.100387,Cluster-20186.54912,Cluster-20186.33896,…
